# Supplementary material for: Mapping the H+ (V)-ATPase interactome: identification of proteins involved in trafficking, folding, assembly and phosphorylation
Source: Sci Rep. 2015 Oct 7;5:14827. doi: 10.1038/srep14827 (PMC4595830; doi:10.1038/srep14827)
Supplement: Supplementary Table S1 [file srep14827-s2.xls]

## Sheet: Summary
Summary of original datasets
# of original dataset	Name of LC-MS/MS dataset	Description of the sample submitted for LC-MS/MS	RAW LC-MS/MS files	Total number of identified non-redundant proteins
1	IP1	Immunoprecipitate with anti-B1 antibodies/wt mouse 1	37105, 36938, 37106	900
2	IP2	Immunoprecipitate with anti-B1 antibodies/wt mouse 2	37770, 37771, 37772	687
3	IP3	Immunoprecipitate with anti-B1 antibodies/wt mouse 3	38431, 38432, 38433	865
4	IP4	Immunoprecipitate with anti-B1 antibodies/wt mouse 4	41425, 41426, 41427	830
5	IP1beads	Immunoprecipitate with beads only/wt mouse 1	37107, 36939, 37108	515
6	IP4beads	Immunoprecipitate with beads only/wt mouse 4	41419, 41420, 41421	419
7	IP5beads	Immunoprecipitate with beads only/wt mouse 5	39575, 39576, 39577	749
8	IP6KO	Immunoprecipitate with anti-B1 antibodies/B1 knockout mouse 1	38638, 38639, 38640	982
9	IP7KO	Immunoprecipitate with anti-B1 antibodies/B1 knockout mouse 2	41422, 41423, 41424	826
10	IP2peptide	Immunoprecipitate with anti-B1 antibodies/blocked with B1 peptide/wt mouse 2	37773, 37774, 37775	684
11	IP3peptide	Immunoprecipitate with anti-B1 antibodies/blocked with B1 peptide/wt mouse 3	38434, 38435, 38436	898
Merged datasets and reproducibility
# of merged dataset	Replication datasets used for merging		Total number of unique proteins after merging	Number of proteins present in just one dataset (non-reproducible)	Number of proteins reproducibly present in at least two datasets	Number of proteins reproducibly present in at least three datasets	Number of proteins reproducibly present in four datasets
1	IP1, IP2, IP3 and IP4		1490 (100%)	621 (42%)	869 (58%)	560 (38%)	363 (24%)
2	IP1beads, IP4beads and IP5beads		1006 (100%)	538 (53%)	468 (47%)	209 (21%)	Non-applicable
3	IP6KO and IP7KO		1189 (100%)	570 (48%)	619 (52%)	Non-applicable	Non-applicable
4	IP2peptide and IP3peptide		1018 (100%)	454 (45%)	564 (55%)	Non-applicable	Non-applicable
