# Supplementary material for: Mapping the H+ (V)-ATPase interactome: identification of proteins involved in trafficking, folding, assembly and phosphorylation
Source: Sci Rep. 2015 Oct 7;5:14827. doi: 10.1038/srep14827 (PMC4595830; doi:10.1038/srep14827)
Supplement: Supplementary Table S2 [file srep14827-s3.xls]

## Sheet: IP1
Merged 36938+37105+37106 datasets, 919 proteins, 5807 total spectrum counts
UNIPROT ID	Average Xcorr	Unique peptides	Total spectrum counts		UNIPROT ID	Peptide sequence	Redundancy	Charge	Xcorr	deltaCorr	Ions
VATA_MOUSE	3.8055	58	209		1433B_MOUSE	K.DSTLIM*QLLR.D	8	2	2.952	0.188	16/18
MYH9_MOUSE	4.083	113	173		1433B_MOUSE	R.YDDM*AAAM*K.A	2	2	2.68	0.213	14/16
Q91YH6_MOUSE	4.0979	25	103		1433B_MOUSE	K.DSTLIM*QLLR.D	8	2	2.579	0.12	15/18
VATB2_MOUSE	3.8275	31	100		1433B_MOUSE	K.EM*QPTHPIR.L	4	2	2.393	0.174	11/16
ATPA_MOUSE	3.5498	37	97		1433B_MOUSE	R.NLLSVAYK.N	12	2	2.264	0.135	12/14
PYC_MOUSE	3.5969	55	94		1433B_MOUSE	K.EM*QPTHPIR.L	4	2	2.116	0.2	11/16
ATPB_MOUSE	4.0318	34	78		1433E_MOUSE	K.EAAENSLVAYK.A	0	2	2.391	0.172	12/20
VATE1_MOUSE	3.4328	28	73		1433Z_MOUSE	K.SVTEQGAELSNEER.N	2	2	5.216	0.313	21/26
CLH_MOUSE	3.6321	54	72		1433Z_MOUSE	K.TAFDEAIAELDTLSEESYK.D	0	2	4.284	0.267	21/36
MYH11_MOUSE	3.8811	56	68		1433Z_MOUSE	K.FLIPNASQPESK.V	0	2	3.151	0.157	17/22
MYH10_MOUSE	3.5274	48	66		1433Z_MOUSE	R.VVSSIEQK.T	1	2	2.192	0.123	10/14
GRP75_MOUSE	3.7052	30	61		2A5E_MOUSE	R.STLNELVDYITISR.G	0	2	2.681	0.333	17/26
AT1A1_MOUSE	3.5932	32	56		2AAA_MOUSE	R.QLSQSLLPAIVELAEDAK.W	8	2	4.866	0.466	22/34
ACTA_MOUSE	2.8814	18	54		2AAA_MOUSE	R.QLSQSLLPAIVELAEDAK.W	8	3	4.34	0.406	24/68
VILI_MOUSE	3.8602	41	52		2AAA_MOUSE	R.LAGGDWFTSR.T	0	2	2.656	0.324	14/18
HBB1_MOUSE	4.1555	11	49		3HIDH_MOUSE	K.GSLLIDSSTIDPSVSK.E	0	2	5.086	0.463	23/30
ACSM2_MOUSE	3.5368	28	48		3HIDH_MOUSE	K.TPVGFIGLGNM*GNPM*AK.N	0	2	4.141	0.483	23/32
ECHP_MOUSE	3.7799	24	43		3HIDH_MOUSE	K.TPILLGSLAHQIYR.M	0	3	3.549	0.243	26/52
IGHG_RABIT	3.0322	11	42		4F2_MOUSE	K.GQNEDPGSLLTQFR.R	1	2	4.066	0.351	18/26
AMPN_MOUSE	3.8556	28	41		4F2_MOUSE	R.IGDLQAFVGR.D	1	2	1.963	0.12	12/18
S26A1_MOUSE	3.196	14	41		6PGD_MOUSE	R.NPELQNLLLDDFFK.S	0	2	5.344	0.422	22/26
GRP78_MOUSE	3.7859	23	40		6PGD_MOUSE	K.VDDFLANEAK.G	0	2	2.269	0.115	14/18
ODO1_MOUSE	3.7508	34	40		A2ALL9_MOUSE	K.EASDIILTDDNFTSIVK.A	7	2	4.853	0.355	21/32
NCOA7_MOUSE	3.7526	23	39		A8DUK4_MOUSE	K.VNADEVGGEALGR.L	1	2	4.797	0.332	22/24
LPPRC_MOUSE	3.1251	31	33		AACS_MOUSE	R.LNYAENLLR.H	0	2	2.227	0.193	12/16
VATD_MOUSE	3.4075	17	32		AACS_MOUSE	R.M*YDEVVDTSK.G	0	2	2.067	0.08	12/18
CH60_MOUSE	3.2864	22	31		AADAT_MOUSE	R.FLTATSLAR.K	0	2	2.194	0.121	12/16
HSP7C_MOUSE	3.5402	16	31		AASD1_MOUSE	K.GAGLFLLAGPAEAVETLGPR.V	2	2	2.536	0.119	14/38
ACTB_MOUSE	4.3755	8	30		AASS_MOUSE	R.NSSQAVQAVR.D	0	2	3.361	0.253	17/18
ASSY_MOUSE	3.4179	21	30		AASS_MOUSE	K.YNINPVSLTVGK.Q	1	2	2.909	0.236	18/22
VWA8_MOUSE	3.2233	28	30		AASS_MOUSE	R.KVYGTVLSR.H	0	2	2.008	0.081	12/16
ATPO_MOUSE	3.3535	16	29		AATM_MOUSE	R.FVTVQTISGTGALR.V	0	2	4.256	0.375	22/26
C1TC_MOUSE	3.2329	22	29		AATM_MOUSE	R.DAGM*QLQGYR.Y	0	2	3.118	0.249	15/18
HBA_MOUSE	3.4116	5	28		AATM_MOUSE	R.VGASFLQR.F	0	2	2.968	0.099	13/14
TBA1A_MOUSE	3.8337	11	28		AATM_MOUSE	R.IAATILTSPDLR.K	0	2	2.049	0.135	14/22
DHE3_MOUSE	3.4411	20	27		ABCB7_MOUSE	K.NPPVILYDEATSSLDSITEETILGAM*R.D	0	3	5.338	0.443	32/104
TCPQ_MOUSE	3.2779	21	27		ACACA_MOUSE	R.IGSFGPQEDLLFLR.A	0	2	3.151	0.196	15/26
VATC1_MOUSE	3.1727	19	27		ACACA_MOUSE	R.LGGIPVGVVAVETR.T	0	2	2.579	0.226	16/26
BIRC6_MOUSE	3.6805	24	26		ACAD8_MOUSE	R.TAAVALQEER.E	1	2	2.884	0.086	16/18
MYL6_MOUSE	3.0946	11	26		ACAD8_MOUSE	K.VAFDFAAR.E	1	2	2.714	0.176	13/14
TMIG1_MOUSE	2.8253	10	26		ACAD8_MOUSE	R.SQYLQFQLADMATK.L	1	2	1.762	0.144	11/26
VATF_MOUSE	3.1926	11	26		ACAD9_MOUSE	R.ILLIFEGTNEILR.L	1	2	4.116	0.311	21/24
G3P_MOUSE	3.9058	13	25		ACAD9_MOUSE	R.VPVENVLGEVGGGFK.V	1	2	2.976	0.381	15/28
ACADM_MOUSE	3.1121	14	24		ACAD9_MOUSE	R.TVETLLLR.F	0	2	2.928	0.132	13/14
S27A2_MOUSE	3.7832	15	24		ACAD9_MOUSE	K.GIILVGNEEQK.A	0	2	2.886	0.205	16/20
ADT2_MOUSE	2.6367	4	23		ACAD9_MOUSE	K.ELFLGNIEQK.G	0	2	2.478	0.102	13/18
ALDH2_MOUSE	3.643	14	23		ACAD9_MOUSE	K.FFTEEVDSR.K	0	2	2.052	0.189	14/16
CATA_MOUSE	3.8918	16	23		ACAD9_MOUSE	K.TEVVDSDGSK.T	0	2	1.98	0.059	11/18
G3X922_MOUSE	3.4246	22	23		ACADL_MOUSE	K.AQDTAELFFEDVRLPANALLGEENK.G	0	3	5.402	0.381	37/96
ACOX1_MOUSE	3.9292	19	22		ACADL_MOUSE	K.AQDTAELFFEDVR.L	0	2	4.843	0.408	20/24
KEG1_MOUSE	3.5609	10	22		ACADL_MOUSE	R.LPANALLGEENKGFYYLMQELPQER.L	0	3	4.745	0.398	35/96
VATG3_MOUSE	4.3592	6	22		ACADL_MOUSE	R.LPANALLGEENK.G	0	2	4.264	0.412	20/22
EF1A1_MOUSE	2.9287	12	21		ACADL_MOUSE	R.VQPIYGGTNEIM*K.E	0	2	3.877	0.427	21/24
TCPA_MOUSE	3.564	18	21		ACADL_MOUSE	K.TVAHIQTVQHK.L	0	2	3.47	0.387	18/20
TCPB_MOUSE	3.9691	16	21		ACADL_MOUSE	R.SPAHGISLFLVENGM*K.G	0	3	3.28	0.096	24/60
ADT1_MOUSE	2.9143	12	20		ACADL_MOUSE	R.SGSDWILNGSK.V	0	2	3.184	0.271	17/20
CLPP_MOUSE	3.5815	13	20		ACADL_MOUSE	R.LDSGSASM*AK.Y	0	2	2.947	0.264	15/18
MYH14_MOUSE	3.4537	12	20		ACADL_MOUSE	K.GFYYLMQELPQER.L	0	2	2.899	0.266	18/24
TBB2A_MOUSE	4.0783	11	20		ACADL_MOUSE	K.QGLLGINIAEK.H	0	2	2.856	0.122	14/20
MYO6_MOUSE	3.4931	16	19		ACADL_MOUSE	R.IFSSEHDIFR.E	0	2	2.538	0.136	15/18
TCPG_MOUSE	3.4802	16	19		ACADM_MOUSE	K.IYQIYEGTAQIQR.L	0	2	5.206	0.44	21/24
TCPH_MOUSE	3.2406	15	19		ACADM_MOUSE	R.TRPTVAAGAVGLAQR.A	0	2	5.084	0.434	23/28
MYO1C_MOUSE	3.3805	11	18		ACADM_MOUSE	K.AFTGFIVEADTPGIHIGK.K	0	2	4.795	0.477	22/34
ODB2_MOUSE	3.2479	15	18		ACADM_MOUSE	R.TRPTVAAGAVGLAQR.A	0	3	4.737	0.329	28/56
TCPD_MOUSE	3.4893	14	18		ACADM_MOUSE	K.KGDEYVINGQK.M	0	2	4.122	0.308	18/20
TCPE_MOUSE	3.9532	12	18		ACADM_MOUSE	R.TRPTVAAGAVGLAQR.A	0	3	3.792	0.225	26/56
ACADV_MOUSE	3.5948	14	17		ACADM_MOUSE	K.ANWYFLLAR.S	0	2	3.666	0.3	15/16
ALDOB_MOUSE	3.3899	14	17		ACADM_MOUSE	K.ENVLIGEGAGFK.I	0	2	3.534	0.251	19/22
ECHA_MOUSE	3.7893	17	17		ACADM_MOUSE	R.VPKENVLIGEGAGFK.I	0	3	3.477	0.202	22/56
IDHP_MOUSE	3.693	12	17		ACADM_MOUSE	K.LLVEHQGVSFLLAEM*AM*K.V	0	3	3.468	0.225	24/68
MMSA_MOUSE	3.4787	12	17		ACADM_MOUSE	R.EEIIPVAPEYDK.S	1	2	3.36	0.216	16/22
TLN1_MOUSE	3.5243	15	17		ACADM_MOUSE	R.EEIIPVAPEYDK.S	1	2	3.044	0.175	15/22
DMXL1_MOUSE	2.7793	16	16		ACADM_MOUSE	K.SGEYPFPLIK.R	0	2	2.723	0.29	15/18
FLNA_MOUSE	3.1727	15	16		ACADM_MOUSE	K.ENVLIGEGAGFK.I	0	2	2.596	0.08	12/22
MCCB_MOUSE	3.3832	15	16		ACADM_MOUSE	K.ENVLIGEGAGFK.I	0	2	2.575	0.185	16/22
NTCP2_MOUSE	3.3161	6	16		ACADM_MOUSE	R.GIAFEDVR.V	0	2	2.233	0.223	12/14
AL1L1_MOUSE	3.2914	13	15		ACADM_MOUSE	K.SGEYPFPLIK.R	0	2	2.206	0.102	14/18
CAD16_MOUSE	4.425	8	15		ACADM_MOUSE	K.SGEYPFPLIK.R	0	1	2.183	0.25	11/18
CAND1_MOUSE	2.9674	13	15		ACADM_MOUSE	K.IAMGAFDR.T	0	2	2.128	0.143	11/14
ETFB_MOUSE	2.8897	10	15		ACADM_MOUSE	R.NTYYASIAK.A	0	2	2.078	0.163	13/16
GCAA_MOUSE	4.1472	7	15		ACADM_MOUSE	R.NTYYASIAK.A	0	1	2.047	0.085	11/16
MPC2_MOUSE	3.1361	6	15		ACADM_MOUSE	R.ALDEATK.Y	1	1	1.973	0.128	9/12
ODO2_MOUSE	3.73	8	15		ACADM_MOUSE	R.NTYYASIAK.A	0	2	1.847	0.069	14/16
Q9CZN7_MOUSE	3.2156	11	15		ACADM_MOUSE	R.NTYYASIAK.A	0	2	1.816	0.059	11/16
AL4A1_MOUSE	3.5967	10	14		ACADS_MOUSE	K.GISAFLVPM*PTPGLTLGK.K	1	2	4.679	0.425	24/34
DDB1_MOUSE	2.4417	14	14		ACADS_MOUSE	K.LADM*ALALESAR.L	1	2	4.36	0.329	20/22
IDHC_MOUSE	3.2056	12	14		ACADS_MOUSE	K.LAASEAATAISHQAIQILGGMGYVTEM*PAER.Y	1	4	4.107	0.384	42/180
KAC4_RABIT	3.9329	3	14		ACADS_MOUSE	K.GISAFLVPMPTPGLTLGK.K	1	2	4.07	0.384	23/34
PRDX1_MOUSE	2.6136	10	14		ACADS_MOUSE	K.IAM*QTLDM*GR.I	0	2	3.465	0.293	16/18
TERA_MOUSE	3.6414	13	14		ACADS_MOUSE	K.ELVPIAAQLDR.E	0	2	2.835	0.281	17/20
THIL_MOUSE	3.7041	8	14		ACADV_MOUSE	R.SGELAVQALDQFATVVEAK.L	1	2	5.873	0.484	24/36
VPP4_MOUSE	3.5172	6	14		ACADV_MOUSE	K.VPSENVLGEVGDGFK.V	1	2	5.192	0.424	23/28
AL8A1_MOUSE	3.6486	10	13		ACADV_MOUSE	K.GQLTIDQVFPYPSVLSEEQAQFLK.E	1	3	5.107	0.443	34/92
AP2A2_MOUSE	3.16	11	13		ACADV_MOUSE	R.EATQAVLDKPETLSSDASTR.E	0	3	5.071	0.463	31/76
ATP5L_MOUSE	3.2032	6	13		ACADV_MOUSE	K.ASNTSEVYFDGVK.V	1	2	4.229	0.443	19/24
CMC2_MOUSE	2.8471	10	13		ACADV_MOUSE	K.NPFGNVGLLM*GEAGK.Q	1	2	3.834	0.396	19/28
EHD1_MOUSE	3.7043	11	13		ACADV_MOUSE	K.VPSENVLGEVGDGFK.V	1	2	3.496	0.324	20/28
ENOA_MOUSE	3.3907	11	13		ACADV_MOUSE	R.IFEGANDILR.L	1	2	3.426	0.133	17/18
IGH1M_MOUSE	2.9473	5	13		ACADV_MOUSE	K.GIVNEQFLLQR.L	1	2	3.332	0.206	16/20
MPCP_MOUSE	3.2647	9	13		ACADV_MOUSE	K.VAVNILNNGR.F	1	2	3.322	0.211	16/18
NDUAD_MOUSE	3.2866	11	13		ACADV_MOUSE	K.ASNTSEVYFDGVK.V	1	2	2.971	0.357	16/24
NDUS1_MOUSE	3.4871	11	13		ACADV_MOUSE	K.ITAFVVER.S	1	2	2.938	0.241	12/14
PSMD1_MOUSE	3.3091	11	13		ACADV_MOUSE	K.TPIKDAATGAVK.E	1	2	2.896	0.141	17/22
THIM_MOUSE	3.7958	12	13		ACADV_MOUSE	K.IHNFGVIQEK.L	1	2	2.496	0.163	14/18
UGGG1_MOUSE	3.541	12	13		ACADV_MOUSE	K.ELTGLGNALK.N	1	2	2.439	0.147	10/18
ACADL_MOUSE	3.6922	12	12		ACADV_MOUSE	R.IFEGANDILR.L	1	2	2.382	0.097	13/18
ACTN4_MOUSE	3.9624	11	12		ACADV_MOUSE	K.GILLYGTK.A	1	2	2.107	0.148	10/14
AMPE_MOUSE	3.4627	9	12		ACATN_MOUSE	K.LLWAPLVDAVYFK.N	0	2	2.196	0.117	13/24
AP1B1_MOUSE	3.6767	10	12		ACD10_MOUSE	K.AEGLWNLFLPLETDPEKK.Y	2	3	4.351	0.343	27/68
ATP5H_MOUSE	4.2647	10	12		ACD10_MOUSE	R.GFEIAQGR.L	0	2	2.207	0.096	11/14
ATPG_MOUSE	3.5555	9	12		ACE_MOUSE	R.SLYESDNLEQDLEK.L	1	2	4.078	0.305	21/26
DHSA_MOUSE	3.529	10	12		ACE_MOUSE	R.VNFLGLYLEPQQAR.V	0	2	3.705	0.233	18/26
HBB2_MOUSE	3.914	5	12		ACE_MOUSE	R.TLGPANLPLAQR.Q	0	2	2.326	0.33	14/22
IQGA1_MOUSE	3.5871	10	12		ACLY_MOUSE	R.EAYPEEAYIADLDAK.S	2	2	4.63	0.407	22/28
LONM_MOUSE	3.1349	12	12		ACLY_MOUSE	K.IGNTGGMLDNILASK.L	1	2	4.544	0.464	24/28
LRP2_MOUSE	3.1705	12	12		ACLY_MOUSE	R.SGGM*SNELNNIISR.T	1	2	4.144	0.299	19/26
OPLA_MOUSE	3.4454	11	12		ACLY_MOUSE	K.AFDSGIIPM*EFVNK.M	1	2	4.144	0.413	21/26
PP4R1_MOUSE	3.4308	9	12		ACLY_MOUSE	K.LGLVGVNLSLDGVK.S	2	2	3.901	0.292	22/26
AT1B1_MOUSE	3.7079	4	11		ACLY_MOUSE	K.DGVYILDLAAK.V	2	2	3.403	0.331	18/20
ECHB_MOUSE	3.2442	10	11		ACLY_MOUSE	R.RGGPNYQEGLR.V	2	2	2.4	0.264	13/20
EFTU_MOUSE	3.1749	7	11		ACLY_MOUSE	K.TILSLM*TR.E	2	2	1.734	0.092	10/14
QCR2_MOUSE	3.7016	8	11		ACNT1_MOUSE	K.LIATPSNALVDEPVSIR.A	3	2	5.55	0.51	24/32
RTCB_MOUSE	3.4021	10	11		ACNT1_MOUSE	R.YQDLVVTPIQQALER.M	0	2	3.726	0.461	20/28
SPTN1_MOUSE	3.1673	11	11		ACNT1_MOUSE	K.IQQPGIGVISTSK.G	1	2	3.317	0.33	17/24
TCPZ_MOUSE	3.3035	9	11		ACO10_MOUSE	R.DSYIEVLLPLGTDPELR.D	1	2	4.693	0.509	25/32
THIO_MOUSE	2.6009	5	11		ACO10_MOUSE	R.DSYIEVLLPLGTDPELR.D	1	2	4.6	0.386	23/32
TPIS_MOUSE	3.6131	9	11		ACO10_MOUSE	K.TYGESM*LYLDGQR.H	1	2	4.463	0.486	20/24
VATC2_MOUSE	3.1392	11	11		ACO10_MOUSE	R.DKYVTVQNTVR.F	1	2	3.774	0.394	18/20
ACO10_MOUSE	3.7054	8	10		ACO10_MOUSE	R.DSYIEVLLPLGTDPELR.D	1	3	3.597	0.392	27/64
CES1D_MOUSE	3.0955	8	10		ACO10_MOUSE	K.TYGESMLYLDGQR.H	1	2	3.572	0.465	19/24
COX41_MOUSE	3.0237	8	10		ACO10_MOUSE	R.IFGGFLMR.K	1	2	3.394	0.151	13/14
CYC_MOUSE	4.396	7	10		ACO10_MOUSE	R.IFGGFLM*R.K	1	2	3.187	0.138	13/14
ECHM_MOUSE	3.552	9	10		ACO10_MOUSE	K.HSLSPEQDIK.F	1	2	3.021	0.269	15/18
FCGR2_MOUSE	2.645	5	10		ACO10_MOUSE	R.IAFSTSSLLK.V	1	2	2.751	0.221	14/18
MEP1B_MOUSE	3.8155	9	10		ACO13_MOUSE	R.GAPGVSVDM*NITYM*SPAK.I	0	2	4.829	0.533	22/34
NCKP1_MOUSE	3.1	10	10		ACO13_MOUSE	K.TLAFASVDLTNK.T	0	2	4.211	0.413	20/22
ODP2_MOUSE	3.9942	6	10		ACO13_MOUSE	K.TLAFASVDLTNK.T	0	2	3.622	0.388	19/22
PECR_MOUSE	3.6268	7	10		ACO13_MOUSE	K.VTLVSAAPEK.L	0	2	3.322	0.238	15/18
Q91WV7_MOUSE	3.1257	9	10		ACO13_MOUSE	K.VTLVSAAPEK.L	0	2	2.778	0.209	15/18
QORL2_MOUSE	3.5851	6	10		ACO13_MOUSE	K.TLAFASVDLTNK.T	0	2	2.636	0.266	18/22
TBB1_MOUSE	2.871	5	10		ACOC_MOUSE	R.YQQAGLPLIVLAGK.E	0	2	3.813	0.305	21/26
VATG1_MOUSE	3.8068	5	10		ACOC_MOUSE	R.VILQDFTGVPAVVDFAAM*R.D	0	3	3.175	0.243	24/72
ACON_MOUSE	3.496	9	9		ACOC_MOUSE	R.VILQDFTGVPAVVDFAAM*R.D	0	2	1.832	0.098	11/36
ACSM3_MOUSE	3.2672	9	9		ACON_MOUSE	K.DINQEVYNFLATAGAK.Y	0	2	5.488	0.443	22/30
AT5F1_MOUSE	2.7093	7	9		ACON_MOUSE	R.NAVTQEFGPVPDTAR.Y	0	2	4.605	0.444	22/28
ATP5J_MOUSE	3.6927	7	9		ACON_MOUSE	K.IVYGHLDDPANQEIER.G	0	3	4.006	0.207	24/60
CH10_MOUSE	3.0581	7	9		ACON_MOUSE	K.SQFTITPGSEQIR.A	0	2	3.55	0.262	18/24
COPA_MOUSE	3.342	9	9		ACON_MOUSE	R.WVVIGDENYGEGSSR.E	0	2	3.486	0.155	18/28
CP4B1_MOUSE	2.5676	6	9		ACON_MOUSE	K.QGLLPLTFADPSDYNK.I	0	2	3.384	0.274	16/30
DIC_MOUSE	2.8717	8	9		ACON_MOUSE	K.LTGSLSGWTSPK.D	0	2	2.584	0.188	13/22
ENPL_MOUSE	3.0618	9	9		ACON_MOUSE	R.DGYAQILR.D	0	2	2.335	0.053	13/14
HS90B_MOUSE	3.5715	6	9		ACON_MOUSE	R.VDVSPTSQR.L	0	2	2.027	0.087	11/16
IGG2B_MOUSE	3.6582	5	9		ACOT9_MOUSE	R.NIIHELFLTTLDPK.T	0	2	4.543	0.366	21/26
IGHM_MOUSE	3.8877	5	9		ACOT9_MOUSE	K.GPAFVNPLIPENKEEEELFK.Q	0	3	4.425	0.335	27/76
IMMT_MOUSE	2.6248	7	9		ACOT9_MOUSE	R.VHSEVSSLDSR.E	0	2	3.399	0.488	18/20
MDHM_MOUSE	3.2748	8	9		ACOT9_MOUSE	R.NIIHELFLTTLDPK.T	0	3	3.244	0.254	23/52
NDUA5_MOUSE	3.8469	8	9		ACOT9_MOUSE	R.EIVGVSTVWR.D	0	2	3.119	0.192	17/18
NIPS1_MOUSE	3.2568	6	9		ACOX1_MOUSE	R.INESIGQGDLSELPELHALTAGLK.A	1	3	5.695	0.329	29/92
PHB_MOUSE	3.869	8	9		ACOX1_MOUSE	R.YDGNVYENLFEWAK.K	1	2	5.571	0.421	21/26
QCR7_MOUSE	3.0966	7	9		ACOX1_MOUSE	K.GGDFLEGNIITGAQM*SQVNSR.I	1	3	5.533	0.46	29/80
S22A6_MOUSE	3.0308	5	9		ACOX1_MOUSE	K.LVGGM*VSYLNDLPSQR.I	1	2	4.884	0.492	21/30
SPTB2_MOUSE	2.9711	9	9		ACOX1_MOUSE	K.TQEFILNSPTVTSIK.W	1	2	4.726	0.382	22/28
SUCB1_MOUSE	3.0919	8	9		ACOX1_MOUSE	R.EFGIADPEEIM*WFK.K	0	2	4.594	0.477	20/26
ACLY_MOUSE	3.6124	8	8		ACOX1_MOUSE	R.SEPEPQILDFQTQQYK.L	1	2	4.412	0.318	25/30
AL3A2_MOUSE	3.3535	6	8		ACOX1_MOUSE	K.TQEFILNSPTVTSIK.W	1	2	4.195	0.32	17/28
AMPL_MOUSE	3.0997	6	8		ACOX1_MOUSE	R.SFLVGSAAQSLSK.A	1	2	4.001	0.279	21/24
ARLY_MOUSE	2.7526	8	8		ACOX1_MOUSE	K.EVAWNLTSVDLVR.A	1	2	3.981	0.176	21/24
ATP5I_MOUSE	3.7867	4	8		ACOX1_MOUSE	R.AAATFNPELITHILDGSPENTR.R	0	3	3.929	0.388	26/84
COX5B_MOUSE	2.6391	5	8		ACOX1_MOUSE	K.TSNHAIVLAQLITR.G	1	2	3.84	0.416	19/26
CTNA1_MOUSE	3.2939	8	8		ACOX1_MOUSE	R.EIENLILNDPDFQHEDYNFLTR.S	0	3	3.792	0.227	30/84
FUMH_MOUSE	3.4225	8	8		ACOX1_MOUSE	K.FGYEEM*DNGYLK.M	1	2	3.62	0.264	18/22
GGT1_MOUSE	2.8286	7	8		ACOX1_MOUSE	R.EIGTHKPLPGITVGDIGPK.F	1	3	3.522	0.48	26/72
HSP74_MOUSE	3.6805	8	8		ACOX1_MOUSE	R.SEPEPQILDFQTQQYK.L	1	3	3.501	0.133	25/60
HYES_MOUSE	3.9124	8	8		ACOX1_MOUSE	R.SFLVGSAAQSLSK.A	1	2	3.171	0.232	19/24
K2C1_MOUSE	3.2948	1	8		ACOX1_MOUSE	R.EFGIADPEEIMWFK.K	0	2	2.908	0.225	11/26
NDUA2_MOUSE	2.7386	6	8		ACOX1_MOUSE	K.NLQAQVSHR.K	1	2	2.872	0.17	15/16
NDUA7_MOUSE	3.0491	6	8		ACOX1_MOUSE	K.IYDQVQSGK.L	1	2	2.853	0.34	11/16
NDUV1_MOUSE	2.8208	7	8		ACOX1_MOUSE	K.LTYGTM*VFVR.S	1	2	2.669	0.205	15/18
OXR1_MOUSE	3.5485	8	8		ACOX1_MOUSE	K.TEVHESYYK.H	1	2	2.177	0.159	14/16
PSMD2_MOUSE	3.3881	6	8		ACOX2_MOUSE	R.SLEDHTPLPGITVGDIGPK.M	0	3	3.534	0.228	30/72
Q91VA7_MOUSE	3.341	8	8		ACOX2_MOUSE	R.TAFLDLLPLIR.K	0	2	3.424	0.367	16/20
RLA2_MOUSE	4.25	6	8		ACOX2_MOUSE	K.ILEYQTQQQK.L	0	2	3.23	0.222	16/18
SNX27_MOUSE	2.6889	8	8		ACOX2_MOUSE	R.VSLGETWSR.E	1	2	2.107	0.074	14/16
TBB3_MOUSE	3.4542	4	8		ACOX3_MOUSE	K.TIFSTLENDPLFAR.S	3	2	3.478	0.31	18/26
ACAD9_MOUSE	2.7739	7	7		ACOX3_MOUSE	K.TVDFLEAYPGILGQK.F	2	2	2.289	0.152	15/28
ACTBL_MOUSE	5.9589	2	7		ACSM1_MOUSE	K.SVTAPYKYPR.K	3	2	2.533	0.289	16/18
AL9A1_MOUSE	2.7302	6	7		ACSM2_MOUSE	K.VLSSYPINTLVGAPIIYR.M	0	3	5.657	0.413	32/68
APOOL_MOUSE	3.7621	4	7		ACSM2_MOUSE	R.IGPSEVENALM*EHPAVSETAVISSPDPSR.G	1	3	5.502	0.535	37/112
COX5A_MOUSE	3.8979	5	7		ACSM2_MOUSE	R.IGPSEVENALMEHPAVSETAVISSPDPSR.G	1	3	5.47	0.504	38/112
DHB4_MOUSE	3.4546	6	7		ACSM2_MOUSE	K.VLSSYPINTLVGAPIIYR.M	0	2	5.32	0.508	23/34
DHX9_MOUSE	2.3885	7	7		ACSM2_MOUSE	R.ESAAIYFTSGTSGPPK.M	0	2	5.076	0.462	22/30
ETFA_MOUSE	4.0447	5	7		ACSM2_MOUSE	R.IGPSEVENALM*EHPAVSETAVISSPDPSR.G	1	3	4.831	0.465	34/112
GPX1_MOUSE	2.8888	6	7		ACSM2_MOUSE	K.AFVVLAPEFLSHDRDQLTK.V	1	2	4.709	0.361	22/36
H4_MOUSE	2.8509	7	7		ACSM2_MOUSE	K.VLSSYPINTLVGAPIIYR.M	0	2	4.622	0.318	20/34
HINT2_MOUSE	4.0257	4	7		ACSM2_MOUSE	R.IGPSEVENALM*EHPAVSETAVISSPDPSRGEVVK.A	1	4	4.47	0.365	41/198
HSP72_MOUSE	3.5191	4	7		ACSM2_MOUSE	R.VKPIWPIGM*FSGYVDNPK.K	2	3	4.335	0.45	34/68
LDHD_MOUSE	3.0779	5	7		ACSM2_MOUSE	R.TGLVFM*PGTIQMR.S	0	2	4.22	0.381	19/24
LRBA_MOUSE	3.2126	6	7		ACSM2_MOUSE	R.VKPIWPIGM*FSGYVDNPK.K	2	3	4.215	0.346	30/68
MAAI_MOUSE	4.1793	5	7		ACSM2_MOUSE	R.TGLVFM*PGTIQM*R.S	0	2	4.145	0.377	19/24
ML12B_MOUSE	4.0398	6	7		ACSM2_MOUSE	K.AFVVLAPEFLSHDR.D	1	2	4.059	0.291	20/26
NDUC2_MOUSE	2.8252	5	7		ACSM2_MOUSE	R.ESAAIYFTSGTSGPPK.M	0	2	4.055	0.48	23/30
ODPB_MOUSE	4.0236	6	7		ACSM2_MOUSE	R.GIKDPEGYFHFIGR.S	2	2	3.931	0.25	20/26
PRDX5_MOUSE	3.4881	7	7		ACSM2_MOUSE	R.ESAAIYFTSGTSGPPK.M	0	2	3.855	0.358	22/30
RL38_MOUSE	3.0435	4	7		ACSM2_MOUSE	R.VKPIWPIGM*FSGYVDNPK.K	2	3	3.738	0.098	24/68
RL40_MOUSE	3.3233	2	7		ACSM2_MOUSE	R.SDDIINSSGYR.I	2	2	3.727	0.214	18/20
S12A1_MOUSE	3.3967	6	7		ACSM2_MOUSE	R.SSGPALWWM*NGSGK.E	1	2	3.661	0.382	19/26
SCOT1_MOUSE	3.3966	6	7		ACSM2_MOUSE	R.GIKDPEGYFHFIGR.S	2	2	3.637	0.439	18/26
SF3B3_MOUSE	3.804	5	7		ACSM2_MOUSE	R.KVEFVLDLPK.T	0	3	3.527	0.202	21/36
SUCB2_MOUSE	3.2594	7	7		ACSM2_MOUSE	R.TGLVFMPGTIQM*R.S	0	2	3.507	0.287	19/24
TIM13_MOUSE	3.5027	5	7		ACSM2_MOUSE	R.MLLQQDLSSYK.F	0	2	3.487	0.249	18/20
UK114_MOUSE	4.08	6	7		ACSM2_MOUSE	R.SDDIINSSGYR.I	2	2	3.443	0.19	17/20
VPS35_MOUSE	3.5234	6	7		ACSM2_MOUSE	R.M*LLQQDLSSYK.F	0	2	3.392	0.201	17/20
WDR11_MOUSE	3.0224	7	7		ACSM2_MOUSE	K.VLSSYPINTLVGAPIIYR.M	0	2	3.301	0.365	19/34
1433B_MOUSE	2.4971	4	6		ACSM2_MOUSE	R.M*LLQQDLSSYK.F	0	2	3.291	0.128	16/20
ACADS_MOUSE	3.9192	6	6		ACSM2_MOUSE	R.GIKDPEGYFHFIGR.S	2	3	3.29	0.312	26/52
ACO13_MOUSE	3.5662	3	6		ACSM2_MOUSE	R.KVEFVLDLPK.T	0	2	3.277	0.086	16/18
AIFM1_MOUSE	3.4538	6	6		ACSM2_MOUSE	K.AFVVLAPEFLSHDRDQLTK.V	1	3	3.195	0.051	25/72
AMRP_MOUSE	2.6394	5	6		ACSM2_MOUSE	R.VKPIWPIGMFSGYVDNPK.K	2	2	3.174	0.39	14/34
AP2B1_MOUSE	3.391	6	6		ACSM2_MOUSE	R.TGLVFMPGTIQMR.S	0	2	3.11	0.3	17/24
ATPK_MOUSE	2.8661	4	6		ACSM2_MOUSE	R.GDFWLM*GDR.G	2	2	2.994	0.191	14/16
CN166_MOUSE	3.5026	5	6		ACSM2_MOUSE	R.GDFWLMGDR.G	2	2	2.978	0.147	14/16
DHSB_MOUSE	2.8343	5	6		ACSM2_MOUSE	K.FDSQTVLK.V	0	2	2.967	0.144	14/14
DLDH_MOUSE	3.6489	6	6		ACSM2_MOUSE	K.LLVSENSR.E	0	2	2.831	0.125	12/14
E9Q175_MOUSE	4.2942	4	6		ACSM2_MOUSE	R.KVEFVLDLPK.T	0	2	2.689	0.245	16/18
EF2_MOUSE	2.4902	6	6		ACSM2_MOUSE	R.MLLQQDLSSYK.F	0	2	2.559	0.081	17/20
FAS_MOUSE	3.1317	6	6		ACSM2_MOUSE	K.VEFVLDLPK.T	0	2	2.488	0.056	14/16
GSTM1_MOUSE	2.5231	5	6		ACSM2_MOUSE	R.TGLVFM*PGTIQM*R.S	0	2	2.488	0.256	14/24
HEMH_MOUSE	3.1327	5	6		ACSM2_MOUSE	R.SSGPALWWMNGSGK.E	1	2	2.387	0.116	19/26
IGKC_MOUSE	2.6778	4	6		ACSM2_MOUSE	K.LLVSENSR.E	0	2	2.307	0.088	9/14
KPYM_MOUSE	3.2655	5	6		ACSM2_MOUSE	K.LLVSENSR.E	0	1	2.284	0.109	8/14
KS6A3_MOUSE	2.8769	4	6		ACSM2_MOUSE	K.DPEGYFHFIGR.S	2	2	2.244	0.121	15/20
LDHB_MOUSE	3.2536	5	6		ACSM2_MOUSE	K.FNFASDVIDHWASVEK.A	1	2	2.076	0.081	14/30
NOMO1_MOUSE	2.7563	6	6		ACSM2_MOUSE	K.FDSQTVLK.V	0	1	1.662	0.056	9/14
OPA1_MOUSE	3.1631	6	6		ACSM2_MOUSE	R.EGWLNFK.A	0	1	1.584	0.058	9/12
PHB2_MOUSE	3.6774	6	6		ACSM3_MOUSE	R.IGPFEVESALIEHPSIAESAVVSSPDPIR.G	0	3	3.932	0.313	31/112
RM14_MOUSE	3.5118	3	6		ACSM3_MOUSE	R.TGTVLIPGTTQLTQK.D	0	2	3.893	0.408	21/28
SAHH_MOUSE	2.933	6	6		ACSM3_MOUSE	R.FESTSILQTLSK.F	0	2	3.82	0.389	19/22
SYIM_MOUSE	3.0517	6	6		ACSM3_MOUSE	R.WSFEELGLLSR.K	0	2	3.795	0.344	18/20
TBA4A_MOUSE	3.6357	3	6		ACSM3_MOUSE	R.SDDIILSSGYR.I	0	2	3.792	0.097	17/20
TBB4A_MOUSE	3.7921	4	6		ACSM3_MOUSE	R.LSNPAFWWIDGNGEELR.W	0	2	3.649	0.42	16/32
U5S1_MOUSE	3.6907	6	6		ACSM3_MOUSE	K.AFIVLNPDYK.S	0	2	2.842	0.201	13/18
VATH_MOUSE	4.0431	5	6		ACSM3_MOUSE	K.LIVSQHSR.E	0	2	2.015	0.113	12/14
ACOT9_MOUSE	3.7461	4	5		ACSM3_MOUSE	R.VMVILPK.I	0	2	1.667	0.223	9/12
ACTN1_MOUSE	3.5592	5	5		ACTA_MOUSE	K.SYELPDGQVITIGNER.F	9	2	5.062	0.428	26/30
ALDOA_MOUSE	2.6649	5	5		ACTA_MOUSE	K.SYELPDGQVITIGNER.F	9	2	4.842	0.43	24/30
CISY_MOUSE	2.4283	5	5		ACTA_MOUSE	K.SYELPDGQVITIGNER.F	9	2	4.74	0.395	24/30
CLU_MOUSE	2.5931	5	5		ACTA_MOUSE	K.SYELPDGQVITIGNER.F	9	2	4.69	0.436	26/30
CMC1_MOUSE	3.5653	4	5		ACTA_MOUSE	K.SYELPDGQVITIGNER.F	9	2	4.359	0.396	22/30
COA3_MOUSE	2.8682	4	5		ACTA_MOUSE	K.YPIEHGIITNWDDMEK.I	5	2	4.253	0.311	20/30
CX6B1_MOUSE	2.6088	2	5		ACTA_MOUSE	K.YPIEHGIITNWDDM*EK.I	5	2	4.159	0.319	17/30
CYFP1_MOUSE	2.9693	5	5		ACTA_MOUSE	K.SYELPDGQVITIGNER.F	9	3	3.753	0.317	31/60
DAB2_MOUSE	2.9351	3	5		ACTA_MOUSE	K.AGFAGDDAPR.A	16	2	3.51	0.383	16/18
DHAK_MOUSE	2.9275	5	5		ACTA_MOUSE	K.YPIEHGIITNWDDMEK.I	5	3	3.462	0.127	24/60
DHB11_MOUSE	3.1798	4	5		ACTA_MOUSE	K.DSYVGDEAQSKR.G	12	2	3.444	0.328	19/22
DMXL2_MOUSE	3.2192	5	5		ACTA_MOUSE	K.YPIEHGIITNWDDMEK.I	5	3	3.239	0.212	22/60
ECI1_MOUSE	3.8713	4	5		ACTA_MOUSE	K.YPIEHGIITNWDDMEK.I	5	3	3.222	0.211	22/60
FMNL_MOUSE	4.2644	4	5		ACTA_MOUSE	K.YPIEHGIITNWDDM*EK.I	5	3	3.197	0.083	24/60
GCDH_MOUSE	4.4182	5	5		ACTA_MOUSE	K.AGFAGDDAPR.A	16	2	3.156	0.323	16/18
GCSP_MOUSE	2.9407	5	5		ACTA_MOUSE	K.SYELPDGQVITIGNER.F	9	2	3.128	0.194	17/30
GRHPR_MOUSE	3.3938	5	5		ACTA_MOUSE	R.AVFPSIVGRPR.H	16	2	3.031	0.317	15/20
HCD2_MOUSE	4.3604	4	5		ACTA_MOUSE	K.EITALAPSTM*K.I	8	2	2.982	0.267	17/20
HCDH_MOUSE	3.0882	5	5		ACTA_MOUSE	K.EITALAPSTMK.I	8	2	2.966	0.246	14/20
HDAC6_MOUSE	3.3147	4	5		ACTA_MOUSE	K.EITALAPSTM*K.I	8	2	2.956	0.25	17/20
HMGCL_MOUSE	4.0155	4	5		ACTA_MOUSE	R.HQGVM*VGM*GQK.D	14	2	2.904	0.175	17/20
KINH_MOUSE	2.7614	4	5		ACTA_MOUSE	K.EITALAPSTMK.I	8	1	2.891	0.365	15/20
MA2C1_MOUSE	2.8354	5	5		ACTA_MOUSE	K.DSYVGDEAQSKR.G	12	2	2.844	0.286	16/22
MARK3_MOUSE	3.109	4	5		ACTA_MOUSE	K.EITALAPSTM*K.I	8	2	2.831	0.216	15/20
NDUA4_MOUSE	2.8984	4	5		ACTA_MOUSE	K.SYELPDGQVITIGNER.F	9	2	2.824	0.073	17/30
NDUB4_MOUSE	3.2343	5	5		ACTA_MOUSE	R.HQGVMVGM*GQK.D	14	2	2.798	0.169	17/20
NDUS6_MOUSE	3.5495	4	5		ACTA_MOUSE	K.EITALAPSTM*K.I	8	2	2.795	0.053	13/20
NLTP_MOUSE	3.2813	5	5		ACTA_MOUSE	K.SYELPDGQVITIGNER.F	9	2	2.775	0.151	17/30
P20D1_MOUSE	3.104	5	5		ACTA_MOUSE	K.AGFAGDDAPR.A	16	1	2.746	0.24	11/18
PDIA6_MOUSE	3.4288	5	5		ACTA_MOUSE	K.AGFAGDDAPR.A	16	2	2.74	0.168	16/18
PROD_MOUSE	3.2167	5	5		ACTA_MOUSE	K.DSYVGDEAQSK.R	12	2	2.706	0.234	13/20
PUR8_MOUSE	2.8515	3	5		ACTA_MOUSE	R.HQGVM*VGMGQK.D	14	2	2.635	0.272	16/20
RL22_MOUSE	3.0503	5	5		ACTA_MOUSE	R.DLTDYLM*K.I	11	2	2.519	0.203	12/14
RM41_MOUSE	3.5658	5	5		ACTA_MOUSE	K.DSYVGDEAQSK.R	12	2	2.482	0.32	15/20
RS15A_MOUSE	2.2624	4	5		ACTA_MOUSE	R.AVFPSIVGRPR.H	16	2	2.469	0.247	14/20
RS25_MOUSE	2.6115	4	5		ACTA_MOUSE	K.QEYDEAGPSIVHR.K	2	2	2.433	0.177	16/24
RS7_MOUSE	2.6975	3	5		ACTA_MOUSE	K.EITALAPSTMK.I	8	2	2.391	0.124	13/20
SBP1_MOUSE	2.9713	3	5		ACTA_MOUSE	K.QEYDEAGPSIVHR.K	2	2	2.363	0.173	14/24
SLIRP_MOUSE	2.9593	4	5		ACTA_MOUSE	R.DLTDYLMK.I	11	2	2.355	0.213	11/14
SOX_MOUSE	2.7036	5	5		ACTA_MOUSE	R.DLTDYLMK.I	11	2	2.342	0.252	11/14
SUCA_MOUSE	2.4984	4	5		ACTA_MOUSE	R.DLTDYLMK.I	11	2	2.337	0.172	11/14
T132D_MOUSE	1.9162	1	5		ACTA_MOUSE	R.HQGVM*VGM*GQK.D	14	2	2.335	0.176	16/20
TKT_MOUSE	2.9456	4	5		ACTA_MOUSE	R.AVFPSIVGRPR.H	16	2	2.302	0.207	12/20
TRAP1_MOUSE	3.5146	4	5		ACTA_MOUSE	K.IIAPPERK.Y	8	2	2.264	0.067	10/14
UD11_MOUSE	2.6531	4	5		ACTA_MOUSE	K.EITALAPSTMK.I	8	2	2.186	0.183	13/20
UD17C_MOUSE	3.0146	5	5		ACTA_MOUSE	R.DLTDYLMK.I	11	1	2.176	0.212	10/14
VA0D1_MOUSE	2.9152	5	5		ACTA_MOUSE	R.DLTDYLM*K.I	11	2	2.156	0.244	11/14
VATL_MOUSE	4.3166	4	5		ACTA_MOUSE	R.GYSFVTTAER.E	4	2	2.08	0.164	14/18
1433Z_MOUSE	3.7106	4	4		ACTA_MOUSE	R.DLTDYLM*K.I	11	2	2.015	0.151	12/14
AATM_MOUSE	3.0978	4	4		ACTA_MOUSE	R.HQGVMVGMGQK.D	14	2	1.934	0.234	10/20
ACOX2_MOUSE	3.0737	4	4		ACTA_MOUSE	K.EITALAPSTM*K.I	8	1	1.932	0.246	13/20
AP2A1_MOUSE	2.9659	4	4		ACTA_MOUSE	R.DLTDYLM*K.I	11	1	1.681	0.186	11/14
ARHG7_MOUSE	3.0286	4	4		ACTA_MOUSE	K.IIAPPERK.Y	8	2	1.678	0.079	10/14
BDH_MOUSE	4.1158	3	4		ACTA_MOUSE	R.AVFPSIVGRPR.H	16	2	1.526	0.076	11/20
CISD1_MOUSE	3.8021	3	4		ACTB_MOUSE	K.DLYANTVLSGGTTM*YPGIADR.M	4	3	6.274	0.457	37/80
COPB_MOUSE	4.0203	4	4		ACTB_MOUSE	K.DLYANTVLSGGTTMYPGIADR.M	4	2	6.225	0.502	25/40
COPB2_MOUSE	3.4599	4	4		ACTB_MOUSE	K.DLYANTVLSGGTTM*YPGIADR.M	4	2	6.187	0.512	27/40
CPSF1_MOUSE	2.8384	4	4		ACTB_MOUSE	K.DLYANTVLSGGTTM*YPGIADR.M	4	2	6.173	0.482	25/40
D3Z452_MOUSE	3.0214	1	4		ACTB_MOUSE	R.KDLYANTVLSGGTTM*YPGIADR.M	4	3	6.091	0.436	38/84
DHSO_MOUSE	3.1692	4	4		ACTB_MOUSE	R.KDLYANTVLSGGTTMYPGIADR.M	4	3	5.823	0.411	30/84
E9Q467_MOUSE	2.8703	4	4		ACTB_MOUSE	R.KDLYANTVLSGGTTM*YPGIADR.M	4	2	5.694	0.477	26/42
GATM_MOUSE	3.5577	3	4		ACTB_MOUSE	K.DLYANTVLSGGTTMYPGIADR.M	4	2	5.44	0.464	26/40
GLCTK_MOUSE	3.0553	4	4		ACTB_MOUSE	K.DLYANTVLSGGTTM*YPGIADR.M	4	3	5.393	0.471	32/80
GLYC_MOUSE	4.2777	3	4		ACTB_MOUSE	R.VAPEEHPVLLTEAPLNPK.A	6	3	4.895	0.096	31/68
HNRH1_MOUSE	5.0332	2	4		ACTB_MOUSE	K.DLYANTVLSGGTTM*YPGIADR.M	4	3	4.891	0.456	33/80
HNRPM_MOUSE	3.3685	4	4		ACTB_MOUSE	K.DLYANTVLSGGTTM*YPGIADR.M	4	2	4.851	0.424	22/40
HNRPU_MOUSE	2.8931	4	4		ACTB_MOUSE	R.VAPEEHPVLLTEAPLNPK.A	6	2	4.766	0.29	24/34
HS105_MOUSE	3.4857	4	4		ACTB_MOUSE	R.VAPEEHPVLLTEAPLNPK.A	6	2	4.612	0.31	23/34
HS71A_MOUSE	3.2278	3	4		ACTB_MOUSE	R.VAPEEHPVLLTEAPLNPK.A	6	2	4.556	0.286	22/34
HXK1_MOUSE	3.0517	4	4		ACTB_MOUSE	R.VAPEEHPVLLTEAPLNPK.A	6	3	4.549	0.085	26/68
KAD4_MOUSE	3.1823	4	4		ACTB_MOUSE	K.DLYANTVLSGGTTM*YPGIADR.M	4	2	4.336	0.393	23/40
LYZ2_MOUSE	4.7001	2	4		ACTB_MOUSE	K.QEYDESGPSIVHR.K	4	2	3.946	0.339	20/24
MARK1_MOUSE	2.6257	2	4		ACTB_MOUSE	K.DLYANTVLSGGTTM*YPGIADR.M	4	3	3.714	0.333	32/80
MCCA_MOUSE	3.3332	4	4		ACTB_MOUSE	K.IWHHTFYNELR.V	8	2	3.628	0.332	17/20
NDUA6_MOUSE	2.2096	4	4		ACTB_MOUSE	K.QEYDESGPSIVHR.K	4	3	3.595	0.358	25/48
NDUB3_MOUSE	2.8644	4	4		ACTB_MOUSE	R.GYSFTTTAER.E	4	2	3.584	0.464	16/18
NDUS3_MOUSE	3.4477	3	4		ACTB_MOUSE	K.IWHHTFYNELR.V	8	3	3.487	0.286	21/40
NDUV2_MOUSE	3.4383	4	4		ACTB_MOUSE	R.GYSFTTTAER.E	4	2	3.082	0.401	16/18
ODPA_MOUSE	3.1846	4	4		ACTB_MOUSE	K.IWHHTFYNELR.V	8	3	3.027	0.244	21/40
OST48_MOUSE	2.9849	4	4		ACTB_MOUSE	R.GYSFTTTAER.E	4	2	2.961	0.463	16/18
PABP1_MOUSE	2.7397	4	4		ACTB_MOUSE	R.GYSFTTTAER.E	4	2	2.928	0.37	15/18
PACN2_MOUSE	2.643	4	4		ACTB_MOUSE	K.DLYANTVLSGGTTM*YPGIADR.M	4	2	2.333	0.109	11/40
PGBM_MOUSE	2.592	4	4		ACTB_MOUSE	R.GYSFTTTAER.E	4	1	2.237	0.081	10/18
PSMD3_MOUSE	2.8107	3	4		ACTB_MOUSE	R.GYSFTTTAER.E	4	2	1.985	0.085	15/18
QCR1_MOUSE	4.8184	3	4		ACTBL_MOUSE	R.TTGIVMDSGDGVTHTVPIYEGYALPHAILR.L	5	3	6.527	0.507	41/116
RENT1_MOUSE	2.4375	4	4		ACTBL_MOUSE	R.TTGIVM*DSGDGVTHTVPIYEGYALPHAILR.L	5	4	6.352	0.534	51/174
RL23_MOUSE	3.4095	4	4		ACTBL_MOUSE	R.TTGIVM*DSGDGVTHTVPIYEGYALPHAILR.L	5	4	6.129	0.46	47/174
RL24_MOUSE	3.6793	3	4		ACTBL_MOUSE	R.TTGIVMDSGDGVTHTVPIYEGYALPHAILR.L	5	4	5.991	0.567	52/174
RPN1_MOUSE	3.3181	3	4		ACTBL_MOUSE	R.TTGIVM*DSGDGVTHTVPIYEGYALPHAILR.L	5	3	5.889	0.432	43/116
RS18_MOUSE	2.1462	4	4		ACTBL_MOUSE	R.TTGIVM*DSGDGVTHTVPIYEGYALPHAILR.L	5	3	5.575	0.367	40/116
RS3_MOUSE	2.7277	4	4		ACTBL_MOUSE	R.TTGIVMDSGDGVTHTVPIYEGYALPHAILR.L	5	4	5.249	0.417	44/174
SC31A_MOUSE	3.633	4	4		ACTN1_MOUSE	R.FAIQDISVEETSAK.E	7	2	4.367	0.346	23/26
SPCS_MOUSE	2.9343	3	4		ACTN1_MOUSE	R.VGWEQLLTTIAR.T	2	2	3.782	0.384	17/22
SYVC_MOUSE	2.7338	4	4		ACTN1_MOUSE	K.LASDLLEWIR.R	3	2	3.639	0.249	16/18
TBB4B_MOUSE	3.3133	1	4		ACTN1_MOUSE	R.TINEVENQILTR.D	2	2	3.336	0.194	18/22
TBB5_MOUSE	3.5791	2	4		ACTN1_MOUSE	K.ALDFIASK.G	6	2	2.672	0.239	13/14
THNS2_MOUSE	3.0077	4	4		ACTN4_MOUSE	K.LSGSNPYTTVTPQIINSK.W	0	2	5.624	0.437	24/34
TIM14_MOUSE	3.5218	3	4		ACTN4_MOUSE	R.MAPYQGPDAAPGALDYK.S	0	2	4.992	0.486	27/32
TPC11_MOUSE	2.4615	4	4		ACTN4_MOUSE	R.M*APYQGPDAAPGALDYK.S	0	2	4.948	0.491	28/32
UBA1_MOUSE	3.559	3	4		ACTN4_MOUSE	R.ETTDTDTADQVIASFK.V	0	2	4.846	0.487	22/30
UD3A2_MOUSE	3.5278	4	4		ACTN4_MOUSE	K.LVSIGAEEIVDGNAK.M	3	2	4.299	0.474	23/28
USO1_MOUSE	2.8139	4	4		ACTN4_MOUSE	K.VLAGDKNFITAEELR.R	0	3	3.968	0.288	28/56
WDR7_MOUSE	2.7936	4	4		ACTN4_MOUSE	R.DYETATLSDIK.A	1	2	3.7	0.397	18/20
2AAA_MOUSE	3.954	2	3		ACTN4_MOUSE	K.GISQEQMQEFR.A	0	2	3.416	0.343	16/20
3HIDH_MOUSE	4.2591	3	3		ACTN4_MOUSE	K.GISQEQMQEFR.A	0	2	3.415	0.288	16/20
AASS_MOUSE	2.7593	3	3		ACTN4_MOUSE	K.M*LDAEDIVNTARPDEK.A	1	3	3.316	0.274	26/60
ACAD8_MOUSE	2.4535	3	3		ACTN4_MOUSE	K.GISQEQM*QEFR.A	0	2	3.156	0.331	16/20
ACE_MOUSE	3.3696	3	3		ACTN4_MOUSE	K.TIQEMQQK.L	1	2	1.871	0.088	12/14
ACNT1_MOUSE	4.1978	3	3		ADCK3_MOUSE	K.VALLDFGATR.E	1	2	2.42	0.321	13/18
ACOC_MOUSE	2.9399	2	3		ADH1_MOUSE	K.AAVLWELHKPFTIEDIEVAPPK.A	0	3	3.413	0.303	26/84
ADH1_MOUSE	2.83	3	3		ADH1_MOUSE	K.INEAFDLLR.S	0	2	2.752	0.264	14/16
AFG32_MOUSE	2.1371	3	3		ADH1_MOUSE	R.IIAVDINK.D	0	2	2.325	0.17	11/14
AL1B1_MOUSE	3.4831	3	3		ADT1_MOUSE	K.DFLAGGIAAAVSK.T	0	2	4.403	0.131	22/24
ARK72_MOUSE	3.1101	3	3		ADT1_MOUSE	R.GM*GGAFVLVLYDEIK.K	1	2	4.306	0.364	22/28
ARP3_MOUSE	3.3566	3	3		ADT1_MOUSE	K.DFLAGGIAAAVSK.T	0	2	3.977	0.13	21/24
ATIF1_MOUSE	2.5612	3	3		ADT1_MOUSE	R.YFPTQALNFAFK.D	2	2	3.918	0.395	20/22
BL1S1_MOUSE	2.7587	3	3		ADT1_MOUSE	R.YFPTQALNFAFK.D	2	2	3.916	0.314	20/22
CADH1_MOUSE	3.0323	2	3		ADT1_MOUSE	R.YFPTQALNFAFK.D	2	2	3.705	0.335	20/22
CP062_MOUSE	2.6717	3	3		ADT1_MOUSE	R.GM*GGAFVLVLYDEIKK.Y	1	2	3.481	0.48	18/30
CUTA_MOUSE	3.1042	1	3		ADT1_MOUSE	R.YFPTQALNFAFK.D	2	2	2.744	0.078	17/22
DCTN2_MOUSE	3.4797	3	3		ADT1_MOUSE	K.LLLQVQHASK.Q	1	2	2.578	0.212	14/18
DHB8_MOUSE	3.0481	3	3		ADT1_MOUSE	K.GAWSNVLR.G	1	2	2.561	0.091	12/14
DHRS4_MOUSE	2.3352	3	3		ADT1_MOUSE	K.QIFLGGVDR.H	0	2	2.507	0.105	12/16
DNJA2_MOUSE	2.7421	3	3		ADT1_MOUSE	K.LLLQVQHASK.Q	1	2	2.505	0.129	14/18
DNJA3_MOUSE	3.3605	3	3		ADT1_MOUSE	K.EQGFLSFWR.G	0	2	2.451	0.351	12/16
DOPD_MOUSE	3.0577	3	3		ADT1_MOUSE	K.DFLAGGIAAAVSK.T	0	2	2.447	0.167	15/24
DYL2_MOUSE	2.971	2	3		ADT1_MOUSE	R.GNLANVIR.Y	2	2	2.419	0.085	13/14
E9QPE7_MOUSE	4.0536	2	3		ADT1_MOUSE	K.LLLQVQHASK.Q	1	2	2.339	0.209	14/18
EF1D_MOUSE	3.1264	2	3		ADT1_MOUSE	R.GMGGAFVLVLYDEIK.K	1	2	2.325	0.05	13/28
EHD4_MOUSE	3.8915	3	3		ADT1_MOUSE	R.LAADVGK.G	1	1	1.924	0.113	9/12
EIF3C_MOUSE	3.2638	3	3		ADT1_MOUSE	K.TAVAPIER.V	2	1	1.912	0.125	9/14
ENTP5_MOUSE	3.4059	3	3		ADT1_MOUSE	K.TAVAPIER.V	2	1	1.869	0.107	9/14
ERH_MOUSE	3.8352	2	3		ADT2_MOUSE	K.DFLAGGVAAAISK.T	0	2	4.816	0.253	21/24
F16P1_MOUSE	4.0802	3	3		ADT2_MOUSE	K.DFLAGGVAAAISK.T	0	2	4.022	0.314	21/24
FAAA_MOUSE	3.2452	3	3		ADT2_MOUSE	R.AAYFGIYDTAK.G	0	2	3.7	0.45	17/20
GSTP1_MOUSE	4.6415	2	3		ADT2_MOUSE	K.DFLAGGVAAAISK.T	0	2	3.546	0.304	21/24
HNRPK_MOUSE	3.2882	2	3		ADT2_MOUSE	R.AAYFGIYDTAK.G	0	2	3.277	0.422	17/20
HS90A_MOUSE	3.1527	2	3		ADT2_MOUSE	K.DFLAGGVAAAISK.T	0	2	3.114	0.247	20/24
IDE_MOUSE	2.7809	3	3		ADT2_MOUSE	K.DFLAGGVAAAISK.T	0	2	3.061	0.27	18/24
IDH3A_MOUSE	2.3013	3	3		ADT2_MOUSE	K.DFLAGGVAAAISK.T	0	2	3.022	0.143	20/24
IF4A1_MOUSE	3.8261	2	3		ADT2_MOUSE	K.QIFLGGVDKR.T	0	2	2.924	0.053	13/18
IQGA2_MOUSE	3.4731	3	3		ADT2_MOUSE	K.DFLAGGVAAAISK.T	0	2	2.686	0.275	17/24
IVD_MOUSE	3.1226	3	3		ADT2_MOUSE	K.EQGVLSFWR.G	0	2	2.544	0.326	13/16
KIF5A_MOUSE	3.5902	3	3		ADT2_MOUSE	K.EQGVLSFWR.G	0	2	2.405	0.243	14/16
LACB2_MOUSE	2.376	2	3		ADT2_MOUSE	K.EQGVLSFWR.G	0	2	2.372	0.209	13/16
LDHA_MOUSE	3.0012	3	3		ADT2_MOUSE	K.EQGVLSFWR.G	0	1	2.339	0.231	10/16
LIMA1_MOUSE	2.572	2	3		ADT2_MOUSE	K.DFLAGGVAAAISK.T	0	2	2.145	0.054	13/24
LYRM4_MOUSE	3.5004	2	3		ADT2_MOUSE	K.DFLAGGVAAAISK.T	0	2	1.984	0.065	16/24
M2OM_MOUSE	4.0172	3	3		ADT2_MOUSE	K.DFLAGGVAAAISK.T	0	2	1.948	0.202	14/24
MAOX_MOUSE	2.6293	3	3		ADT2_MOUSE	K.DFLAGGVAAAISK.T	0	2	1.87	0.354	14/24
MDHC_MOUSE	2.8154	3	3		ADT2_MOUSE	K.DFLAGGVAAAISK.T	0	2	1.868	0.161	15/24
NDRG1_MOUSE	3.7878	3	3		ADT2_MOUSE	K.DFLAGGVAAAISK.T	0	2	1.837	0.106	14/24
NDUBA_MOUSE	4.0656	3	3		ADT2_MOUSE	K.EQGVLSFWR.G	0	2	1.824	0.073	12/16
NHRF1_MOUSE	2.4237	2	3		ADT2_MOUSE	R.AAYFGIYDTAK.G	0	2	1.736	0.071	14/20
NHRF3_MOUSE	2.4417	3	3		ADT2_MOUSE	K.DFLAGGVAAAISK.T	0	2	1.606	0.063	15/24
NIPS2_MOUSE	2.9246	3	3		AFG32_MOUSE	R.GM*GGLFSVGETTAK.V	0	2	2.458	0.118	15/26
PFD1_MOUSE	3.0252	3	3		AFG32_MOUSE	K.VGQISFDLPR.Q	0	2	2.182	0.231	14/18
PHS_MOUSE	3.0072	2	3		AFG32_MOUSE	R.ILISDAYR.R	0	2	1.771	0.127	8/14
PIGR_MOUSE	2.5977	3	3		AIFM1_MOUSE	R.AIASATEGGSVPQIR.A	1	2	5.001	0.444	24/28
PLXB2_MOUSE	2.7776	3	3		AIFM1_MOUSE	K.ILPQYLSNWTM*EK.V	1	2	3.74	0.277	17/24
PRDX2_MOUSE	2.3469	3	3		AIFM1_MOUSE	K.LNDGSQITFEK.C	1	2	3.4	0.402	16/20
PROF1_MOUSE	3.6384	3	3		AIFM1_MOUSE	K.ELWFSDDPNVTK.T	1	2	3.173	0.289	17/22
PSMD5_MOUSE	3.8261	3	3		AIFM1_MOUSE	R.VM*GLGLSPEEK.Q	1	2	2.828	0.162	15/20
Q6P4T2_MOUSE	2.7815	3	3		AIFM1_MOUSE	K.VM*PNAIVQSVGVSGGR.L	1	2	2.581	0.183	18/30
RL10A_MOUSE	2.6499	3	3		AK1CL_MOUSE	K.SIGVSNFNYR.Q	0	2	2.404	0.191	15/18
RL12_MOUSE	3.2994	3	3		AK1CL_MOUSE	R.REDIFYTSK.V	7	2	2.208	0.119	12/16
RO52_MOUSE	3.1609	3	3		AL1B1_MOUSE	K.VAEQTPLSALYLASLIK.E	0	2	4.427	0.382	24/32
RPN2_MOUSE	4.7493	3	3		AL1B1_MOUSE	R.GFFIKPTVFGDVQDGM*R.I	0	3	3.109	0.352	27/64
RS12_MOUSE	2.298	3	3		AL1B1_MOUSE	K.EEIFGPVQPLFK.F	0	2	2.913	0.051	16/22
RS27L_MOUSE	3.655	3	3		AL1L1_MOUSE	R.ANATEFGLASGVFTR.D	0	2	5.147	0.55	23/28
RUVB2_MOUSE	3.2623	3	3		AL1L1_MOUSE	K.GSASSALELTEEELATAEAVR.S	0	2	5.107	0.489	20/40
RUXE_MOUSE	3.3599	3	3		AL1L1_MOUSE	R.ANATEFGLASGVFTR.D	0	2	4.492	0.397	23/28
S4A4_MOUSE	3.2433	3	3		AL1L1_MOUSE	K.DLGEAALNEYLR.I	0	2	4.448	0.382	19/22
SC5A2_MOUSE	2.4041	2	3		AL1L1_MOUSE	K.ADPLGLEAEKDGVPVFK.F	0	2	3.354	0.262	18/32
SC5A8_MOUSE	2.9802	2	3		AL1L1_MOUSE	K.IGFTGSTEVGK.H	0	2	3.139	0.351	16/20
SFXN1_MOUSE	3.7707	3	3		AL1L1_MOUSE	K.AGLILFGNDDR.M	0	2	3.128	0.203	18/20
SMD2_MOUSE	3.0705	3	3		AL1L1_MOUSE	K.AGLILFGNDDR.M	0	2	2.999	0.191	17/20
SQRD_MOUSE	3.337	2	3		AL1L1_MOUSE	K.EESFGPIMIISR.F	0	2	2.982	0.07	15/22
SURF4_MOUSE	2.8154	3	3		AL1L1_MOUSE	K.GVVNILPGSGSLVGQR.L	0	2	2.918	0.268	14/30
SYFA_MOUSE	2.514	3	3		AL1L1_MOUSE	K.EESFGPIM*IISR.F	0	2	2.907	0.362	15/22
TOM20_MOUSE	3.6002	2	3		AL1L1_MOUSE	R.ILPNVPEVEDSTDFFK.S	0	2	2.894	0.337	20/30
TPM1_MOUSE	2.3515	3	3		AL1L1_MOUSE	K.FAELTLK.A	0	2	2.173	0.085	12/12
UD3A1_MOUSE	2.7477	3	3		AL1L1_MOUSE	R.FLFPEGIK.G	2	2	1.927	0.082	9/14
4F2_MOUSE	3.0143	2	2		AL1L1_MOUSE	K.M*M*PASQFFK.G	0	2	1.756	0.174	11/16
6PGD_MOUSE	3.8065	2	2		AL1L2_MOUSE	K.TDVAAPFGGM*K.Q	1	2	2.784	0.216	12/20
AACS_MOUSE	2.147	2	2		AL3A2_MOUSE	K.VM*QEEIFGPILPIVSVK.N	2	2	4.416	0.38	21/32
ACACA_MOUSE	2.8647	2	2		AL3A2_MOUSE	R.YLAPTILTDVDPNSK.V	2	2	4.16	0.321	25/28
ACD10_MOUSE	3.2788	2	2		AL3A2_MOUSE	K.NVDEAINFINDR.E	2	2	4.002	0.335	20/22
ACOX3_MOUSE	2.8839	2	2		AL3A2_MOUSE	K.VM*QEEIFGPILPIVSVK.N	2	2	3.833	0.157	21/32
AK1CL_MOUSE	2.3061	2	2		AL3A2_MOUSE	K.VM*QEEIFGPILPIVSVK.N	2	3	3.602	0.141	25/64
AP3B2_MOUSE	3.0372	2	2		AL3A2_MOUSE	K.IAFGGEM*DEATR.Y	2	2	2.934	0.205	17/22
ARPC3_MOUSE	4.0569	1	2		AL3A2_MOUSE	K.GLKGESVNK.L	2	2	1.99	0.092	12/16
ARPC5_MOUSE	2.5125	1	2		AL3A2_MOUSE	K.DFYGENIK.A	2	2	1.891	0.062	11/14
AT12A_MOUSE	3.9876	2	2		AL4A1_MOUSE	K.VTNEPILAFSQGSPER.D	0	2	5.255	0.446	23/30
AT1A4_MOUSE	3.5463	2	2		AL4A1_MOUSE	K.VTNEPILAFSQGSPER.D	0	2	5.087	0.473	23/30
AT2A2_MOUSE	3.4866	2	2		AL4A1_MOUSE	R.IKVGDPAEDFGTFFSAVIDAK.A	0	3	4.471	0.483	29/80
ATNG_MOUSE	4.126	2	2		AL4A1_MOUSE	K.STGSVVGQQPFGGAR.A	0	2	4.344	0.39	22/28
AUHM_MOUSE	2.6832	2	2		AL4A1_MOUSE	K.FAVELEGEQPISVPPSTNHTVYR.G	0	3	3.873	0.1	31/88
B2MG_MOUSE	2.6054	2	2		AL4A1_MOUSE	R.ASGTNDKPGGPHYILR.W	0	3	3.782	0.405	24/60
BSND_MOUSE	4.4911	2	2		AL4A1_MOUSE	K.FAVELEGEQPISVPPSTNHTVYR.G	0	3	3.568	0.168	24/88
C1QC_MOUSE	2.1055	1	2		AL4A1_MOUSE	K.AADM*LSGPR.R	0	2	3.361	0.373	15/16
CALX_MOUSE	2.2017	2	2		AL4A1_MOUSE	K.FAVELEGEQPISVPPSTNHTVYR.G	0	3	3.062	0.097	26/88
CC178_MOUSE	2.3803	1	2		AL4A1_MOUSE	R.AIDAALAAR.K	0	2	3.038	0.2	14/16
CDC42_MOUSE	4.2553	1	2		AL4A1_MOUSE	K.STGSVVGQQPFGGAR.A	0	2	2.989	0.17	20/28
CHDH_MOUSE	2.2654	2	2		AL4A1_MOUSE	K.AADMLSGPR.R	0	2	2.982	0.346	14/16
CMLO1_MOUSE	2.2134	2	2		AL4A1_MOUSE	R.NAAGNFYINDK.S	0	2	2.661	0.232	13/20
CO3_MOUSE	2.832	2	2		AL4A1_MOUSE	K.AIVQEATR.M	0	2	1.881	0.073	12/14
COX7R_MOUSE	3.0293	2	2		AL8A1_MOUSE	R.LADVLEQSLEELAQAESK.D	1	2	6.68	0.529	26/34
CS1A_MOUSE	3.2556	2	2		AL8A1_MOUSE	R.LADVLEQSLEELAQAESK.D	1	3	5.548	0.442	32/68
CSRP2_MOUSE	2.3173	2	2		AL8A1_MOUSE	R.VGEALVSHPEVPLISFTGSQPTAER.I	0	3	4.516	0.424	31/96
CY1_MOUSE	2.3316	2	2		AL8A1_MOUSE	R.VGEALVSHPEVPLISFTGSQPTAER.I	0	3	4.189	0.301	34/96
CYB5_MOUSE	2.595	2	2		AL8A1_MOUSE	K.AGVPPGVINIVFGTGPR.V	0	2	3.802	0.488	21/32
DBPA_MOUSE	3.2615	2	2		AL8A1_MOUSE	R.ELLMLENFIGGK.F	1	2	3.649	0.305	19/22
DDX17_MOUSE	3.46	1	2		AL8A1_MOUSE	R.ELLM*LENFIGGK.F	1	2	3.407	0.274	20/22
DJB12_MOUSE	2.8652	2	2		AL8A1_MOUSE	R.ELLM*LENFIGGK.F	1	2	3.402	0.245	18/22
DLRB1_MOUSE	3.448	1	2		AL8A1_MOUSE	K.VGVPSDPSANM*GALISK.A	0	2	3.325	0.488	18/32
DPEP1_MOUSE	2.4569	2	2		AL8A1_MOUSE	K.DSYDFFTEIK.T	0	2	2.719	0.241	13/18
DYL1_MOUSE	2.6828	2	2		AL8A1_MOUSE	R.SIYSEFLK.R	0	2	2.213	0.074	12/14
DYN1_MOUSE	2.4478	1	2		AL8A1_MOUSE	R.YGLAATVWSK.D	0	2	2.045	0.211	11/18
E9PWG2_MOUSE	3.0961	2	2		AL8A1_MOUSE	K.EEIEAAVEAAR.E	1	2	1.935	0.161	13/20
ECI2_MOUSE	3.2521	2	2		AL9A1_MOUSE	K.LGDPLLEDTR.M	1	2	3.294	0.345	16/18
ECSIT_MOUSE	2.5526	1	2		AL9A1_MOUSE	K.ISFTGSVPTGVK.I	1	2	3.149	0.332	16/22
EMC1_MOUSE	3.5017	2	2		AL9A1_MOUSE	K.GVKPITLELGGK.S	1	3	3.118	0.164	21/44
ERP29_MOUSE	2.2374	2	2		AL9A1_MOUSE	R.VEPVDASGTEK.A	1	2	2.46	0.241	12/20
ES1_MOUSE	3.434	2	2		AL9A1_MOUSE	K.FINEVVK.Q	1	2	2.397	0.086	12/12
FA98B_MOUSE	4.0202	2	2		AL9A1_MOUSE	K.EVNLAVENAK.A	1	2	2.354	0.231	14/18
FIS1_MOUSE	2.3313	1	2		AL9A1_MOUSE	K.LGDPLLEDTR.M	1	2	2.34	0.18	14/18
G3PT_MOUSE	2.0303	2	2		ALDH2_MOUSE	K.VAEQTPLTALYVANLIK.E	0	2	5.472	0.483	24/32
G3X9Y5_MOUSE	3.53	2	2		ALDH2_MOUSE	R.TFVQENVYDEFVER.S	0	2	5.092	0.363	22/26
G6PI_MOUSE	4.4957	1	2		ALDH2_MOUSE	R.TFVQENVYDEFVER.S	0	2	4.659	0.397	22/26
GANAB_MOUSE	2.3533	2	2		ALDH2_MOUSE	R.TEQGPQVDETQFK.K	0	2	4.525	0.469	20/24
GLPK_MOUSE	4.084	2	2		ALDH2_MOUSE	K.VAEQTPLTALYVANLIK.E	0	3	4.49	0.369	31/64
GRPE1_MOUSE	2.8168	2	2		ALDH2_MOUSE	R.ELGEYGLQAYTEVK.T	0	2	4.452	0.548	21/26
HINT1_MOUSE	3.995	1	2		ALDH2_MOUSE	R.GYFIQPTVFGDVK.D	0	2	4.124	0.31	20/24
ITB1_MOUSE	3.2656	2	2		ALDH2_MOUSE	K.EAGFPPGVVNIVPGFGPTAGAAIASHEGVDK.V	0	3	4.106	0.377	35/120
KBL_MOUSE	3.1311	1	2		ALDH2_MOUSE	K.LGPALATGNVVVMK.V	0	2	4.013	0.323	18/26
KCRU_MOUSE	2.9308	2	2		ALDH2_MOUSE	K.VAEQTPLTALYVANLIK.E	0	2	3.998	0.465	22/32
KMO_MOUSE	3.1786	2	2		ALDH2_MOUSE	K.YGLAAAVFTK.D	0	2	3.789	0.103	18/18
KV5A1_MOUSE	2.3843	2	2		ALDH2_MOUSE	K.EEIFGPVM*QILK.F	0	2	3.72	0.265	18/22
LIPB1_MOUSE	2.9897	2	2		ALDH2_MOUSE	R.TFVQENVYDEFVER.S	0	3	3.702	0.365	27/52
LTOR2_MOUSE	3.8249	1	2		ALDH2_MOUSE	K.LGPALATGNVVVM*K.V	0	2	3.552	0.292	17/26
LYPA1_MOUSE	2.1378	1	2		ALDH2_MOUSE	K.LGPALATGNVVVM*K.V	0	2	3.099	0.281	18/26
LYZ1_MOUSE	3.0354	2	2		ALDH2_MOUSE	K.TIPIDGDFFSYTR.H	1	2	2.839	0.353	20/24
MIF_MOUSE	3.0129	2	2		ALDH2_MOUSE	K.TIEEVVGR.A	0	2	2.82	0.175	13/14
MK01_MOUSE	2.4459	2	2		ALDH2_MOUSE	K.TIPIDGDFFSYTR.H	1	2	2.791	0.488	21/24
MMGT1_MOUSE	2.7479	2	2		ALDH2_MOUSE	R.GYFIQPTVFGDVK.D	0	2	2.692	0.215	17/24
MTCH1_MOUSE	2.7397	1	2		ALDH2_MOUSE	K.YGLAAAVFTK.D	0	2	2.558	0.113	14/18
MY18A_MOUSE	3.7193	2	2		ALDH2_MOUSE	K.TIPIDGDFFSYTR.H	1	2	2.513	0.074	14/24
MYL6B_MOUSE	3.0705	2	2		ALDH2_MOUSE	R.VVGNPFDSR.T	0	2	2.48	0.285	14/16
MYO1D_MOUSE	2.9981	2	2		ALDH2_MOUSE	R.AAFQLGSPWR.R	1	2	2.305	0.089	13/18
NAMPT_MOUSE	5.4074	2	2		ALDOA_MOUSE	K.GILAADESTGSIAK.R	5	2	3.963	0.438	20/26
NDUA9_MOUSE	3.7508	2	2		ALDOA_MOUSE	K.IGEHTPSALAIMENANVLAR.Y	2	3	3.109	0.12	27/76
NDUBB_MOUSE	3.0596	2	2		ALDOA_MOUSE	R.ALQASALK.A	4	2	2.358	0.065	10/14
NDUF6_MOUSE	2.3841	1	2		ALDOA_MOUSE	K.AAQEEYIKR.A	3	2	1.993	0.197	13/16
NDUS2_MOUSE	3.83	2	2		ALDOA_MOUSE	K.VLAAVYK.A	7	1	1.903	0.175	9/12
NDUS8_MOUSE	2.4748	2	2		ALDOB_MOUSE	K.GILAADESVGTMGNR.L	0	2	5.026	0.216	24/28
NUCKS_MOUSE	2.2325	2	2		ALDOB_MOUSE	K.LDQGGAPLAGTNK.E	0	2	5.002	0.475	20/24
NUD19_MOUSE	3.2443	2	2		ALDOB_MOUSE	K.GILAADESVGTM*GNR.L	0	2	4.84	0.206	20/28
OXDA_MOUSE	3.21	2	2		ALDOB_MOUSE	R.ALQASALAAWGGK.A	0	2	4.814	0.481	21/24
PCBP1_MOUSE	3.2657	1	2		ALDOB_MOUSE	K.GILAADESVGTMGNR.L	0	2	4.588	0.23	24/28
PCCA_MOUSE	2.1373	2	2		ALDOB_MOUSE	K.KYTPEQVAM*ATVTALHR.T	0	3	4.341	0.499	30/64
PCCB_MOUSE	3.4147	2	2		ALDOB_MOUSE	K.ETTIQGLDGLSER.C	0	2	3.658	0.407	19/24
PDIA3_MOUSE	2.3011	2	2		ALDOB_MOUSE	K.YTPEQVAM*ATVTALHR.T	0	2	3.488	0.37	17/30
PDK3_MOUSE	3.2143	1	2		ALDOB_MOUSE	K.YTPEQVAMATVTALHR.T	0	2	3.161	0.406	17/30
PDZ1I_MOUSE	2.3348	2	2		ALDOB_MOUSE	K.ELSEIAQR.I	0	1	2.844	0.111	11/14
PGAM1_MOUSE	2.1723	2	2		ALDOB_MOUSE	R.IKVENTEENRR.Q	0	2	2.759	0.133	15/20
PRS4_MOUSE	3.5952	2	2		ALDOB_MOUSE	K.DSQGNLFR.N	0	2	2.603	0.102	12/14
PRS6A_MOUSE	3.6115	2	2		ALDOB_MOUSE	K.ELSEIAQR.I	0	2	2.472	0.154	13/14
PRS7_MOUSE	2.516	2	2		ALDOB_MOUSE	K.ATQEAFM*K.R	0	2	2.08	0.26	13/14
PSD12_MOUSE	2.9174	2	2		ALDOB_MOUSE	K.ATQEAFMK.R	0	2	2.079	0.222	13/14
PTGR2_MOUSE	3.4839	2	2		ALDOB_MOUSE	K.ATQEAFM*K.R	0	2	2.072	0.12	13/14
PTRF_MOUSE	2.094	2	2		ALDOB_MOUSE	K.LSFSYGR.A	1	2	1.801	0.119	11/12
PXDN_MOUSE	2.6014	2	2		AMPE_MOUSE	R.ETNLLYDPLLSASSNQQR.V	1	2	5.451	0.434	22/34
Q3U3J1_MOUSE	2.1661	2	2		AMPE_MOUSE	K.ADPSQPPSELGYTWNIPVR.W	1	2	5.176	0.487	25/36
Q76I26_MOUSE	4.0717	1	2		AMPE_MOUSE	K.TSDFWDSLQEASNLPVK.E	2	2	4.854	0.475	24/32
Q8BIX2_MOUSE	3.6134	2	2		AMPE_MOUSE	R.ETNLLYDPLLSASSNQQR.V	1	3	4.01	0.374	26/68
Q8JZU2_MOUSE	2.4387	2	2		AMPE_MOUSE	R.ETNLLYDPLLSASSNQQR.V	1	2	3.719	0.36	19/34
Q91WU0_MOUSE	3.7771	2	2		AMPE_MOUSE	K.TQDVFTVIR.Y	0	2	3.088	0.214	15/16
Q99N15_MOUSE	3.3796	2	2		AMPE_MOUSE	K.TSDFWDSLQEASNLPVK.E	2	3	3.061	0.204	21/64
QCR6_MOUSE	4.2736	2	2		AMPE_MOUSE	K.LLYGLASVK.D	0	2	2.674	0.152	14/16
QCR8_MOUSE	3.2544	2	2		AMPE_MOUSE	K.TTYM*EDGQIR.S	1	2	2.513	0.125	13/18
QOR_MOUSE	2.5511	2	2		AMPE_MOUSE	K.GSASIPVNLR.L	0	2	2.448	0.102	13/18
RAB18_MOUSE	2.2168	2	2		AMPE_MOUSE	K.STYSISIIHPK.E	1	2	2.438	0.169	13/20
RAB35_MOUSE	2.4563	1	2		AMPE_MOUSE	R.YISYNSYGK.T	0	2	2.12	0.114	11/16
RAB7A_MOUSE	2.4974	2	2		AMPL_MOUSE	K.DKDDDLPQFTSAGESFNK.L	0	2	4.897	0.32	24/34
RBM39_MOUSE	2.9611	1	2		AMPL_MOUSE	K.DKDDDLPQFTSAGESFNK.L	0	3	4.115	0.356	29/68
REPS1_MOUSE	3.376	2	2		AMPL_MOUSE	K.GVLFASGQNLAR.H	0	2	3.966	0.263	19/22
RL11_MOUSE	3.4781	2	2		AMPL_MOUSE	K.LFEASVETGDR.V	0	2	2.782	0.168	16/20
RL31_MOUSE	2.904	2	2		AMPL_MOUSE	K.GITFDSGGISIK.A	0	2	2.643	0.43	17/22
RL7A_MOUSE	2.5006	2	2		AMPL_MOUSE	K.ANKPGDVVR.A	0	2	2.267	0.225	12/16
RLA1_MOUSE	4.8526	2	2		AMPL_MOUSE	K.ASANM*DLM*R.A	0	2	2.133	0.099	14/16
RM50_MOUSE	3.185	2	2		AMPL_MOUSE	K.ASANM*DLM*R.A	0	2	1.995	0.14	13/16
RS21_MOUSE	2.6968	2	2		AMPN_MOUSE	K.LQNQLQTDLSVIPVINR.A	0	2	6.253	0.479	26/32
RS30_MOUSE	2.3585	2	2		AMPN_MOUSE	R.VMAVDALASSHPLSSPADEIK.T	0	2	5.289	0.503	23/40
RT23_MOUSE	2.7983	2	2		AMPN_MOUSE	R.VM*AVDALASSHPLSSPADEIK.T	0	3	5.288	0.551	34/80
RT36_MOUSE	4.2116	2	2		AMPN_MOUSE	K.TPDQIM*ELFDSITYSK.G	0	2	5.214	0.493	23/30
RUVB1_MOUSE	2.7669	2	2		AMPN_MOUSE	K.TPDQIMELFDSITYSK.G	0	2	5.205	0.4	21/30
S10AB_MOUSE	3.7352	2	2		AMPN_MOUSE	R.TLDGTPAPNIDKTELVER.T	0	2	5.035	0.483	25/34
S12A7_MOUSE	2.465	2	2		AMPN_MOUSE	R.ESSLVFDSQSSSISNK.E	0	2	5.001	0.461	22/30
S22A2_MOUSE	2.7601	1	2		AMPN_MOUSE	R.FSSEFELQQLEQFK.A	0	2	4.997	0.226	22/26
S22AC_MOUSE	3.625	1	2		AMPN_MOUSE	R.MLSSFLTEDLFK.K	0	2	4.881	0.392	20/22
S22AI_MOUSE	2.8428	2	2		AMPN_MOUSE	K.LQNQLQTDLSVIPVINR.A	0	3	4.652	0.299	31/64
SC61B_MOUSE	2.3857	2	2		AMPN_MOUSE	K.AVNQQTAVQPPATVR.T	0	2	4.541	0.27	22/28
SMD1_MOUSE	3.5217	1	2		AMPN_MOUSE	K.VVATTQMQAADAR.K	0	2	4.521	0.467	21/24
SMD3_MOUSE	2.9299	2	2		AMPN_MOUSE	R.AQIIHDSFNLASAK.M	0	3	4.491	0.477	28/52
SNX1_MOUSE	3.2728	2	2		AMPN_MOUSE	R.AQIIHDSFNLASAK.M	0	2	4.386	0.495	21/26
ST1C2_MOUSE	2.5451	2	2		AMPN_MOUSE	K.VVATTQM*QAADAR.K	0	2	4.385	0.493	21/24
ST5_MOUSE	2.5078	1	2		AMPN_MOUSE	K.AVNQQTAVQPPATVR.T	0	2	4.321	0.314	22/28
STRUM_MOUSE	3.6439	2	2		AMPN_MOUSE	R.VMAVDALASSHPLSSPADEIK.T	0	3	4.244	0.348	29/80
SYDC_MOUSE	2.6144	2	2		AMPN_MOUSE	K.KLQNQLQTDLSVIPVINR.A	0	3	4.207	0.223	32/68
SYEP_MOUSE	2.0734	2	2		AMPN_MOUSE	K.ADNSATGFGTGTR.A	0	2	4.146	0.466	20/24
SYLC_MOUSE	2.4064	2	2		AMPN_MOUSE	R.QYEM*DSQFQGELADDLAGFYR.S	0	3	4.108	0.395	27/80
TBA1B_MOUSE	4.5584	1	2		AMPN_MOUSE	R.YLSYTLNPDYIR.K	0	2	3.982	0.392	15/22
TCPW_MOUSE	2.7844	2	2		AMPN_MOUSE	R.MLSSFLTEDLFK.K	0	2	3.931	0.349	19/22
THIKA_MOUSE	3.5239	2	2		AMPN_MOUSE	R.M*LSSFLTEDLFK.K	0	2	3.65	0.35	17/22
TIM16_MOUSE	2.7453	2	2		AMPN_MOUSE	K.AVNQQTAVQPPATVR.T	0	3	3.484	0.157	25/56
TMOD3_MOUSE	3.9998	2	2		AMPN_MOUSE	R.M*LSSFLTEDLFK.K	0	2	3.449	0.264	20/22
UCRI_MOUSE	2.8016	2	2		AMPN_MOUSE	K.DLMVLNDVYR.V	0	2	3.288	0.166	16/18
UDB17_MOUSE	2.8106	2	2		AMPN_MOUSE	K.TPDQIM*ELFDSITYSK.G	0	3	3.233	0.158	24/60
VA0D2_MOUSE	3.084	2	2		AMPN_MOUSE	R.ALEQALEK.T	0	2	3.225	0.053	13/14
VAS1_MOUSE	2.7634	2	2		AMPN_MOUSE	R.FSSEFELQQLEQFK.A	0	3	3.158	0.146	21/52
VDAC2_MOUSE	2.219	2	2		AMPN_MOUSE	K.DLMVLNDVYR.V	0	2	3.084	0.267	15/18
VIGLN_MOUSE	2.4122	1	2		AMPN_MOUSE	R.TLDGTPAPNIDKTELVER.T	0	3	3.076	0.379	24/68
VILL_MOUSE	4.7647	2	2		AMPN_MOUSE	R.TLDGTPAPNIDK.T	0	2	3.046	0.287	20/22
WASH7_MOUSE	3.3051	2	2		AMPN_MOUSE	R.SEYM*EGDVKK.V	0	2	2.976	0.171	14/18
YMEL1_MOUSE	3.6391	2	2		AMPN_MOUSE	R.SEYMEGDVKK.V	0	2	2.731	0.167	15/18
ZNFX1_MOUSE	1.8504	2	2		AMPN_MOUSE	K.DLM*VLNDVYR.V	0	2	2.669	0.126	14/18
1433E_MOUSE	2.3909	1	1		AMPN_MOUSE	R.ANIDWVK.E	0	2	2.63	0.096	11/12
2A5E_MOUSE	2.6811	1	1		AMPN_MOUSE	R.SEYMEGDVK.K	0	2	2.582	0.206	13/16
A2ALL9_MOUSE	4.8527	1	1		AMPN_MOUSE	R.ALEQALEK.T	0	1	2.524	0.065	10/14
A8DUK4_MOUSE	4.7966	1	1		AMPN_MOUSE	R.SEYM*EGDVK.K	0	2	2.321	0.064	13/16
AADAT_MOUSE	2.1942	1	1		AMPN_MOUSE	R.SEYMEGDVK.K	0	2	1.944	0.11	11/16
AASD1_MOUSE	2.5361	1	1		AMPN_MOUSE	K.WFTENSS.-	0	1	1.929	0.279	8/12
ABCB7_MOUSE	5.3377	1	1		AMRP_MOUSE	K.IQEYNVLLDTLSR.A	0	2	4.235	0.366	21/24
ACATN_MOUSE	2.1956	1	1		AMRP_MOUSE	K.HVESIGDPEHISR.N	1	2	2.526	0.321	15/24
ACSM1_MOUSE	2.5329	1	1		AMRP_MOUSE	K.IQEYNVLLDTLSR.A	0	2	2.45	0.155	14/24
ADCK3_MOUSE	2.4199	1	1		AMRP_MOUSE	K.YVLLEEK.T	1	2	2.353	0.07	11/12
AL1L2_MOUSE	2.7837	1	1		AMRP_MOUSE	R.SINQGLDR.L	1	2	2.217	0.135	11/14
ANK3_MOUSE	2.376	1	1		AMRP_MOUSE	K.LWREFLHYKEK.I	0	2	2.057	0.146	8/20
ANX11_MOUSE	3.639	1	1		ANK3_MOUSE	K.NATTDALTSVLTK.I	3	2	2.376	0.203	16/24
ANXA2_MOUSE	3.7124	1	1		ANX11_MOUSE	K.TPVLFDVYEIK.E	1	2	3.639	0.335	18/20
ANXA7_MOUSE	4.6322	1	1		ANXA2_MOUSE	K.GVDEVTIVNILTNR.S	2	2	3.712	0.34	18/26
AP2S1_MOUSE	2.1456	1	1		ANXA7_MOUSE	K.GFGTDEQAIVDVVSNR.S	0	2	4.632	0.422	20/30
AP3D1_MOUSE	3.465	1	1		AP1B1_MOUSE	K.KPTETQELVQQVLSLATQDSDNPDLR.D	2	3	5.406	0.372	31/100
AQP1_MOUSE	2.162	1	1		AP1B1_MOUSE	K.DIANENEAQFQIR.D	2	2	4.337	0.27	21/24
ARF1_MOUSE	2.9428	1	1		AP1B1_MOUSE	R.LSHANSAVVLSAVK.V	5	2	4.332	0.436	22/26
ARHG6_MOUSE	3.4064	1	1		AP1B1_MOUSE	R.LSHANSAVVLSAVK.V	5	2	4.266	0.476	22/26
ARSI_MOUSE	2.5742	1	1		AP1B1_MOUSE	R.NVEGQDMLYQSLK.L	5	2	4.22	0.457	19/24
AT2A1_MOUSE	4.514	1	1		AP1B1_MOUSE	R.NVEGQDM*LYQSLK.L	5	2	3.719	0.33	19/24
ATP8_MOUSE	3.1581	1	1		AP1B1_MOUSE	R.NVEGQDM*LYQSLK.L	5	2	3.547	0.418	18/24
B1ARH2_MOUSE	2.0126	1	1		AP1B1_MOUSE	K.LQSSNIFTVAK.R	2	2	3.279	0.306	16/20
B1AWL4_MOUSE	2.6292	1	1		AP1B1_MOUSE	K.M*EPLNNLQVAVK.N	5	2	3.233	0.287	18/22
BAG6_MOUSE	2.1705	1	1		AP1B1_MOUSE	K.DLDYYATLLK.K	2	2	2.942	0.333	15/18
BAP18_MOUSE	2.2797	1	1		AP1B1_MOUSE	K.KGEIFELK.A	7	2	2.668	0.173	12/14
BDH2_MOUSE	3.7555	1	1		AP1B1_MOUSE	K.GLEISGTFTR.Q	2	2	2.173	0.127	12/18
BIG2_MOUSE	3.378	1	1		AP2A1_MOUSE	R.GLAVFISDIR.N	2	2	3.645	0.357	16/18
BPHL_MOUSE	3.4049	1	1		AP2A1_MOUSE	K.VGGYILGEFGNLIAGDPR.S	1	2	3.252	0.386	18/34
C10_MOUSE	3.5728	1	1		AP2A1_MOUSE	R.NADVELQQR.A	1	2	2.696	0.181	15/16
C1QBP_MOUSE	2.7397	1	1		AP2A1_MOUSE	R.DFLTPPLLSVR.F	1	2	2.271	0.153	13/20
C2C2L_MOUSE	3.6952	1	1		AP2A2_MOUSE	K.FFQPTEMASQDFFQR.W	0	2	5.132	0.135	23/28
C2D1A_MOUSE	2.6778	1	1		AP2A2_MOUSE	K.QLSNPQQEVQNIFK.A	0	2	3.864	0.265	17/26
CAN10_MOUSE	2.4026	1	1		AP2A2_MOUSE	R.LSTVASTDILATVLEEM*PPFPER.E	0	3	3.598	0.299	22/88
CAZA1_MOUSE	2.5471	1	1		AP2A2_MOUSE	R.YGGTFQNVSVK.L	0	2	3.558	0.361	18/20
CBR1_MOUSE	5.1674	1	1		AP2A2_MOUSE	R.EM*AEAFAGEIPK.I	0	2	3.185	0.338	18/22
CBR4_MOUSE	2.8422	1	1		AP2A2_MOUSE	K.FFQPTEM*ASQDFFQR.W	0	2	3.123	0.32	21/28
CCD22_MOUSE	2.1681	1	1		AP2A2_MOUSE	K.ILVAGDTM*DSVK.Q	0	2	3.019	0.211	16/22
CCD93_MOUSE	2.4228	1	1		AP2A2_MOUSE	K.ILVAGDTMDSVK.Q	0	2	2.994	0.259	18/22
CDD_MOUSE	3.4653	1	1		AP2A2_MOUSE	K.FVNLFPEVK.A	0	2	2.852	0.197	13/16
CEP97_MOUSE	2.2226	1	1		AP2A2_MOUSE	R.TSPDLVPM*GDWTSR.V	0	2	2.641	0.194	13/26
CGL_MOUSE	2.4363	1	1		AP2A2_MOUSE	K.FVNLFPEVK.A	0	2	2.467	0.115	13/16
CH004_MOUSE	4.8045	1	1		AP2A2_MOUSE	R.TSPDLVPMGDWTSR.V	0	2	2.367	0.082	14/26
CH033_MOUSE	2.0114	1	1		AP2A2_MOUSE	K.FVNLFPEVK.A	0	2	2.281	0.099	14/16
CHCH1_MOUSE	5.2515	1	1		AP2B1_MOUSE	K.KPSETQELVQQVLSLATQDSDNPDLR.D	2	3	5.779	0.513	36/100
CHID1_MOUSE	2.2092	1	1		AP2B1_MOUSE	K.LQNNNVYTIAK.R	2	2	3.622	0.456	18/20
CHP1_MOUSE	3.2726	1	1		AP2B1_MOUSE	K.DSDYYNMLLK.K	2	2	2.939	0.307	16/18
CI123_MOUSE	2.873	1	1		AP2B1_MOUSE	K.DIPNENELQFQIK.E	2	2	2.807	0.2	17/24
CISD2_MOUSE	2.1277	1	1		AP2B1_MOUSE	K.DSDYYNM*LLK.K	2	2	2.734	0.25	13/18
CISD3_MOUSE	2.3456	1	1		AP2B1_MOUSE	R.IQPGNPNYTLSLK.C	1	2	2.465	0.147	14/24
CJ035_MOUSE	3.7384	1	1		AP2S1_MOUSE	K.QLLMLQSLE.-	0	2	2.146	0.149	11/16
CK096_MOUSE	2.7264	1	1		AP3B2_MOUSE	R.SDHM*VVQKVTATANLGR.V	0	3	3.518	0.324	26/64
CLCA_MOUSE	2.2414	1	1		AP3B2_MOUSE	K.KLLQM*QPAQHGEIIK.H	0	2	2.557	0.176	13/28
CLIC5_MOUSE	2.1067	1	1		AP3D1_MOUSE	K.GVPVAEEVSALFAGELNPVAPK.A	0	3	3.465	0.335	25/84
CLPX_MOUSE	2.3514	1	1		APOOL_MOUSE	K.M*GVITASGLAGLLSAR.K	1	2	5.54	0.515	24/30
CMLO3_MOUSE	3.8332	1	1		APOOL_MOUSE	K.M*GVITASGLAGLLSAR.K	1	2	5.439	0.519	27/30
CNDP2_MOUSE	2.4775	1	1		APOOL_MOUSE	K.YVEEQPGNLQR.G	1	2	4.111	0.272	18/20
CNOT1_MOUSE	2.8937	1	1		APOOL_MOUSE	K.YVEEQPGNLQR.G	1	2	3.761	0.256	18/20
CO4B_MOUSE	2.7144	1	1		APOOL_MOUSE	K.YVEEQPGNLQR.G	1	2	3.105	0.199	18/20
COA6_MOUSE	5.0724	1	1		APOOL_MOUSE	K.AYATSQQIFQAIK.S	0	2	2.397	0.262	17/24
COASY_MOUSE	3.5283	1	1		APOOL_MOUSE	K.NGVM*DTVQFGK.D	1	2	1.982	0.169	13/20
COPD_MOUSE	3.5062	1	1		AQP1_MOUSE	R.SFGSAVLTR.N	0	2	2.162	0.141	14/16
COPG1_MOUSE	2.3724	1	1		ARF1_MOUSE	R.DAVLLVFANK.Q	2	2	2.943	0.301	16/18
COX2_MOUSE	2.2521	1	1		ARHG6_MOUSE	K.STAALEEDAQILK.V	4	2	3.406	0.156	19/24
CP013_MOUSE	5.3296	1	1		ARHG7_MOUSE	K.ELELQILTEPIR.S	1	2	4.045	0.25	17/22
CP2E1_MOUSE	4.1259	1	1		ARHG7_MOUSE	K.NM*NDPAWDETNL.-	1	2	3.454	0.173	19/22
CPSF2_MOUSE	2.5403	1	1		ARHG7_MOUSE	R.KPSDEEFAVR.K	1	2	2.502	0.138	13/18
CRYL1_MOUSE	2.3159	1	1		ARHG7_MOUSE	K.GFDTTAINK.S	1	2	2.114	0.25	13/16
CSRP1_MOUSE	3.9913	1	1		ARK72_MOUSE	R.FYAYNPLAGGLLTGK.Y	0	2	4.001	0.227	22/28
CUL7_MOUSE	2.3849	1	1		ARK72_MOUSE	K.ALQTTYGTNAPR.M	0	2	2.812	0.248	19/22
D3YZR3_MOUSE	3.7407	1	1		ARK72_MOUSE	R.MDASASAASVR.A	0	2	2.517	0.256	14/20
D3Z7G8_MOUSE	3.451	1	1		ARLY_MOUSE	R.M*AEDLILYGTK.E	2	2	3.704	0.28	18/20
DC1I2_MOUSE	2.2035	1	1		ARLY_MOUSE	K.VAEEWAQGTFK.L	2	2	3.156	0.351	17/20
DDX1_MOUSE	2.0849	1	1		ARLY_MOUSE	R.FVGAVDPIM*EK.F	3	2	2.934	0.184	17/20
DDX6_MOUSE	3.049	1	1		ARLY_MOUSE	K.AEM*QQILQGLDK.V	2	2	2.893	0.079	15/22
DECR_MOUSE	2.2526	1	1		ARLY_MOUSE	R.DVLFPGYTHLQR.A	2	2	2.599	0.139	17/22
DHTK1_MOUSE	3.9094	1	1		ARLY_MOUSE	R.LKELIGEAAGK.L	2	2	2.333	0.063	15/20
DHX15_MOUSE	3.1701	1	1		ARLY_MOUSE	K.AVFM*AETK.G	2	2	2.241	0.121	11/14
DJB11_MOUSE	3.4727	1	1		ARLY_MOUSE	R.VLIGTM*VDR.A	2	2	2.161	0.148	14/16
DLG1_MOUSE	2.0655	1	1		ARP3_MOUSE	K.GVDDLDFFIGDEAIEKPTYATK.W	0	3	4.128	0.41	28/84
DNJA1_MOUSE	3.9749	1	1		ARP3_MOUSE	K.NIVLSGGSTM*FR.D	0	2	3.327	0.316	18/22
DNJC3_MOUSE	2.6227	1	1		ARP3_MOUSE	K.EFSIDVGYER.F	0	2	2.615	0.239	14/18
DNLZ_MOUSE	2.9674	1	1		ARPC3_MOUSE	K.DTDIVDEAIYYFK.A	3	2	4.098	0.284	20/24
DNM1L_MOUSE	3.0041	1	1		ARPC3_MOUSE	K.DTDIVDEAIYYFK.A	3	2	4.016	0.49	19/24
DP13A_MOUSE	2.1818	1	1		ARPC5_MOUSE	K.ALAAGGVGSIVR.V	1	2	2.83	0.252	16/22
DPYL2_MOUSE	3.2279	1	1		ARPC5_MOUSE	K.ALAAGGVGSIVR.V	1	2	2.195	0.205	14/22
DYLT1_MOUSE	3.2659	1	1		ARSI_MOUSE	R.KYAAMVTCMDEAVR.N	0	2	2.574	0.101	16/26
DYST_MOUSE	2.6459	1	1		ASSY_MOUSE	K.SPWSM*DENLM*HISYEAGILENPK.N	1	3	5.708	0.517	40/88
E9PVA6_MOUSE	2.7251	1	1		ASSY_MOUSE	R.TTSLELFM*YLNEVAGK.H	1	2	5.498	0.411	23/30
E9PVA8_MOUSE	2.7946	1	1		ASSY_MOUSE	K.TQDPAKAPNSPDVLEIEFK.K	0	2	5.261	0.549	26/36
E9Q3G8_MOUSE	2.1211	1	1		ASSY_MOUSE	K.EFVEEFIWPAVQSSALYEDR.Y	1	3	5.259	0.478	33/76
E9Q4Z2_MOUSE	2.1949	1	1		ASSY_MOUSE	R.TTSLELFM*YLNEVAGK.H	1	3	5.011	0.383	30/60
E9Q784_MOUSE	2.6485	1	1		ASSY_MOUSE	K.TQDPAKAPNSPDVLEIEFKK.G	0	3	4.777	0.501	34/76
ECHD2_MOUSE	3.9199	1	1		ASSY_MOUSE	K.SPWSM*DENLMHISYEAGILENPK.N	1	3	4.747	0.125	36/88
EF1B_MOUSE	3.7316	1	1		ASSY_MOUSE	K.APNSPDVLEIEFK.K	0	2	4.665	0.464	20/24
EF1G_MOUSE	4.3333	1	1		ASSY_MOUSE	K.EQGYDVIAYLANIGQK.E	1	2	4.609	0.496	22/30
EHD3_MOUSE	2.9509	1	1		ASSY_MOUSE	R.TTSLELFMYLNEVAGK.H	1	2	4.492	0.422	21/30
EIF1B_MOUSE	4.1155	1	1		ASSY_MOUSE	K.EQGYDVIAYLANIGQK.E	1	3	4.229	0.191	26/60
EIF3E_MOUSE	2.2817	1	1		ASSY_MOUSE	R.TTSLELFM*YLNEVAGK.H	1	2	4.218	0.416	18/30
EIF3F_MOUSE	2.8829	1	1		ASSY_MOUSE	R.RQVEIAQR.E	1	2	3.522	0.164	14/14
ELN_MOUSE	2.1662	1	1		ASSY_MOUSE	K.APNSPDVLEIEFK.K	0	2	3.115	0.342	17/24
ELOC_MOUSE	3.2191	1	1		ASSY_MOUSE	K.GRNDLM*EYAK.Q	1	2	3.026	0.16	15/18
ELP1_MOUSE	2.9436	1	1		ASSY_MOUSE	R.NDLMEYAK.Q	1	2	2.772	0.207	13/14
EM55_MOUSE	2.657	1	1		ASSY_MOUSE	K.VFIEDVSK.E	1	2	2.665	0.206	13/14
ESTD_MOUSE	5.5003	1	1		ASSY_MOUSE	K.KVFIEDVSK.E	1	2	2.628	0.292	13/16
ESYT1_MOUSE	2.5683	1	1		ASSY_MOUSE	K.KVFIEDVSK.E	1	2	2.544	0.205	14/16
EVA1A_MOUSE	3.2257	1	1		ASSY_MOUSE	K.VTNIKDGTTR.T	1	2	2.503	0.188	14/18
EXOC4_MOUSE	2.1929	1	1		ASSY_MOUSE	R.NDLM*EYAK.Q	1	2	2.437	0.119	13/14
F213A_MOUSE	4.1314	1	1		ASSY_MOUSE	R.IDIVENR.F	1	2	2.361	0.069	11/12
FABP4_MOUSE	4.4287	1	1		ASSY_MOUSE	K.QHGIPIPVTPK.S	0	2	2.28	0.237	14/20
FGD6_MOUSE	2.8478	1	1		ASSY_MOUSE	K.VQVSVFK.G	1	2	2.268	0.068	10/12
FINC_MOUSE	2.424	1	1		ASSY_MOUSE	R.M*PEFYNR.F	1	2	2.266	0.121	12/12
FLII_MOUSE	3.435	1	1		ASSY_MOUSE	K.GQVYILGR.E	1	2	2.219	0.156	12/14
FLNB_MOUSE	3.4994	1	1		ASSY_MOUSE	K.GQVYILGR.E	1	2	2.031	0.105	10/14
FMNL3_MOUSE	2.2831	1	1		ASSY_MOUSE	R.NDLM*EYAK.Q	1	2	1.844	0.071	9/14
FMO1_MOUSE	2.1382	1	1		ASSY_MOUSE	R.IDIVENR.F	1	1	1.796	0.113	9/12
GABT_MOUSE	2.632	1	1		ASSY_MOUSE	K.VQVSVFK.G	1	1	1.787	0.154	10/12
GBA2_MOUSE	2.4942	1	1		AT12A_MOUSE	K.VIM*VTGDHPITAK.A	9	2	4.224	0.331	20/24
GBB1_MOUSE	2.5065	1	1		AT12A_MOUSE	K.VIMVTGDHPITAK.A	9	2	3.752	0.357	19/24
GBG1_MOUSE	2.9501	1	1		AT1A1_MOUSE	R.QGAIVAVTGDGVNDSPALK.K	4	2	6.026	0.56	26/36
GBG12_MOUSE	3.0869	1	1		AT1A1_MOUSE	K.MSINAEDVVVGDLVEVK.G	0	2	5.614	0.494	25/32
GDIB_MOUSE	2.8042	1	1		AT1A1_MOUSE	K.M*SINAEDVVVGDLVEVK.G	0	2	5.57	0.434	28/32
GIT1_MOUSE	2.9214	1	1		AT1A1_MOUSE	K.M*SINAEDVVVGDLVEVK.G	0	2	5.404	0.448	26/32
GIT2_MOUSE	2.7491	1	1		AT1A1_MOUSE	K.KADIGVAM*GIVGSDVSK.Q	0	2	5.142	0.264	27/32
GLPK2_MOUSE	2.7086	1	1		AT1A1_MOUSE	R.SPDFTNENPLETR.N	0	2	4.858	0.422	20/24
GNAI1_MOUSE	2.5148	1	1		AT1A1_MOUSE	K.VDNSSLTGESEPQTR.S	8	2	4.759	0.311	24/28
GOGA2_MOUSE	2.867	1	1		AT1A1_MOUSE	K.ADIGVAM*GIVGSDVSK.Q	0	2	4.736	0.415	24/30
GPDM_MOUSE	2.5941	1	1		AT1A1_MOUSE	K.VDNSSLTGESEPQTR.S	8	2	4.67	0.311	24/28
GRID1_MOUSE	2.105	1	1		AT1A1_MOUSE	R.SPDFTNENPLETR.N	0	2	4.647	0.44	20/24
GSHB_MOUSE	4.1004	1	1		AT1A1_MOUSE	R.AVFQANQENLPILK.R	0	2	4.596	0.375	21/26
GSHR_MOUSE	2.4568	1	1		AT1A1_MOUSE	K.ADIGVAM*GIVGSDVSK.Q	0	2	4.535	0.378	24/30
GSTK1_MOUSE	4.4185	1	1		AT1A1_MOUSE	K.DMTSEELDDILR.Y	0	2	4.517	0.396	19/22
H2A1F_MOUSE	2.704	1	1		AT1A1_MOUSE	K.MSINAEDVVVGDLVEVK.G	0	2	4.471	0.407	24/32
HBE_MOUSE	2.8079	1	1		AT1A1_MOUSE	K.DMTSEELDDILR.Y	0	2	4.408	0.459	20/22
HGD_MOUSE	2.9303	1	1		AT1A1_MOUSE	K.DM*TSEELDDILR.Y	0	2	4.276	0.455	19/22
HKDC1_MOUSE	3.0577	1	1		AT1A1_MOUSE	R.DGPNALTPPPTTPEWVK.F	5	2	4.256	0.395	18/32
HNRPD_MOUSE	4.3036	1	1		AT1A1_MOUSE	R.QGAIVAVTGDGVNDSPALK.K	4	3	4.082	0.441	32/72
HOGA1_MOUSE	3.4506	1	1		AT1A1_MOUSE	R.AVAGDASESALLK.C	0	2	4.066	0.352	20/24
HS74L_MOUSE	3.0957	1	1		AT1A1_MOUSE	K.ADIGVAMGIVGSDVSK.Q	0	2	4.054	0.473	21/30
HSDL2_MOUSE	2.4696	1	1		AT1A1_MOUSE	R.QGAIVAVTGDGVNDSPALK.K	4	2	4.05	0.34	23/36
HUWE1_MOUSE	2.2661	1	1		AT1A1_MOUSE	R.AVFQANQENLPILK.R	0	2	3.99	0.277	20/26
HVM12_MOUSE	5.5805	1	1		AT1A1_MOUSE	R.QGAIVAVTGDGVNDSPALKK.A	4	3	3.862	0.434	32/76
HVM18_MOUSE	3.6253	1	1		AT1A1_MOUSE	K.NM*VPQQALVIR.N	6	2	3.781	0.333	17/20
HVM27_MOUSE	2.5318	1	1		AT1A1_MOUSE	K.KADIGVAM*GIVGSDVSK.Q	0	3	3.762	0.098	27/64
ICT1_MOUSE	3.8139	1	1		AT1A1_MOUSE	K.TSATWFALSR.I	0	2	3.679	0.404	17/18
IF4E2_MOUSE	3.1367	1	1		AT1A1_MOUSE	R.LNIPVNQVNPR.D	0	2	3.64	0.393	18/20
IKKB_MOUSE	2.1883	1	1		AT1A1_MOUSE	R.WVNDVEDSYGQQWTYEQR.K	0	3	3.562	0.341	23/68
ILK_MOUSE	2.5751	1	1		AT1A1_MOUSE	R.AVAGDASESALLK.C	0	2	3.451	0.353	21/24
IMB1_MOUSE	4.6255	1	1		AT1A1_MOUSE	K.YQLSIHKNPNASEPK.H	0	3	3.4	0.268	27/56
IPO4_MOUSE	2.6679	1	1		AT1A1_MOUSE	K.YQLSIHKNPNASEPK.H	0	3	3.388	0.255	28/56
ITA6_MOUSE	3.6018	1	1		AT1A1_MOUSE	R.AVFQANQENLPILK.R	0	3	3.344	0.209	26/52
ITPR1_MOUSE	3.1888	1	1		AT1A1_MOUSE	R.DKYEPAAVSEHGDK.K	0	3	3.168	0.202	23/52
K1C19_MOUSE	3.8745	1	1		AT1A1_MOUSE	R.AVAGDASESALLK.C	0	2	3.063	0.386	20/24
KCY_MOUSE	3.2384	1	1		AT1A1_MOUSE	R.GIVVYTGDR.T	0	2	3.01	0.287	14/16
KI21A_MOUSE	3.304	1	1		AT1A1_MOUSE	K.TSATWFALSR.I	0	2	2.962	0.308	17/18
KS6A1_MOUSE	3.0473	1	1		AT1A1_MOUSE	K.DM*TSEELDDILR.Y	0	2	2.96	0.316	18/22
KV2A5_MOUSE	3.2849	1	1		AT1A1_MOUSE	R.AVAGDASESALLK.C	0	2	2.959	0.232	18/24
KV2A6_MOUSE	3.409	1	1		AT1A1_MOUSE	K.NM*VPQQALVIR.N	6	2	2.942	0.3	15/20
KV2A7_MOUSE	3.2291	1	1		AT1A1_MOUSE	R.LNIPVNQVNPR.D	0	2	2.929	0.277	17/20
KV5A4_MOUSE	3.4226	1	1		AT1A1_MOUSE	K.NMVPQQALVIR.N	6	2	2.895	0.273	16/20
KV5A9_MOUSE	2.2105	1	1		AT1A1_MOUSE	R.DGPNALTPPPTTPEWVK.F	5	2	2.844	0.18	15/32
KV5AB_MOUSE	2.6584	1	1		AT1A1_MOUSE	K.NM*VPQQALVIR.N	6	2	2.804	0.136	15/20
LAMB1_MOUSE	2.6952	1	1		AT1A1_MOUSE	K.IVEIPFNSTNK.Y	0	2	2.766	0.063	16/20
LAMP2_MOUSE	3.0208	1	1		AT1A1_MOUSE	R.YHTEIVFAR.T	0	2	2.712	0.22	12/16
LBR_MOUSE	2.4325	1	1		AT1A1_MOUSE	R.NSVFQQGM*K.N	4	2	2.666	0.271	13/16
LETM1_MOUSE	2.6377	1	1		AT1A1_MOUSE	R.NSVFQQGMK.N	4	2	2.58	0.315	13/16
LGMN_MOUSE	4.3116	1	1		AT1A1_MOUSE	K.LSLDELHRK.Y	0	2	2.505	0.055	12/16
LIMC1_MOUSE	2.5947	1	1		AT1A1_MOUSE	K.LSLDELHRK.Y	0	2	2.386	0.176	12/16
LONP2_MOUSE	3.2414	1	1		AT1A1_MOUSE	R.RPGGWVEK.E	0	2	2.252	0.063	13/14
LS14A_MOUSE	2.171	1	1		AT1A1_MOUSE	R.AAVPDAVGK.C	5	1	2.209	0.114	9/16
LTMD1_MOUSE	3.6363	1	1		AT1A1_MOUSE	K.LSLDELHR.K	0	2	2.178	0.121	13/14
LTOR3_MOUSE	3.0333	1	1		AT1A1_MOUSE	R.GIVVYTGDR.T	0	1	2.058	0.31	11/16
LYRM5_MOUSE	2.9464	1	1		AT1A1_MOUSE	K.YGTDLSR.G	0	1	1.968	0.093	9/12
MESH1_MOUSE	3.0601	1	1		AT1A1_MOUSE	K.M*SINAEDVVVGDLVEVK.G	0	2	1.917	0.065	17/32
MFSD9_MOUSE	2.0087	1	1		AT1A1_MOUSE	R.AAEILAR.D	0	1	1.89	0.079	8/12
MGP_MOUSE	4.6775	1	1		AT1A4_MOUSE	R.LGAIVAVTGDGVNDSPALK.K	3	2	3.678	0.316	22/36
MGST3_MOUSE	4.1838	1	1		AT1A4_MOUSE	R.LGAIVAVTGDGVNDSPALKK.A	3	2	3.415	0.269	21/38
MIO_MOUSE	3.2801	1	1		AT1B1_MOUSE	K.SYEAYVLNIIR.F	0	2	4.212	0.359	18/20
MMAA_MOUSE	2.3769	1	1		AT1B1_MOUSE	R.VAPPGLTQIPQIQK.T	0	2	4.147	0.416	22/26
MNF1_MOUSE	3.7344	1	1		AT1B1_MOUSE	R.VAPPGLTQIPQIQK.T	0	2	3.972	0.391	17/26
MOSC2_MOUSE	2.6745	1	1		AT1B1_MOUSE	K.VGNIEYFGM*GGYYGFPLQYYPYYGK.L	0	3	3.958	0.351	27/96
MPU1_MOUSE	2.0503	1	1		AT1B1_MOUSE	K.AYGENIGYSEK.D	0	2	3.824	0.323	18/20
MSS4_MOUSE	2.7126	1	1		AT1B1_MOUSE	K.SYEAYVLNIIR.F	0	3	3.724	0.095	22/40
MTPN_MOUSE	5.3853	1	1		AT1B1_MOUSE	K.AYGENIGYSEK.D	0	2	3.699	0.296	18/20
MVP_MOUSE	2.0762	1	1		AT1B1_MOUSE	R.VAPPGLTQIPQIQK.T	0	3	3.534	0.13	23/52
MYEF2_MOUSE	2.0215	1	1		AT1B1_MOUSE	R.VAPPGLTQIPQIQK.T	0	3	3.454	0.213	21/52
MYH7B_MOUSE	2.6909	1	1		AT1B1_MOUSE	R.VAPPGLTQIPQIQK.T	0	2	3.204	0.394	21/26
MYO15_MOUSE	3.8067	1	1		AT1B1_MOUSE	K.AYGENIGYSEK.D	0	2	3.058	0.267	16/20
MYO1E_MOUSE	2.324	1	1		AT2A1_MOUSE	R.VDQSILTGESVSVIK.H	2	2	4.514	0.404	23/28
MYO7B_MOUSE	3.2849	1	1		AT2A2_MOUSE	R.IGIFGQDEDVTSK.A	1	2	3.941	0.452	21/24
NDKA_MOUSE	3.0414	1	1		AT2A2_MOUSE	R.EFDELSPSAQR.D	1	2	3.033	0.236	15/20
NDUA8_MOUSE	4.4839	1	1		AT5F1_MOUSE	K.YGASFGEFIDKLNEEK.I	0	3	4.309	0.376	29/60
NDUAA_MOUSE	3.7687	1	1		AT5F1_MOUSE	K.AQQALVQKR.H	0	2	2.962	0.224	15/16
NDUB5_MOUSE	3.9187	1	1		AT5F1_MOUSE	K.AQQALVQK.R	0	2	2.888	0.092	12/14
NDUB6_MOUSE	3.4614	1	1		AT5F1_MOUSE	R.HYLFDVQR.N	0	2	2.774	0.243	13/14
NDUS4_MOUSE	2.0677	1	1		AT5F1_MOUSE	K.QIQDAIDMEK.A	0	2	2.528	0.151	14/18
NDUV3_MOUSE	3.3772	1	1		AT5F1_MOUSE	R.HYLFDVQR.N	0	2	2.423	0.231	13/14
NEP_MOUSE	2.155	1	1		AT5F1_MOUSE	K.KAQAQPIM*.-	0	1	2.263	0.172	10/14
NID1_MOUSE	2.4529	1	1		AT5F1_MOUSE	K.SISVQQEK.E	0	1	2.255	0.076	8/14
NINJ1_MOUSE	3.1459	1	1		AT5F1_MOUSE	K.KAQAQPIM*.-	0	2	1.981	0.221	13/14
NONO_MOUSE	2.0749	1	1		ATIF1_MOUSE	R.EKAEEDRYFR.E	1	2	2.973	0.23	13/18
NP1L1_MOUSE	3.2291	1	1		ATIF1_MOUSE	K.TKEQLAALR.K	1	2	2.781	0.131	15/16
NP1L4_MOUSE	2.9278	1	1		ATIF1_MOUSE	R.EAGGAFGK.R	1	1	1.93	0.165	9/14
NPM_MOUSE	5.1781	1	1		ATNG_MOUSE	K.GTENPFEYDYETVR.K	0	2	4.763	0.363	20/26
NUCL_MOUSE	4.521	1	1		ATNG_MOUSE	-.MAGEISDLSANSGGSAK.G	0	2	3.489	0.303	21/32
OCAD1_MOUSE	2.9422	1	1		ATP5H_MOUSE	K.TIDWVSFVEVMPQNQK.A	2	2	5.55	0.36	23/30
ODPX_MOUSE	2.2528	1	1		ATP5H_MOUSE	K.IPVPEDKYTALVDQEEK.E	2	2	5.117	0.066	25/32
OGT1_MOUSE	2.2578	1	1		ATP5H_MOUSE	K.TIDWVSFVEVM*PQNQK.A	2	3	5.01	0.375	34/60
P5CR3_MOUSE	2.0146	1	1		ATP5H_MOUSE	K.TIDWVSFVEVM*PQNQK.A	2	2	4.857	0.387	23/30
PAIRB_MOUSE	4.3413	1	1		ATP5H_MOUSE	R.LASLSEKPPAIDWAYYR.A	2	2	4.521	0.508	22/32
PARK7_MOUSE	3.8565	1	1		ATP5H_MOUSE	R.NIIPFDQM*TIDDLNEIFPETK.L	1	3	4.423	0.204	32/80
PBLD1_MOUSE	2.7989	1	1		ATP5H_MOUSE	R.ANVAKPGLVDDFEK.K	2	2	4.29	0.358	19/26
PEPD_MOUSE	3.3873	1	1		ATP5H_MOUSE	R.ANVAKPGLVDDFEKK.Y	2	3	3.975	0.364	27/56
PFD6_MOUSE	2.9702	1	1		ATP5H_MOUSE	K.TIDWVSFVEVMPQNQK.A	2	3	3.84	0.177	25/60
PH4H_MOUSE	3.0483	1	1		ATP5H_MOUSE	K.KYPYWPHQPIENL.-	1	2	3.532	0.347	18/24
PHF5A_MOUSE	2.3609	1	1		ATP5H_MOUSE	K.YPYWPHQPIENL.-	1	2	3.521	0.272	17/22
PHS2_MOUSE	2.7164	1	1		ATP5H_MOUSE	K.YTALVDQEEK.E	2	2	2.543	0.121	14/18
PLRKT_MOUSE	2.8992	1	1		ATP5I_MOUSE	R.ELAEAQDDSILK.-	0	2	4.146	0.298	19/22
PM14_MOUSE	3.1934	1	1		ATP5I_MOUSE	R.YSALIIGM*AYGAK.R	1	2	4.135	0.219	20/24
PP2AA_MOUSE	3.4994	1	1		ATP5I_MOUSE	R.IERELAEAQDDSILK.-	0	3	4.101	0.258	26/56
PREP_MOUSE	2.5419	1	1		ATP5I_MOUSE	R.IERELAEAQDDSILK.-	0	2	4.095	0.257	23/28
PROF2_MOUSE	3.9757	1	1		ATP5I_MOUSE	R.ELAEAQDDSILK.-	0	2	3.904	0.313	19/22
PRS10_MOUSE	3.9361	1	1		ATP5I_MOUSE	R.YSALIIGMAYGAK.R	1	2	3.377	0.241	19/24
PSA_MOUSE	2.0101	1	1		ATP5I_MOUSE	R.YSALIIGMAYGAK.R	1	2	3.28	0.307	19/24
PSA7L_MOUSE	2.1928	1	1		ATP5I_MOUSE	R.YSALIIGM*AYGAK.R	1	2	3.256	0.299	21/24
PSB3_MOUSE	2.4197	1	1		ATP5J_MOUSE	R.QASGGPVDIGPEYQQDLDR.E	1	2	5.153	0.504	24/36
PSB5_MOUSE	2.2958	1	1		ATP5J_MOUSE	K.FDDPKFEVIDKPQS.-	0	2	4.121	0.289	18/26
PSD11_MOUSE	2.9103	1	1		ATP5J_MOUSE	R.QASGGPVDIGPEYQQDLDRELYK.L	1	3	4.046	0.266	25/88
PTER_MOUSE	4.0193	1	1		ATP5J_MOUSE	K.QMYGKGEM*DTFPTFK.F	0	2	3.955	0.104	22/28
PTPRF_MOUSE	2.8639	1	1		ATP5J_MOUSE	K.GEM*DTFPTFK.F	0	2	3.579	0.425	15/18
PUR6_MOUSE	4.2697	1	1		ATP5J_MOUSE	K.FDDPKFEVIDKPQS.-	0	3	3.416	0.169	24/52
PYGB_MOUSE	2.6659	1	1		ATP5J_MOUSE	K.FDDPKFEVIDKPQS.-	0	3	3.396	0.259	26/52
Q3UJB0_MOUSE	2.5822	1	1		ATP5J_MOUSE	K.GEMDTFPTFK.F	0	2	2.86	0.331	15/18
Q3UNV2_MOUSE	2.3283	1	1		ATP5J_MOUSE	K.FEVIDKPQS.-	0	2	2.709	0.21	13/16
Q3UWL8_MOUSE	3.5132	1	1		ATP5L_MOUSE	K.APSMVAAAVTYSKPR.L	0	2	4.988	0.469	24/28
Q78JN3_MOUSE	4.6184	1	1		ATP5L_MOUSE	K.APSMVAAAVTYSKPR.L	0	3	3.788	0.471	29/56
Q7TMC8_MOUSE	3.6174	1	1		ATP5L_MOUSE	K.VELVPPTPAEIPTAIQSVK.K	1	3	3.705	0.277	31/72
Q8BP43_MOUSE	2.5029	1	1		ATP5L_MOUSE	K.APSM*VAAAVTYSKPR.L	0	3	3.702	0.424	24/56
Q8C635_MOUSE	3.2743	1	1		ATP5L_MOUSE	K.VELVPPTPAEIPTAIQSVK.K	1	2	3.622	0.481	25/36
Q8C6B0_MOUSE	2.5227	1	1		ATP5L_MOUSE	K.VELVPPTPAEIPTAIQSVK.K	1	3	3.579	0.331	27/72
Q8R264_MOUSE	3.572	1	1		ATP5L_MOUSE	K.VELVPPTPAEIPTAIQSVK.K	1	2	3.183	0.47	19/36
Q8R5L1_MOUSE	5.0274	1	1		ATP5L_MOUSE	K.VELVPPTPAEIPTAIQSVK.K	1	2	3.135	0.174	17/36
Q9D1F9_MOUSE	2.4178	1	1		ATP5L_MOUSE	K.VELVPPTPAEIPTAIQSVK.K	1	2	3.061	0.395	21/36
Q9Z1A1_MOUSE	2.4517	1	1		ATP5L_MOUSE	K.VELVPPTPAEIPTAIQSVK.K	1	2	2.696	0.25	20/36
RAB10_MOUSE	4.2682	1	1		ATP5L_MOUSE	R.LATFWHYAK.V	0	2	2.692	0.299	13/16
RAB14_MOUSE	2.6613	1	1		ATP5L_MOUSE	K.RGIVGYDV.-	2	2	1.878	0.236	9/14
RAB1A_MOUSE	3.2416	1	1		ATP5L_MOUSE	R.GIVGYDV.-	2	1	1.612	0.182	8/12
RAB5A_MOUSE	2.6603	1	1		ATP8_MOUSE	K.IYLPHSLPQQ.-	1	2	3.158	0.274	15/18
RAB5C_MOUSE	2.2182	1	1		ATPA_MOUSE	R.EVAAFAQFGSDLDAATQQLLSR.G	1	2	7.303	0.551	31/42
RAIN_MOUSE	2.1115	1	1		ATPA_MOUSE	R.EVAAFAQFGSDLDAATQQLLSR.G	1	3	6.397	0.476	40/84
RAP1A_MOUSE	2.0397	1	1		ATPA_MOUSE	K.QGQYSPMAIEEQVAVIYAGVR.G	1	3	5.964	0.499	34/80
RASH_MOUSE	2.365	1	1		ATPA_MOUSE	K.QGQYSPM*AIEEQVAVIYAGVR.G	1	3	5.692	0.513	32/80
RB11A_MOUSE	2.4788	1	1		ATPA_MOUSE	K.GM*SLNLEPDNVGVVVFGNDK.L	1	2	5.658	0.442	23/38
RBGPR_MOUSE	2.2473	1	1		ATPA_MOUSE	K.QGQYSPMAIEEQVAVIYAGVR.G	1	2	5.596	0.505	30/40
RBMX_MOUSE	2.9758	1	1		ATPA_MOUSE	K.FENAFLSHVISQHQSLLGNIR.S	1	3	5.374	0.523	35/80
REFP2_MOUSE	2.6211	1	1		ATPA_MOUSE	R.NVQAEEM*VEFSSGLK.G	1	2	5.236	0.513	23/28
RHG27_MOUSE	2.0525	1	1		ATPA_MOUSE	K.QGQYSPM*AIEEQVAVIYAGVR.G	1	2	5.226	0.505	26/40
RIMS1_MOUSE	2.5638	1	1		ATPA_MOUSE	K.QGQYSPM*AIEEQVAVIYAGVR.G	1	3	5.175	0.509	35/80
RL22L_MOUSE	3.0929	1	1		ATPA_MOUSE	K.RTGAIVDVPVGEELLGR.V	1	2	5.158	0.401	23/32
RL7_MOUSE	2.1771	1	1		ATPA_MOUSE	R.NVQAEEMVEFSSGLK.G	1	2	5.058	0.466	22/28
RL9_MOUSE	2.5943	1	1		ATPA_MOUSE	R.NVQAEEM*VEFSSGLK.G	1	2	5.009	0.507	22/28
RLA0_MOUSE	3.466	1	1		ATPA_MOUSE	R.ILGADTSVDLEETGR.V	2	2	4.999	0.519	24/28
RM04_MOUSE	3.3455	1	1		ATPA_MOUSE	K.GMSLNLEPDNVGVVVFGNDK.L	1	2	4.964	0.401	24/38
RM27_MOUSE	4.3309	1	1		ATPA_MOUSE	R.VVDALGNAIDGKGPIGSK.T	1	2	4.952	0.456	25/34
RM49_MOUSE	2.5658	1	1		ATPA_MOUSE	R.ILGADTSVDLEETGR.V	2	2	4.906	0.531	23/28
ROAA_MOUSE	3.7094	1	1		ATPA_MOUSE	R.NVQAEEM*VEFSSGLK.G	1	2	4.845	0.49	23/28
ROGDI_MOUSE	2.3475	1	1		ATPA_MOUSE	R.NVQAEEM*VEFSSGLK.G	1	2	4.778	0.423	22/28
RRF2M_MOUSE	2.642	1	1		ATPA_MOUSE	K.QGQYSPM*AIEEQVAVIYAGVR.G	1	3	4.701	0.404	35/80
RS10_MOUSE	3.4607	1	1		ATPA_MOUSE	R.ILGADTSVDLEETGR.V	2	2	4.671	0.533	25/28
RS14_MOUSE	2.3603	1	1		ATPA_MOUSE	K.GMSLNLEPDNVGVVVFGNDK.L	1	3	4.67	0.385	30/76
RS19_MOUSE	2.558	1	1		ATPA_MOUSE	R.ILGADTSVDLEETGR.V	2	2	4.588	0.47	25/28
RS2_MOUSE	2.5138	1	1		ATPA_MOUSE	K.QGQYSPMAIEEQVAVIYAGVR.G	1	3	4.48	0.437	32/80
RS20_MOUSE	3.9298	1	1		ATPA_MOUSE	R.TGAIVDVPVGEELLGR.V	1	2	4.41	0.395	24/30
RS23_MOUSE	3.7509	1	1		ATPA_MOUSE	K.QGQYSPMAIEEQVAVIYAGVR.G	1	2	4.352	0.429	27/40
RS27_MOUSE	3.0383	1	1		ATPA_MOUSE	K.FENAFLSHVISQHQSLLGNIR.S	1	4	4.266	0.374	38/120
RS28_MOUSE	2.824	1	1		ATPA_MOUSE	R.ILGADTSVDLEETGR.V	2	2	4.213	0.499	23/28
RSU1_MOUSE	3.2704	1	1		ATPA_MOUSE	K.TSIAIDTIINQK.R	1	2	4.157	0.309	18/22
RT06_MOUSE	3.3143	1	1		ATPA_MOUSE	R.VVDALGNAIDGK.G	1	2	4.132	0.463	20/22
RT09_MOUSE	2.8881	1	1		ATPA_MOUSE	K.EIVTNFLAGFEP.-	1	2	4.128	0.416	20/22
RT12_MOUSE	2.3755	1	1		ATPA_MOUSE	R.ILGADTSVDLEETGR.V	2	2	4.112	0.486	24/28
RT21_MOUSE	3.8834	1	1		ATPA_MOUSE	K.TGTAEM*SSILEER.I	1	2	4.067	0.467	19/24
RT30_MOUSE	2.8205	1	1		ATPA_MOUSE	R.ILGADTSVDLEETGR.V	2	2	4.067	0.479	21/28
RT33_MOUSE	4.0543	1	1		ATPA_MOUSE	K.GM*SLNLEPDNVGVVVFGNDK.L	1	3	4.055	0.344	27/76
RT63_MOUSE	4.1406	1	1		ATPA_MOUSE	K.RTGAIVDVPVGEELLGR.V	1	3	3.991	0.362	30/64
RTN3_MOUSE	2.9052	1	1		ATPA_MOUSE	K.GIRPAINVGLSVSR.V	1	3	3.927	0.208	24/52
RUXG_MOUSE	3.2582	1	1		ATPA_MOUSE	K.HALIIYDDLSK.Q	1	2	3.921	0.385	18/20
S10AD_MOUSE	3.2375	1	1		ATPA_MOUSE	K.TGTAEMSSILEER.I	1	2	3.909	0.404	20/24
S22A1_MOUSE	2.701	1	1		ATPA_MOUSE	K.QGQYSPM*AIEEQVAVIYAGVR.G	1	3	3.887	0.298	27/80
S27A5_MOUSE	2.1282	1	1		ATPA_MOUSE	K.LKEIVTNFLAGFEP.-	1	2	3.746	0.37	21/26
S47A1_MOUSE	3.5385	1	1		ATPA_MOUSE	R.TGAIVDVPVGEELLGR.V	1	2	3.738	0.268	16/30
SAC2_MOUSE	2.3063	1	1		ATPA_MOUSE	R.EAYPGDVFYLHSR.L	1	2	3.716	0.464	20/24
SAHH2_MOUSE	2.1386	1	1		ATPA_MOUSE	K.LKEIVTNFLAGFEP.-	1	2	3.662	0.359	19/26
SAR1A_MOUSE	3.0332	1	1		ATPA_MOUSE	R.TGAIVDVPVGEELLGR.V	1	3	3.56	0.383	28/60
SC23A_MOUSE	3.3006	1	1		ATPA_MOUSE	K.TSIAIDTIINQK.R	1	2	3.555	0.246	17/22
SELT_MOUSE	3.9055	1	1		ATPA_MOUSE	K.TGTAEM*SSILEER.I	1	2	3.548	0.312	19/24
SEP11_MOUSE	2.3909	1	1		ATPA_MOUSE	K.TGTAEM*SSILEER.I	1	2	3.507	0.32	18/24
SEP15_MOUSE	5.7238	1	1		ATPA_MOUSE	K.LKEIVTNFLAGFEP.-	1	2	3.502	0.37	20/26
SERA_MOUSE	2.529	1	1		ATPA_MOUSE	K.TSIAIDTIINQK.R	1	2	3.468	0.094	19/22
SET_MOUSE	3.2123	1	1		ATPA_MOUSE	K.AVDSLVPIGR.G	1	2	3.432	0.27	16/18
SFXN3_MOUSE	2.7485	1	1		ATPA_MOUSE	K.EIVTNFLAGFEP.-	1	2	3.429	0.366	16/22
SH3L1_MOUSE	2.7577	1	1		ATPA_MOUSE	K.HALIIYDDLSK.Q	1	2	3.405	0.35	18/20
SH3L3_MOUSE	3.0608	1	1		ATPA_MOUSE	R.ILGADTSVDLEETGR.V	2	2	3.336	0.405	18/28
SLIT2_MOUSE	2.9168	1	1		ATPA_MOUSE	R.EAYPGDVFYLHSR.L	1	2	3.315	0.354	18/24
SMIM4_MOUSE	2.9193	1	1		ATPA_MOUSE	R.NVQAEEM*VEFSSGLK.G	1	2	3.227	0.305	18/28
SMRC2_MOUSE	6.573	1	1		ATPA_MOUSE	R.SDGKISEQSDAK.L	1	2	3.218	0.264	17/22
SMUF1_MOUSE	2.0999	1	1		ATPA_MOUSE	R.VVDALGNAIDGKGPIGSK.T	1	3	3.134	0.252	27/68
SODM_MOUSE	3.8769	1	1		ATPA_MOUSE	K.QGQYSPM*AIEEQVAVIYAGVR.G	1	2	3.095	0.17	19/40
SORCN_MOUSE	2.4661	1	1		ATPA_MOUSE	K.HALIIYDDLSK.Q	1	2	3.073	0.302	18/20
SPE39_MOUSE	2.9425	1	1		ATPA_MOUSE	K.EIVTNFLAGFEP.-	1	2	2.934	0.235	15/22
SPT2_MOUSE	2.671	1	1		ATPA_MOUSE	R.VLSIGDGIAR.V	1	2	2.882	0.235	17/18
SPT41_MOUSE	3.5357	1	1		ATPA_MOUSE	R.LTDADAM*K.Y	1	2	2.862	0.117	13/14
SRRM1_MOUSE	2.7564	1	1		ATPA_MOUSE	K.HALIIYDDLSK.Q	1	2	2.849	0.256	17/20
SRSF1_MOUSE	2.318	1	1		ATPA_MOUSE	R.FNDGTDEK.K	1	2	2.779	0.093	14/14
SRSF3_MOUSE	2.0038	1	1		ATPA_MOUSE	R.VVDALGNAIDGK.G	1	2	2.716	0.321	19/22
SSBP_MOUSE	2.2838	1	1		ATPA_MOUSE	R.VLSIGDGIAR.V	1	2	2.708	0.179	16/18
SSRA_MOUSE	2.9165	1	1		ATPA_MOUSE	R.GYLDKLEPSK.I	1	2	2.644	0.096	13/18
SSRD_MOUSE	3.7494	1	1		ATPA_MOUSE	R.FNDGTDEKK.K	1	2	2.619	0.184	12/16
ST1D1_MOUSE	3.146	1	1		ATPA_MOUSE	K.LELAQYR.E	1	2	2.605	0.085	10/12
SUH_MOUSE	2.4141	1	1		ATPA_MOUSE	K.GIRPAINVGLSVSR.V	1	2	2.567	0.341	19/26
SYDM_MOUSE	2.2029	1	1		ATPA_MOUSE	K.AVDSLVPIGR.G	1	2	2.542	0.087	13/18
SYFB_MOUSE	2.3736	1	1		ATPA_MOUSE	K.RFNDGTDEK.K	1	2	2.522	0.147	13/16
SYIC_MOUSE	2.7179	1	1		ATPA_MOUSE	R.STVAQLVK.R	1	2	2.52	0.075	13/14
SYRC_MOUSE	2.581	1	1		ATPA_MOUSE	R.VVDALGNAIDGK.G	1	1	2.491	0.382	13/22
SYTC_MOUSE	2.1344	1	1		ATPA_MOUSE	R.STVAQLVK.R	1	2	2.473	0.095	13/14
SYVM_MOUSE	2.0034	1	1		ATPA_MOUSE	R.ILGADTSVDLEETGR.V	2	2	2.371	0.113	13/28
SYYM_MOUSE	3.3065	1	1		ATPA_MOUSE	R.GYLDKLEPSK.I	1	2	2.335	0.244	13/18
TAU_MOUSE	2.4925	1	1		ATPA_MOUSE	R.VVDALGNAIDGK.G	1	2	2.318	0.052	20/22
TBC24_MOUSE	2.1876	1	1		ATPA_MOUSE	R.LTDADAMK.Y	1	2	2.301	0.218	12/14
TEX9_MOUSE	2.5986	1	1		ATPA_MOUSE	R.GYLDKLEPSK.I	1	2	2.29	0.163	14/18
TI8AB_MOUSE	4.4012	1	1		ATPA_MOUSE	R.NVQAEEM*VEFSSGLK.G	1	2	2.279	0.13	18/28
TIM50_MOUSE	3.6802	1	1		ATPA_MOUSE	R.ILGADTSVDLEETGR.V	2	2	2.266	0.07	13/28
TIM8A_MOUSE	3.6835	1	1		ATPA_MOUSE	R.NVQAEEM*VEFSSGLK.G	1	2	2.236	0.146	15/28
TMM27_MOUSE	3.774	1	1		ATPA_MOUSE	K.TSIAIDTIINQK.R	1	2	2.184	0.097	13/22
TOP3B_MOUSE	3.2426	1	1		ATPA_MOUSE	R.VLSIGDGIAR.V	1	1	2.127	0.068	10/18
TR112_MOUSE	2.3239	1	1		ATPA_MOUSE	R.STVAQLVK.R	1	2	2.049	0.085	13/14
TRXR1_MOUSE	3.5083	1	1		ATPA_MOUSE	R.EPMQTGIK.A	1	2	1.998	0.074	10/14
UBR1_MOUSE	2.5375	1	1		ATPA_MOUSE	R.QMSLLLR.R	1	1	1.817	0.086	9/12
UN45A_MOUSE	2.3151	1	1		ATPA_MOUSE	K.APGIIPR.I	1	1	1.811	0.22	9/12
UNC4_MOUSE	3.0505	1	1		ATPA_MOUSE	R.VGLKAPGIIPR.I	0	2	1.774	0.06	12/20
USMG5_MOUSE	3.3917	1	1		ATPA_MOUSE	K.AVDSLVPIGR.G	1	2	1.727	0.089	13/18
VAMP8_MOUSE	2.0047	1	1		ATPA_MOUSE	R.QMSLLLR.R	1	2	1.692	0.088	9/12
VINC_MOUSE	3.1314	1	1		ATPA_MOUSE	K.AVDSLVPIGR.G	1	1	1.649	0.129	9/18
VPP1_MOUSE	3.1544	1	1		ATPA_MOUSE	R.STVAQLVK.R	1	1	1.615	0.105	9/14
VPS25_MOUSE	2.7918	1	1		ATPA_MOUSE	R.LTDADAM*K.Y	1	1	1.572	0.169	9/14
XPP3_MOUSE	3.108	1	1		ATPA_MOUSE	K.QAVAYR.Q	1	1	1.551	0.171	8/10
XYLB_MOUSE	2.4099	1	1		ATPB_MOUSE	K.GFQQILAGEYDHLPEQAFYM*VGPIEEAVAK.A	0	3	7.107	0.524	43/116
YPEL5_MOUSE	2.4449	1	1		ATPB_MOUSE	K.SLQDIIAILGM*DELSEEDK.L	0	2	6.203	0.395	27/36
ZFP27_MOUSE	2.3325	1	1		ATPB_MOUSE	R.IPSAVGYQPTLATDM*GTM*QER.I	0	3	5.941	0.5	36/80
					ATPB_MOUSE	K.QFAPIHAEAPEFIEMSVEQEILVTGIK.V	0	3	5.887	0.483	34/104
					ATPB_MOUSE	R.IPSAVGYQPTLATDM*GTMQER.I	0	2	5.709	0.123	25/40
					ATPB_MOUSE	R.IPSAVGYQPTLATDM*GTMQER.I	0	3	5.426	0.106	30/80
					ATPB_MOUSE	R.IPSAVGYQPTLATDMGTM*QER.I	0	2	5.39	0.116	24/40
					ATPB_MOUSE	R.EGNDLYHEM*IESGVINLK.D	0	2	5.255	0.361	21/34
					ATPB_MOUSE	K.VLDSGAPIKIPVGPETLGR.I	0	3	5.236	0.444	35/72
					ATPB_MOUSE	K.TVLIMELINNVAK.A	0	2	5.225	0.376	20/24
					ATPB_MOUSE	R.IPSAVGYQPTLATDM*GTM*QER.I	0	2	5.19	0.47	23/40
					ATPB_MOUSE	R.IM*DPNIVGNEHYDVAR.G	0	2	5.155	0.408	23/30
					ATPB_MOUSE	K.TVLIMELINNVAK.A	0	2	5.106	0.366	20/24
					ATPB_MOUSE	K.SLQDIIAILGM*DELSEEDKLTVSR.A	0	3	5.073	0.461	33/92
					ATPB_MOUSE	K.VALVYGQMNEPPGAR.A	0	2	5.052	0.431	21/28
					ATPB_MOUSE	R.AIAELGIYPAVDPLDSTSR.I	0	3	4.996	0.473	33/72
					ATPB_MOUSE	R.IMDPNIVGNEHYDVAR.G	0	2	4.953	0.353	24/30
					ATPB_MOUSE	R.TREGNDLYHEM*IESGVINLK.D	0	3	4.934	0.344	33/76
					ATPB_MOUSE	R.LVLEVAQHLGESTVR.T	0	2	4.896	0.526	22/28
					ATPB_MOUSE	K.VALVYGQM*NEPPGAR.A	0	2	4.858	0.506	21/28
					ATPB_MOUSE	K.VALVYGQM*NEPPGAR.A	0	2	4.798	0.439	24/28
					ATPB_MOUSE	K.SLQDIIAILGM*DELSEEDK.L	0	3	4.796	0.36	30/72
					ATPB_MOUSE	K.VLDSGAPIKIPVGPETLGR.I	0	3	4.793	0.445	34/72
					ATPB_MOUSE	R.VALTGLTVAEYFR.D	0	2	4.741	0.41	20/24
					ATPB_MOUSE	K.TVLIM*ELINNVAK.A	0	2	4.671	0.384	20/24
					ATPB_MOUSE	K.VLDSGAPIKIPVGPETLGR.I	0	3	4.664	0.444	33/72
					ATPB_MOUSE	K.TVLIMELINNVAK.A	0	3	4.605	0.186	28/48
					ATPB_MOUSE	K.TVLIM*ELINNVAK.A	0	2	4.594	0.373	20/24
					ATPB_MOUSE	K.VALVYGQM*NEPPGAR.A	0	2	4.58	0.448	22/28
					ATPB_MOUSE	K.KGSITSVQAIYVPADDLTDPAPATTFAHLDATTVLSR.A	0	4	4.579	0.332	51/216
					ATPB_MOUSE	K.VALVYGQMNEPPGAR.A	0	2	4.57	0.44	21/28
					ATPB_MOUSE	R.AIAELGIYPAVDPLDSTSR.I	0	2	4.453	0.425	21/36
					ATPB_MOUSE	K.GFQQILAGEYDHLPEQAFYM*VGPIEEAVAK.A	0	4	4.413	0.406	44/174
					ATPB_MOUSE	K.TVLIM*ELINNVAK.A	0	2	4.333	0.287	20/24
					ATPB_MOUSE	R.AIAELGIYPAVDPLDSTSR.I	0	2	4.304	0.291	20/36
					ATPB_MOUSE	K.AHGGYSVFAGVGER.T	0	2	4.223	0.424	24/26
					ATPB_MOUSE	R.LVLEVAQHLGESTVR.T	0	3	4.196	0.368	26/56
					ATPB_MOUSE	R.FTQAGSEVSALLGR.I	0	2	4.177	0.494	21/26
					ATPB_MOUSE	K.VLDSGAPIKIPVGPETLGR.I	0	2	4.168	0.249	21/36
					ATPB_MOUSE	R.FLSQPFQVAEVFTGHM*GK.L	0	3	4.146	0.337	30/68
					ATPB_MOUSE	R.IMNVIGEPIDER.G	0	2	4.13	0.207	18/22
					ATPB_MOUSE	R.IM*NVIGEPIDER.G	0	2	4.019	0.342	19/22
					ATPB_MOUSE	R.FLSQPFQVAEVFTGHM*GK.L	0	2	4.015	0.353	20/34
					ATPB_MOUSE	R.AIAELGIYPAVDPLDSTSR.I	0	3	4.001	0.338	29/72
					ATPB_MOUSE	K.VALVYGQMNEPPGAR.A	0	2	3.913	0.367	19/28
					ATPB_MOUSE	R.IM*NVIGEPIDER.G	0	2	3.861	0.261	19/22
					ATPB_MOUSE	R.TIAMDGTEGLVR.G	0	2	3.803	0.441	19/22
					ATPB_MOUSE	R.IMNVIGEPIDER.G	0	2	3.676	0.175	19/22
					ATPB_MOUSE	R.TIAM*DGTEGLVR.G	0	2	3.585	0.425	19/22
					ATPB_MOUSE	R.TIAM*DGTEGLVR.G	0	2	3.525	0.447	20/22
					ATPB_MOUSE	K.QFAPIHAEAPEFIEMSVEQEILVTGIK.V	0	3	3.521	0.318	29/104
					ATPB_MOUSE	K.IGLFGGAGVGK.T	0	2	3.479	0.194	17/20
					ATPB_MOUSE	R.IM*NVIGEPIDERGPIK.T	0	2	3.404	0.173	20/30
					ATPB_MOUSE	R.IM*DPNIVGNEHYDVAR.G	0	3	3.328	0.265	26/60
					ATPB_MOUSE	K.TVLIMELINNVAK.A	0	2	3.271	0.098	19/24
					ATPB_MOUSE	K.VLDSGAPIKIPVGPETLGR.I	0	2	3.259	0.395	18/36
					ATPB_MOUSE	K.AHGGYSVFAGVGER.T	0	3	3.174	0.235	21/52
					ATPB_MOUSE	R.EGNDLYHEM*IESGVINLK.D	0	3	3.152	0.126	27/68
					ATPB_MOUSE	R.EGNDLYHEMIESGVINLK.D	0	3	3.122	0.069	27/68
					ATPB_MOUSE	K.VALVYGQM*NEPPGAR.A	0	2	3.079	0.317	16/28
					ATPB_MOUSE	K.IGLFGGAGVGK.T	0	2	3.042	0.227	15/20
					ATPB_MOUSE	K.VLDSGAPIK.I	0	2	2.962	0.194	11/16
					ATPB_MOUSE	R.LVLEVAQHLGESTVR.T	0	2	2.954	0.253	16/28
					ATPB_MOUSE	R.TIAM*DGTEGLVR.G	0	2	2.746	0.337	18/22
					ATPB_MOUSE	K.VVDLLAPYAK.G	0	2	2.701	0.323	15/18
					ATPB_MOUSE	K.IPVGPETLGR.I	0	2	2.69	0.203	13/18
					ATPB_MOUSE	K.IGLFGGAGVGK.T	0	2	2.678	0.153	16/20
					ATPB_MOUSE	K.VVDLLAPYAK.G	0	2	2.675	0.141	13/18
					ATPB_MOUSE	K.VVDLLAPYAK.G	0	2	2.641	0.214	14/18
					ATPB_MOUSE	R.LVLEVAQHLGESTVR.T	0	2	2.616	0.083	17/28
					ATPB_MOUSE	K.VVDLLAPYAK.G	0	1	2.56	0.377	13/18
					ATPB_MOUSE	K.IGLFGGAGVGK.T	0	1	2.513	0.31	14/20
					ATPB_MOUSE	R.EGNDLYHEMIESGVINLK.D	0	2	2.391	0.118	14/34
					ATPB_MOUSE	K.IPVGPETLGR.I	0	2	2.343	0.359	16/18
					ATPB_MOUSE	K.VLDSGAPIK.I	0	1	2.266	0.177	10/16
					ATPB_MOUSE	K.VVDLLAPYAK.G	0	2	2.26	0.106	11/18
					ATPB_MOUSE	K.IPVGPETLGR.I	0	2	1.95	0.23	13/18
					ATPB_MOUSE	K.LVPLKETIK.G	0	2	1.785	0.095	11/16
					ATPG_MOUSE	K.ELIEIISGAAALD.-	1	2	4.426	0.368	20/24
					ATPG_MOUSE	R.THSDQFLVSFK.D	5	2	3.97	0.421	18/20
					ATPG_MOUSE	R.VYGTGSLALYEK.A	6	2	3.873	0.521	19/22
					ATPG_MOUSE	R.THSDQFLVSFK.D	5	2	3.87	0.336	18/20
					ATPG_MOUSE	K.NASDM*IDKLTLTFNR.T	2	2	3.832	0.431	20/28
					ATPG_MOUSE	R.VYGTGSLALYEK.A	6	2	3.564	0.539	18/22
					ATPG_MOUSE	K.NEVAALTAAGK.E	5	2	3.472	0.293	18/20
					ATPG_MOUSE	K.QM*KNEVAALTAAGK.E	5	3	3.362	0.21	22/52
					ATPG_MOUSE	K.NASDMIDKLTLTFNR.T	2	3	3.352	0.281	23/56
					ATPG_MOUSE	K.ADIKAPEDK.K	6	2	3.005	0.16	13/16
					ATPG_MOUSE	R.VYGTGSLALYEK.A	6	2	2.985	0.129	19/22
					ATPG_MOUSE	K.HLIIGVSSDR.G	6	2	2.958	0.22	17/18
					ATPK_MOUSE	R.DFTPSGIAGAFR.R	1	2	3.793	0.27	19/22
					ATPK_MOUSE	K.LGELPSWIM*M*R.D	1	2	3.458	0.221	17/20
					ATPK_MOUSE	K.LGELPSWIM*M*R.D	1	2	2.982	0.198	16/20
					ATPK_MOUSE	R.DFTPSGIAGAFR.R	1	2	2.648	0.279	17/22
					ATPK_MOUSE	K.LGELPSWIMMR.D	1	2	2.571	0.116	17/20
					ATPK_MOUSE	R.DFTPSGIAGAFRR.G	1	2	1.744	0.113	12/24
					ATPO_MOUSE	R.EKFSPLTANLM*NLLAENGR.L	1	3	5.293	0.36	31/72
					ATPO_MOUSE	R.LGNTQGIISAFSTIM*SVHR.G	1	3	4.685	0.421	33/72
					ATPO_MOUSE	R.EKFSPLTANLMNLLAENGR.L	1	3	4.598	0.355	33/72
					ATPO_MOUSE	K.FSPLTANLM*NLLAENGR.L	1	2	4.379	0.405	24/32
					ATPO_MOUSE	K.LVRPPVQVYGIEGR.Y	1	3	4.36	0.304	28/52
					ATPO_MOUSE	K.FSPLTANLM*NLLAENGR.L	1	3	4.203	0.227	28/64
					ATPO_MOUSE	K.VSLAVLNPYIK.R	1	2	4.191	0.252	18/20
					ATPO_MOUSE	R.LGNTQGIISAFSTIMSVHR.G	1	3	4.186	0.421	29/72
					ATPO_MOUSE	K.LVRPPVQVYGIEGR.Y	1	3	3.814	0.312	28/52
					ATPO_MOUSE	K.VSLAVLNPYIK.R	1	2	3.809	0.264	18/20
					ATPO_MOUSE	K.TDPSIM*GGM*IVR.I	0	2	3.721	0.422	19/22
					ATPO_MOUSE	K.VSLAVLNPYIK.R	1	2	3.553	0.249	16/20
					ATPO_MOUSE	K.TDPSIM*GGMIVR.I	0	2	3.345	0.185	18/22
					ATPO_MOUSE	R.EKFSPLTANLM*NLLAENGR.L	1	3	3.307	0.161	29/72
					ATPO_MOUSE	R.LGNTQGIISAFSTIMSVHR.G	1	3	3.299	0.31	23/72
					ATPO_MOUSE	R.YATALYSAASK.E	1	2	3.268	0.466	18/20
					ATPO_MOUSE	K.LVRPPVQVYGIEGR.Y	1	2	3.214	0.212	15/26
					ATPO_MOUSE	K.TDPSIM*GGM*IVR.I	0	2	3.139	0.379	18/22
					ATPO_MOUSE	R.YATALYSAASK.E	1	2	3.051	0.395	18/20
					ATPO_MOUSE	R.YATALYSAASK.E	1	2	2.941	0.362	18/20
					ATPO_MOUSE	K.SFLSPNQILK.L	0	2	2.911	0.231	16/18
					ATPO_MOUSE	K.SLNDITKR.E	1	2	2.805	0.201	13/14
					ATPO_MOUSE	K.KLDQVEK.E	1	2	2.66	0.098	12/12
					ATPO_MOUSE	R.YATALYSAASK.E	1	1	2.435	0.216	13/20
					ATPO_MOUSE	K.KLDQVEK.E	1	1	2.329	0.067	8/12
					ATPO_MOUSE	K.LVRPPVQVYGIEGR.Y	1	2	2.271	0.051	15/26
					ATPO_MOUSE	K.SLNDITK.R	1	1	2.142	0.102	9/12
					ATPO_MOUSE	K.YVDM*SAK.S	0	2	1.712	0.182	9/12
					ATPO_MOUSE	K.YVDMSAK.S	0	1	1.63	0.186	7/12
					AUHM_MOUSE	R.GIVVLGINR.A	3	2	2.886	0.241	14/16
					AUHM_MOUSE	K.LAIIPGGGGTQR.L	2	2	2.48	0.063	14/22
					B1ARH2_MOUSE	R.TWTKGDTNR.Y	0	2	2.013	0.101	11/16
					B1AWL4_MOUSE	R.TVKGVLIHYQK.K	2	2	2.629	0.155	13/20
					B2MG_MOUSE	K.TPQIQVYSR.H	0	2	3.204	0.327	14/16
					B2MG_MOUSE	K.TVYWDRDM*.-	0	2	2.006	0.181	11/14
					BAG6_MOUSE	R.LLGNTFVALSDLR.C	5	2	2.171	0.242	16/24
					BAP18_MOUSE	K.VGEIFSAAGAAFTK.L	5	2	2.28	0.218	14/26
					BDH_MOUSE	K.VSVVEPGNFIAATSLYSPER.I	0	2	5.954	0.62	27/38
					BDH_MOUSE	K.VSVVEPGNFIAATSLYSPER.I	0	3	5.171	0.525	33/76
					BDH_MOUSE	R.VVNISSM*LGR.M	1	2	3.22	0.242	17/18
					BDH_MOUSE	R.VVNISSMLGR.M	1	2	2.118	0.285	14/18
					BDH2_MOUSE	K.SVAADFIQQGIR.C	2	2	3.756	0.277	18/22
					BIG2_MOUSE	R.LDSTQVGEFLGDSTR.F	0	2	3.378	0.252	20/28
					BIRC6_MOUSE	R.VPNSSLSQTEPQVSNSHNPTSAEEQQLYWAK.G	1	3	5.882	0.43	41/120
					BIRC6_MOUSE	K.GTGFGTGSTASGWDVEQALTK.Q	1	2	5.663	0.553	23/40
					BIRC6_MOUSE	K.NAQAPLSLTESHLATLASSSQSPEAIK.Q	1	3	5.278	0.338	39/104
					BIRC6_MOUSE	R.LLDYVATVEDEAAAAK.K	2	2	5.132	0.433	25/30
					BIRC6_MOUSE	R.SLFSATPLTTDDGVLLR.R	1	2	4.955	0.497	23/32
					BIRC6_MOUSE	K.VLDLSNFEILAK.V	1	2	4.757	0.372	20/22
					BIRC6_MOUSE	K.M*PITADLVAPILR.F	1	2	4.268	0.226	21/24
					BIRC6_MOUSE	K.DLNGILLLDTALQTPVSK.Q	1	2	4.106	0.138	19/34
					BIRC6_MOUSE	R.GAFQTGQGPLDAQVK.L	1	2	4.071	0.387	23/28
					BIRC6_MOUSE	K.MPITADLVAPILR.F	1	2	3.965	0.314	20/24
					BIRC6_MOUSE	R.TAEIVHAATANLR.Q	1	3	3.902	0.398	23/48
					BIRC6_MOUSE	R.TAEIVHAATANLR.Q	1	2	3.583	0.406	20/24
					BIRC6_MOUSE	R.GSLPTSGNISGFVR.R	1	2	3.562	0.422	18/26
					BIRC6_MOUSE	K.IGSASSSADAASK.I	1	2	3.418	0.246	17/24
					BIRC6_MOUSE	K.QLLDSGLPSLLVR.S	1	2	3.358	0.201	16/24
					BIRC6_MOUSE	K.GTGFGTGSTASGWDVEQALTK.Q	1	3	3.281	0.4	25/80
					BIRC6_MOUSE	R.LTPLEALLQTR.Y	2	2	3.006	0.258	14/20
					BIRC6_MOUSE	K.GYSLASLLAK.V	1	2	2.982	0.334	16/18
					BIRC6_MOUSE	R.NVVSGGYLVLYK.M	1	2	2.977	0.3	17/22
					BIRC6_MOUSE	R.IVTLEEEPVK.I	1	2	2.9	0.22	15/18
					BIRC6_MOUSE	R.TLPVLLLYSIK.E	1	2	2.859	0.291	15/20
					BIRC6_MOUSE	R.LPGYAEVLLK.E	1	2	2.858	0.3	13/18
					BIRC6_MOUSE	R.DASTLGLSQIK.L	1	2	2.731	0.156	16/20
					BIRC6_MOUSE	R.DQLMFDLLK.L	1	2	2.277	0.096	13/16
					BIRC6_MOUSE	R.DQLM*FDLLK.L	1	2	2.128	0.095	12/16
					BIRC6_MOUSE	R.VSDTPSITAK.L	1	2	1.795	0.139	12/18
					BL1S1_MOUSE	R.TIATALEYVYK.G	1	2	3.959	0.329	18/20
					BL1S1_MOUSE	K.TLQVQAAQFAK.Q	2	2	2.44	0.359	16/20
					BL1S1_MOUSE	K.EIGDVENWAR.S	1	2	1.877	0.145	10/18
					BPHL_MOUSE	K.TDFAPQLQSLNK.K	0	2	3.405	0.248	18/22
					BSND_MOUSE	K.ALSLLETGLSEVK.S	0	2	4.782	0.42	20/24
					BSND_MOUSE	K.ITFVPADSDFQGILSPK.A	0	2	4.2	0.378	20/32
					C10_MOUSE	K.VVLAEVIQAFSAPENAVR.M	0	3	3.573	0.262	25/68
					C1QBP_MOUSE	K.AFVEFLTDEIK.E	1	2	2.74	0.354	17/20
					C1QC_MOUSE	K.HQSVFTVTR.Q	0	2	2.179	0.173	12/16
					C1QC_MOUSE	K.HQSVFTVTR.Q	0	2	2.032	0.285	13/16
					C1TC_MOUSE	R.ASQAPSSFQLLYDLK.L	0	2	5.138	0.47	23/28
					C1TC_MOUSE	R.IYGADDIELLPEAQNK.A	0	2	4.862	0.312	21/30
					C1TC_MOUSE	R.EIGLLTEEVELYGETK.A	0	2	4.809	0.46	23/30
					C1TC_MOUSE	K.TDPTTLTDDEINR.F	0	2	4.69	0.47	21/24
					C1TC_MOUSE	R.LDIDPETITWQR.V	0	2	4.641	0.322	19/22
					C1TC_MOUSE	R.KVVGDVAYDEAK.E	0	2	4.032	0.469	20/22
					C1TC_MOUSE	K.AYTEEDLDLVEK.G	0	2	3.986	0.42	19/22
					C1TC_MOUSE	K.TDTDAELDLVSR.L	0	2	3.878	0.329	20/22
					C1TC_MOUSE	K.YVVVTGITPTPLGEGK.S	0	2	3.757	0.216	22/30
					C1TC_MOUSE	K.VVGDVAYDEAK.E	0	2	3.565	0.344	17/20
					C1TC_MOUSE	R.IFHELTQTDK.A	0	2	3.53	0.304	16/18
					C1TC_MOUSE	R.ASQAPSSFQLLYDLK.L	0	3	3.467	0.265	21/56
					C1TC_MOUSE	R.M*FGVPVVVAVNVFK.T	0	2	3.274	0.394	19/26
					C1TC_MOUSE	R.KITIGQSPTEK.G	0	2	3.161	0.15	16/20
					C1TC_MOUSE	R.IFHELTQTDK.A	0	3	3.073	0.261	20/36
					C1TC_MOUSE	K.DVDGLTSVSAGK.L	0	2	2.927	0.247	17/22
					C1TC_MOUSE	R.IFHELTQTDK.A	0	2	2.8	0.097	16/18
					C1TC_MOUSE	K.GVPTGFVLPIR.D	0	2	2.779	0.338	15/20
					C1TC_MOUSE	K.GVPTGFVLPIR.D	0	2	2.758	0.112	15/20
					C1TC_MOUSE	K.TPVPSDIAISR.S	0	2	2.653	0.295	15/20
					C1TC_MOUSE	K.VLLSALDR.L	0	2	2.636	0.237	13/14
					C1TC_MOUSE	K.ITIGQSPTEK.G	0	2	2.444	0.192	10/18
					C1TC_MOUSE	K.TDPTTLTDDEINR.F	0	2	2.423	0.101	13/24
					C1TC_MOUSE	R.TSTESEVLK.Y	0	2	2.364	0.174	10/16
					C1TC_MOUSE	R.QPSQGPTFGIK.G	0	2	2.086	0.074	10/20
					C1TC_MOUSE	K.VLLSALDR.L	0	1	2.059	0.115	10/14
					C1TC_MOUSE	K.AAEEIGIK.A	0	1	2.048	0.081	9/14
					C1TC_MOUSE	K.WTIQYNK.L	0	2	2.042	0.171	9/12
					C1TC_MOUSE	K.WTIQYNK.L	0	2	1.873	0.115	12/12
					C2C2L_MOUSE	K.EAGLSQSHDDLSNTTATPSVR.K	0	3	3.695	0.307	22/80
					C2D1A_MOUSE	R.AQLEQGGAALR.R	1	2	2.678	0.218	14/20
					CAD16_MOUSE	R.AQLSQGTRPGVPFLFLEASDGDAPGTANSDLR.F	0	3	7.077	0.475	38/124
					CAD16_MOUSE	R.QDYGVVVSGVSEDPDLANR.N	0	2	5.95	0.594	27/36
					CAD16_MOUSE	R.AQLSQGTRPGVPFLFLEASDGDAPGTANSDLR.F	0	3	5.842	0.452	35/124
					CAD16_MOUSE	R.LSAEDLDAPGSPNSHIVYQLLSPEPEEGAENK.A	0	3	5.484	0.418	31/124
					CAD16_MOUSE	R.QDYGVVVSGVSEDPDLANR.N	0	3	5.384	0.427	31/72
					CAD16_MOUSE	K.ASPVPALTLSAGPSR.H	0	2	4.844	0.529	23/28
					CAD16_MOUSE	R.NGPYSFALGPNPTVQR.D	0	2	4.777	0.455	24/30
					CAD16_MOUSE	K.DLDQPADSVPLK.A	0	2	4.084	0.293	19/22
					CAD16_MOUSE	R.EAQAEYQLQVR.A	0	2	3.772	0.38	18/20
					CAD16_MOUSE	R.NGPYSFALGPNPTVQR.D	0	2	3.573	0.262	21/30
					CAD16_MOUSE	K.ASPVPALTLSAGPSR.H	0	2	3.36	0.147	20/28
					CAD16_MOUSE	R.KDLDQPADSVPLK.A	0	2	3.274	0.058	20/24
					CAD16_MOUSE	R.NGPYSFALGPNPTVQR.D	0	2	3.039	0.24	19/30
					CAD16_MOUSE	R.EAQAEYQLQVR.A	0	2	2.962	0.224	14/20
					CAD16_MOUSE	R.NGPYSFALGPNPTVQR.D	0	2	2.953	0.245	18/30
					CADH1_MOUSE	R.DTGVISVLTSGLDR.E	0	2	4.188	0.416	20/26
					CADH1_MOUSE	K.VTDDDAPNTPAWK.A	0	2	2.706	0.162	13/24
					CADH1_MOUSE	K.VTDDDAPNTPAWK.A	0	2	2.203	0.223	12/24
					CALX_MOUSE	K.IPNPDFFEDLEPFK.M	0	2	2.224	0.229	10/26
					CALX_MOUSE	K.SDASTPPSPK.V	0	2	2.179	0.181	12/18
					CAN10_MOUSE	K.DRCLISCSVLSPR.A	2	2	2.403	0.155	12/24
					CAND1_MOUSE	K.ALTLIAGSPLK.I	0	2	4.09	0.36	17/20
					CAND1_MOUSE	K.ITSEALLVTQQLVK.V	0	2	4.037	0.155	20/26
					CAND1_MOUSE	K.EGPAVVGQFIQDVK.N	0	2	3.976	0.449	18/26
					CAND1_MOUSE	K.LGTLSALDILIK.N	0	2	3.867	0.313	19/22
					CAND1_MOUSE	R.AVAALLTIPEAEK.S	0	2	3.699	0.424	19/24
					CAND1_MOUSE	K.LTLIDPETLLPR.L	0	2	3.074	0.169	17/22
					CAND1_MOUSE	R.DLLDSVLPHLYNETK.V	0	2	2.968	0.379	15/28
					CAND1_MOUSE	K.LTLIDPETLLPR.L	0	2	2.783	0.14	16/22
					CAND1_MOUSE	K.AADIDQEVK.E	0	2	2.725	0.203	14/16
					CAND1_MOUSE	R.HEM*LPEFYK.T	0	2	2.501	0.246	12/16
					CAND1_MOUSE	R.DISSIGLK.T	1	2	2.47	0.058	10/14
					CAND1_MOUSE	K.TLEDPDLNVR.R	0	2	2.418	0.17	14/18
					CAND1_MOUSE	K.HTVDDGLDIR.K	0	2	2.294	0.167	13/18
					CAND1_MOUSE	R.FMATNDLMTELQK.D	1	2	2.034	0.062	18/24
					CAND1_MOUSE	R.DISSIGLK.T	1	1	1.576	0.098	9/14
					CATA_MOUSE	K.NPVNYFAEVEQM*AFDPSNMPPGIEPSPDK.M	0	3	5.762	0.449	40/112
					CATA_MOUSE	K.NPVNYFAEVEQM*AFDPSNM*PPGIEPSPDK.M	0	3	5.391	0.491	34/112
					CATA_MOUSE	R.ASQRPDVLTTGGGNPIGDKLNIM*TAGSR.G	1	4	5.107	0.289	54/162
					CATA_MOUSE	R.FSTVTGESGSADTVR.D	0	2	4.982	0.548	25/28
					CATA_MOUSE	R.FNSANEDNVTQVR.T	0	2	4.648	0.426	20/24
					CATA_MOUSE	R.ASQRPDVLTTGGGNPIGDK.L	1	2	4.509	0.463	23/36
					CATA_MOUSE	R.FNSANEDNVTQVR.T	0	2	4.428	0.424	21/24
					CATA_MOUSE	K.NFTDVHPDYGAR.I	1	2	4.179	0.335	19/22
					CATA_MOUSE	K.EAETFPFNPFDLTK.V	0	2	4.02	0.461	20/26
					CATA_MOUSE	R.ASQRPDVLTTGGGNPIGDK.L	1	3	4.019	0.393	31/72
					CATA_MOUSE	R.DAILFPSFIHSQK.R	0	2	3.921	0.18	19/24
					CATA_MOUSE	K.NFTDVHPDYGAR.I	1	2	3.883	0.368	18/22
					CATA_MOUSE	K.NAIHTYTQAGSHM*AAK.G	1	3	3.872	0.349	26/60
					CATA_MOUSE	K.EAETFPFNPFDLTK.V	0	2	3.769	0.347	18/26
					CATA_MOUSE	R.GPLLVQDVVFTDEMAHFDR.E	1	3	3.759	0.263	27/72
					CATA_MOUSE	R.LAQEDPDYGLR.D	0	2	3.597	0.319	17/20
					CATA_MOUSE	R.LAQEDPDYGLR.D	0	2	3.301	0.325	16/20
					CATA_MOUSE	R.IQALLDKYNAEKPK.N	1	3	3.111	0.181	20/52
					CATA_MOUSE	R.DAILFPSFIHSQK.R	0	2	3.074	0.154	15/24
					CATA_MOUSE	K.LNIMTAGSR.G	1	2	2.808	0.192	14/16
					CATA_MOUSE	K.VLNEEER.K	1	2	2.521	0.126	11/12
					CATA_MOUSE	K.LNIMTAGSR.G	1	2	2.45	0.209	13/16
					CATA_MOUSE	K.LNIM*TAGSR.G	1	2	2.4	0.145	13/16
					CAZA1_MOUSE	R.LLLNNDNLLR.E	3	2	2.547	0.147	14/18
					CBR1_MOUSE	K.SPEEGAETPVYLALLPPDAEGPHGQFVQDK.K	0	3	5.167	0.362	34/116
					CBR4_MOUSE	R.VNVVAPGFIR.T	0	2	2.842	0.238	14/18
					CC178_MOUSE	K.KSRM*ELTR.T	0	2	2.409	0.115	10/14
					CC178_MOUSE	K.KSRM*ELTR.T	0	2	2.351	0.092	10/14
					CCD22_MOUSE	R.AAQEQELESLR.E	0	2	2.168	0.141	11/20
					CCD93_MOUSE	R.ALVAMNESLK.S	1	2	2.423	0.15	9/18
					CDC42_MOUSE	K.NVFDEAILAALEPPEPK.K	0	3	4.78	0.419	29/64
					CDC42_MOUSE	K.NVFDEAILAALEPPEPK.K	0	2	3.73	0.347	20/32
					CDD_MOUSE	R.TVQELLPASFGPEDLQK.I	0	2	3.465	0.204	16/32
					CEP97_MOUSE	K.TFVQEEAVR.F	0	2	2.223	0.101	14/16
					CES1D_MOUSE	K.DGASEEETNLSK.M	0	2	3.966	0.289	19/22
					CES1D_MOUSE	K.ESYPFLPTVIDGVVLPK.A	0	2	3.649	0.407	15/32
					CES1D_MOUSE	K.SFSTVPYIVGINK.Q	0	2	3.395	0.355	16/24
					CES1D_MOUSE	K.IGASTQAAQR.L	0	2	3.296	0.232	16/18
					CES1D_MOUSE	K.AVIGDHGDEIFSVFGSPFLK.D	0	3	3.017	0.068	25/76
					CES1D_MOUSE	K.APEEILAEK.S	4	2	2.939	0.264	15/16
					CES1D_MOUSE	K.YLGGTDDLTK.K	0	2	2.891	0.173	14/18
					CES1D_MOUSE	K.IGASTQAAQR.L	0	2	2.678	0.091	16/18
					CES1D_MOUSE	K.FWANFAR.N	7	2	2.572	0.14	11/12
					CES1D_MOUSE	K.YLGGTDDLTK.K	0	2	2.553	0.268	13/18
					CGL_MOUSE	K.LLEAAITPQTK.L	0	2	2.436	0.158	14/20
					CH004_MOUSE	K.AVGNIFENIDQESLQR.L	0	2	4.804	0.188	22/30
					CH033_MOUSE	R.AQM*DAEWR.E	0	2	2.011	0.133	10/14
					CH10_MOUSE	K.VLQATVVAVGSGGK.G	0	2	5.141	0.549	24/26
					CH10_MOUSE	K.VVLDDKDYFLFR.D	0	2	3.746	0.374	18/22
					CH10_MOUSE	K.VVLDDKDYFLFR.D	0	3	3.51	0.444	23/44
					CH10_MOUSE	K.VGDKVLLPEYGGTK.V	0	2	3.322	0.216	16/26
					CH10_MOUSE	K.SGEIEPVSVK.V	0	2	2.696	0.303	12/18
					CH10_MOUSE	K.GGIMLPEK.S	0	2	2.376	0.077	11/14
					CH10_MOUSE	K.VLLPEYGGTK.V	0	2	2.3	0.104	12/18
					CH10_MOUSE	K.VVLDDKDYFLFR.D	0	2	2.274	0.219	13/22
					CH10_MOUSE	K.FLPLFDR.V	0	2	2.16	0.121	11/12
					CH60_MOUSE	R.ALM*LQGVDLLADAVAVTM*GPK.G	2	2	6.007	0.632	27/40
					CH60_MOUSE	R.IQEITEQLDITTSEYEK.E	0	2	5.835	0.46	27/32
					CH60_MOUSE	K.LVQDVANNTNEEAGDGTTTATVLAR.S	2	3	5.552	0.547	33/96
					CH60_MOUSE	K.TLNDELEIIEGM*K.F	0	2	4.694	0.448	19/24
					CH60_MOUSE	R.KPLVIIAEDVDGEALSTLVLNR.L	0	3	4.005	0.377	31/84
					CH60_MOUSE	K.ISSVQSIVPALEIANAHR.K	0	3	3.996	0.308	32/68
					CH60_MOUSE	K.VGGTSDVEVNEK.K	0	2	3.814	0.422	17/22
					CH60_MOUSE	K.VGLQVVAVK.A	0	2	3.725	0.255	15/16
					CH60_MOUSE	K.TLNDELEIIEGMK.F	0	2	3.685	0.451	15/24
					CH60_MOUSE	R.TVIIEQSWGSPK.V	2	2	3.493	0.268	18/22
					CH60_MOUSE	R.VTDALNATR.A	0	2	3.425	0.257	15/16
					CH60_MOUSE	R.TVIIEQSWGSPK.V	2	2	3.348	0.371	19/22
					CH60_MOUSE	K.TLNDELEIIEGM*K.F	0	3	3.139	0.178	24/48
					CH60_MOUSE	K.TLNDELEIIEGM*KFDR.G	0	2	3.111	0.235	15/30
					CH60_MOUSE	K.NAGVEGSLIVEK.I	0	2	3.08	0.28	18/22
					CH60_MOUSE	R.GYISPYFINTSK.G	0	2	3.034	0.29	18/22
					CH60_MOUSE	K.TLNDELEIIEGMK.F	0	2	3	0.296	14/24
					CH60_MOUSE	R.GYISPYFINTSK.G	0	2	2.973	0.195	18/22
					CH60_MOUSE	K.LSDGVAVLK.V	0	2	2.896	0.205	14/16
					CH60_MOUSE	R.GYISPYFINTSK.G	0	2	2.872	0.299	18/22
					CH60_MOUSE	K.IGIEIIK.R	0	2	2.847	0.054	11/12
					CH60_MOUSE	R.VTDALNATR.A	0	2	2.747	0.222	15/16
					CH60_MOUSE	K.NAGVEGSLIVEK.I	0	2	2.74	0.188	15/22
					CH60_MOUSE	K.GANPVEIR.R	2	2	2.673	0.13	12/14
					CH60_MOUSE	K.VGEVIVTK.D	0	2	2.424	0.129	13/14
					CH60_MOUSE	K.IGIEIIKR.A	0	2	2.378	0.088	12/14
					CH60_MOUSE	R.GVM*LAVDAVIAELK.K	1	2	2.274	0.147	18/26
					CH60_MOUSE	K.LSDGVAVLK.V	0	1	2.196	0.182	10/16
					CH60_MOUSE	K.DDAM*LLK.G	2	2	2.121	0.051	11/12
					CH60_MOUSE	K.IPAMTIAK.N	0	2	1.987	0.073	11/14
					CH60_MOUSE	K.VGEVIVTK.D	0	2	1.811	0.218	10/14
					CHCH1_MOUSE	R.SIQESLGQSESLSPHK.M	0	2	5.252	0.441	25/30
					CHDH_MOUSE	R.AEVQTLVSR.V	0	2	2.344	0.155	14/16
					CHDH_MOUSE	R.VLLLEAGPK.D	0	2	2.187	0.149	11/16
					CHID1_MOUSE	R.HVVFYPTLK.S	0	2	2.209	0.185	11/16
					CHP1_MOUSE	R.IPELAINPLGDR.I	1	2	3.273	0.208	17/22
					CI123_MOUSE	K.SAVPASPARDPELK.T	0	2	2.873	0.125	14/26
					CISD1_MOUSE	K.HNEETGDNVGPLIIK.K	0	2	5.647	0.441	24/28
					CISD1_MOUSE	K.VVHAFDMEDLGDK.A	0	3	3.474	0.229	20/48
					CISD1_MOUSE	K.VVHAFDMEDLGDK.A	0	2	3.142	0.38	18/24
					CISD1_MOUSE	K.AM*VNLQIQK.D	0	2	2.945	0.138	13/16
					CISD2_MOUSE	K.QLPVPDSITGFAR.L	1	2	2.128	0.136	11/24
					CISD3_MOUSE	K.TPIRLELVAGK.T	1	2	2.346	0.261	13/20
					CISY_MOUSE	R.DYIWNTLNSGR.V	0	2	3.039	0.278	18/20
					CISY_MOUSE	K.IVPNILLEQGK.A	0	2	2.539	0.06	14/20
					CISY_MOUSE	R.VVPGYGHAVLR.K	1	2	2.502	0.353	12/20
					CISY_MOUSE	R.AYAEGM*NR.A	0	2	2.035	0.086	13/14
					CISY_MOUSE	K.EVGKDVSDEK.L	0	2	2.027	0.083	10/18
					CJ035_MOUSE	R.LGAAQSPFSDLNR.Q	4	2	3.738	0.322	20/24
					CK096_MOUSE	R.STQSLSLQR.E	0	2	2.726	0.227	13/16
					CLCA_MOUSE	K.ELEEWYAR.Q	5	2	2.241	0.247	10/14
					CLH_MOUSE	K.VGEQAQVVIIDMNDPSNPIR.R	1	2	6.115	0.455	24/38
					CLH_MOUSE	K.SVNESLNNLFITEEDYQALR.T	1	2	6.023	0.536	25/38
					CLH_MOUSE	R.KFNALFAQGNYSEAAK.V	1	2	5.984	0.49	27/30
					CLH_MOUSE	R.LASTLVHLGEYQAAVDGAR.K	1	2	5.537	0.48	25/36
					CLH_MOUSE	R.LAELEEFINGPNNAHIQQVGDR.C	1	3	5.474	0.383	33/84
					CLH_MOUSE	R.TSIDAYDNFDNISLAQR.L	2	2	5.341	0.37	25/32
					CLH_MOUSE	K.ADDPSSYM*EVVQAANASGNWEELVK.Y	1	3	5.322	0.492	33/96
					CLH_MOUSE	R.LASTLVHLGEYQAAVDGAR.K	1	3	5.237	0.464	34/72
					CLH_MOUSE	K.VSQPIEGHAASFAQFK.M	1	2	5.098	0.552	24/30
					CLH_MOUSE	K.FNALFAQGNYSEAAK.V	1	2	5.068	0.444	24/28
					CLH_MOUSE	K.FNALFAQGNYSEAAK.V	1	2	5.065	0.403	24/28
					CLH_MOUSE	K.LHIIEVGTPPTGNQPFPK.K	1	2	5.025	0.305	21/34
					CLH_MOUSE	R.RPISADSAIMNPASK.V	1	2	4.716	0.489	23/28
					CLH_MOUSE	K.VGEQAQVVIIDMNDPSNPIR.R	1	3	4.714	0.397	31/76
					CLH_MOUSE	R.NLQNLLILTAIK.A	1	2	4.669	0.253	19/22
					CLH_MOUSE	R.GQFSTDELVAEVEKR.N	1	2	4.651	0.566	22/28
					CLH_MOUSE	K.AHTM*TDDVTFWK.W	1	2	4.466	0.524	18/22
					CLH_MOUSE	R.VVGAMQLYSVDR.K	1	2	4.429	0.444	20/22
					CLH_MOUSE	K.KVGYTPDWIFLLR.N	1	2	4.427	0.35	18/24
					CLH_MOUSE	K.LHIIEVGTPPTGNQPFPK.K	1	2	4.28	0.34	20/34
					CLH_MOUSE	K.WLLLTGISAQQNR.V	1	2	4.235	0.364	21/24
					CLH_MOUSE	R.ALEHFTDLYDIKR.A	1	3	4.161	0.451	25/48
					CLH_MOUSE	K.LLYNNVSNFGR.L	1	2	4.133	0.392	18/20
					CLH_MOUSE	R.VVGAMQLYSVDR.K	1	2	4.127	0.499	20/22
					CLH_MOUSE	R.VVGAM*QLYSVDR.K	1	2	4.027	0.37	19/22
					CLH_MOUSE	R.RPISADSAIM*NPASK.V	1	2	4.002	0.431	19/28
					CLH_MOUSE	K.VGYTPDWIFLLR.N	1	2	3.99	0.319	18/22
					CLH_MOUSE	R.ALEHFTDLYDIK.R	1	3	3.983	0.221	22/44
					CLH_MOUSE	K.KAVDVFFPPEAQNDFPVAM*QISEK.H	1	3	3.943	0.294	26/92
					CLH_MOUSE	R.VVGAMQLYSVDRK.V	1	2	3.922	0.365	21/24
					CLH_MOUSE	R.ALEHFTDLYDIK.R	1	2	3.902	0.361	18/22
					CLH_MOUSE	R.NNLAGAEELFAR.K	1	2	3.889	0.33	19/22
					CLH_MOUSE	K.IYIDSNNNPER.F	1	2	3.868	0.267	18/20
					CLH_MOUSE	K.SVDPTLALSVYLR.A	1	2	3.79	0.332	20/24
					CLH_MOUSE	K.VGEQAQVVIIDM*NDPSNPIR.R	1	3	3.548	0.29	23/76
					CLH_MOUSE	K.NNRPSEGPLQTR.L	1	3	3.543	0.292	22/44
					CLH_MOUSE	K.SVDPTLALSVYLR.A	1	2	3.492	0.295	17/24
					CLH_MOUSE	R.RPISADSAIM*NPASK.V	1	3	3.483	0.301	23/56
					CLH_MOUSE	R.VVGAM*QLYSVDRK.V	1	2	3.452	0.325	15/24
					CLH_MOUSE	K.TLQIFNIEM*K.S	1	2	3.428	0.218	15/18
					CLH_MOUSE	R.LEKHELIEFR.R	2	3	3.377	0.266	19/36
					CLH_MOUSE	K.TLQIFNIEMK.S	1	2	3.22	0.219	15/18
					CLH_MOUSE	K.DAMQYASESK.D	2	2	3.17	0.34	16/18
					CLH_MOUSE	K.DAM*QYASESK.D	2	2	3.112	0.251	14/18
					CLH_MOUSE	K.IVLDNSVFSEHR.N	1	2	3.107	0.098	17/22
					CLH_MOUSE	K.LHIIEVGTPPTGNQPFPK.K	1	3	3.092	0.353	29/68
					CLH_MOUSE	R.NNLAGAEELFAR.K	1	2	3.075	0.055	19/22
					CLH_MOUSE	R.RPISADSAIMNPASK.V	1	3	3.06	0.149	21/56
					CLH_MOUSE	K.AHTMTDDVTFWK.W	1	3	3.054	0.256	18/44
					CLH_MOUSE	R.ESYVETELIFALAK.T	1	2	3.019	0.279	13/26
					CLH_MOUSE	K.VDKLDASESLR.K	2	2	2.865	0.094	17/20
					CLH_MOUSE	K.AHTMTDDVTFWK.W	1	2	2.847	0.167	13/22
					CLH_MOUSE	K.NNRPSEGPLQTR.L	1	2	2.835	0.352	17/22
					CLH_MOUSE	K.IVLDNSVFSEHR.N	1	2	2.834	0.134	16/22
					CLH_MOUSE	K.YIEIYVQK.V	1	2	2.722	0.13	12/14
					CLH_MOUSE	K.LLYNNVSNFGR.L	1	2	2.579	0.112	13/20
					CLH_MOUSE	R.IAAYLFK.G	2	2	2.559	0.123	11/12
					CLH_MOUSE	R.AMLSANIR.Q	1	2	2.47	0.075	13/14
					CLH_MOUSE	R.VM*EYINR.L	1	2	2.426	0.283	11/12
					CLH_MOUSE	K.EGQFKDIITK.V	1	2	2.42	0.1	12/18
					CLH_MOUSE	K.LLLPWLEAR.I	1	2	2.418	0.069	14/16
					CLH_MOUSE	R.ENPYYDSR.V	1	2	2.356	0.26	12/14
					CLH_MOUSE	R.AVNYFSK.V	1	2	2.342	0.18	11/12
					CLH_MOUSE	R.AYEFAER.C	1	2	2.265	0.125	11/12
					CLH_MOUSE	K.HELIEFR.R	2	2	2.2	0.183	11/12
					CLH_MOUSE	K.HDVVFLITK.Y	1	2	2.159	0.259	12/16
					CLH_MOUSE	R.AVNYFSK.V	1	1	2.006	0.154	8/12
					CLH_MOUSE	R.VMEYINR.L	1	2	1.986	0.197	11/12
					CLH_MOUSE	R.IAAYLFK.G	2	1	1.907	0.109	9/12
					CLH_MOUSE	K.EAIDSYIK.A	1	1	1.844	0.103	9/14
					CLH_MOUSE	K.NLILVVR.G	1	2	1.84	0.148	10/12
					CLH_MOUSE	K.EAIDSYIK.A	1	2	1.786	0.195	9/14
					CLIC5_MOUSE	R.NYDIPAEMTGLWR.Y	0	2	2.107	0.189	13/24
					CLPP_MOUSE	R.GQATDIAIQAEEIM*K.L	0	2	6.048	0.517	24/28
					CLPP_MOUSE	R.GQATDIAIQAEEIMK.L	0	2	5.949	0.425	24/28
					CLPP_MOUSE	K.VLVHPPQDGEDEPELVQK.E	0	3	5.356	0.284	37/68
					CLPP_MOUSE	R.YM*SPM*EAQEFGILDK.V	0	2	5.301	0.452	25/28
					CLPP_MOUSE	K.VLVHPPQDGEDEPELVQK.E	0	2	4.992	0.494	23/34
					CLPP_MOUSE	R.DRYM*SPM*EAQEFGILDK.V	0	3	4.634	0.365	26/64
					CLPP_MOUSE	R.GQATDIAIQAEEIM*K.L	0	3	4.114	0.259	29/56
					CLPP_MOUSE	R.YM*SPM*EAQEFGILDK.V	0	3	3.812	0.351	26/56
					CLPP_MOUSE	K.QSLQVIESAM*ER.D	0	2	3.699	0.299	20/22
					CLPP_MOUSE	K.VLVHPPQDGEDEPELVQK.E	0	3	3.543	0.179	31/68
					CLPP_MOUSE	K.QSLQVIESAMER.D	0	2	3.399	0.355	20/22
					CLPP_MOUSE	K.ETATAPTDPPAPTST.-	0	2	3.252	0.4	24/28
					CLPP_MOUSE	R.IM*IHQPSGGAR.G	0	2	2.997	0.22	16/20
					CLPP_MOUSE	R.AYDIYSR.L	0	2	2.618	0.118	11/12
					CLPP_MOUSE	K.KQLYNIYAK.H	0	2	2.206	0.184	11/16
					CLPP_MOUSE	R.AYDIYSR.L	0	1	2.066	0.1	7/12
					CLPP_MOUSE	R.HSLPNSR.I	0	2	2.046	0.1	10/12
					CLPP_MOUSE	R.AYDIYSR.L	0	2	1.945	0.131	11/12
					CLPP_MOUSE	K.QLYNIYAK.H	0	2	1.895	0.203	12/14
					CLPP_MOUSE	R.HSLPNSR.I	0	2	1.756	0.056	9/12
					CLPX_MOUSE	K.LLEGTIVNVPEK.N	1	2	2.351	0.141	13/22
					CLU_MOUSE	R.SVEGLQEGSVLR.V	0	2	3.612	0.25	18/22
					CLU_MOUSE	K.AVGSISSTAFDIR.F	0	2	3.085	0.277	18/24
					CLU_MOUSE	R.FNPDIFSPGVR.F	0	2	2.377	0.175	14/20
					CLU_MOUSE	R.VTAQSIIPGILER.D	0	2	2.103	0.199	12/24
					CLU_MOUSE	R.YLELLER.T	0	2	1.788	0.062	10/12
					CMC1_MOUSE	R.VGGINLLTAGALAGVPAASLVTPADVIK.T	0	3	5.043	0.448	33/108
					CMC1_MOUSE	R.VGGINLLTAGALAGVPAASLVTPADVIK.T	0	3	4.977	0.445	31/108
					CMC1_MOUSE	R.YEGFFGLYR.G	1	2	3.029	0.349	15/16
					CMC1_MOUSE	K.LTVNDFVR.D	1	2	2.446	0.191	12/14
					CMC1_MOUSE	R.LTLADIER.I	0	2	2.332	0.089	12/14
					CMC2_MOUSE	R.IAPLEEGMLPFNLAEAQR.Q	0	2	4.376	0.401	21/34
					CMC2_MOUSE	R.GLLPQLLGVAPEK.A	0	2	3.451	0.309	18/24
					CMC2_MOUSE	K.ASGDAARPFLLQLAESAYR.F	0	3	3.403	0.292	25/72
					CMC2_MOUSE	K.DVEVTKEEFALAAQK.F	0	3	3.15	0.2	23/56
					CMC2_MOUSE	R.GLLPQLLGVAPEK.A	0	2	3.078	0.19	15/24
					CMC2_MOUSE	K.LAVATFAGIENK.F	0	2	3.066	0.324	20/22
					CMC2_MOUSE	R.STGSFVGELM*YK.N	0	2	3.047	0.336	18/22
					CMC2_MOUSE	R.GLLPQLLGVAPEK.A	0	2	2.658	0.111	15/24
					CMC2_MOUSE	R.VSALSVVR.D	0	2	2.538	0.099	13/14
					CMC2_MOUSE	K.TVELLSGVVDQTK.D	0	2	2.272	0.084	18/24
					CMC2_MOUSE	R.M*TLADIER.I	0	2	2.186	0.058	9/14
					CMC2_MOUSE	K.FGLYLPLFKPSASTSKVTAGDS.-	0	2	2.036	0.065	12/42
					CMC2_MOUSE	K.LAVATFAGIENK.F	0	2	1.75	0.134	13/22
					CMLO1_MOUSE	R.LSVSSQHR.G	6	2	2.329	0.218	9/14
					CMLO1_MOUSE	R.VVDVFTK.G	2	2	2.098	0.108	8/12
					CMLO3_MOUSE	K.TGETFYTYLSR.L	1	2	3.833	0.383	17/20
					CN166_MOUSE	K.NAEPLINLDVNNPDFK.A	1	2	4.668	0.396	24/30
					CN166_MOUSE	K.AGVM*ALANLLQIQR.H	0	2	4.032	0.269	21/26
					CN166_MOUSE	K.AGVMALANLLQIQR.H	0	2	3.863	0.236	20/26
					CN166_MOUSE	K.INEAIVAVQAIIADPK.T	1	3	3.821	0.248	29/60
					CN166_MOUSE	K.EGLPVALEK.H	0	2	2.428	0.181	13/16
					CN166_MOUSE	K.EGLPVALEK.H	0	2	2.204	0.132	12/16
					CNDP2_MOUSE	K.TVFGVEPDLTR.E	0	2	2.478	0.227	16/20
					CNOT1_MOUSE	R.SPVTFLSDLR.S	1	2	2.894	0.242	15/18
					CO3_MOUSE	K.DLELLASGVDR.Y	1	2	3.534	0.212	18/20
					CO3_MOUSE	K.KGYTQQLAFK.Q	0	2	2.13	0.077	12/18
					CO4B_MOUSE	R.DSSTWLTAFVLK.I	0	2	2.714	0.294	15/22
					COA3_MOUSE	R.FLDELEDEAK.A	0	2	3.55	0.18	16/18
					COA3_MOUSE	K.LTPAQLQFMR.Q	1	2	3.067	0.294	14/18
					COA3_MOUSE	K.LTPAQLQFMR.Q	1	2	2.838	0.387	16/18
					COA3_MOUSE	K.LTPAQLQFM*R.Q	1	2	2.469	0.297	15/18
					COA3_MOUSE	R.QVQLAQWQK.T	1	2	2.418	0.151	13/16
					COA6_MOUSE	K.FEAGGFQSSQSTENS.-	0	2	5.072	0.4	23/28
					COASY_MOUSE	R.DGLSEAAAQSR.L	0	2	3.528	0.261	17/20
					COPA_MOUSE	R.GITGVDLFGTTDAVVK.H	1	2	5.167	0.496	25/30
					COPA_MOUSE	R.DADSITLFDVQQK.R	1	2	3.793	0.27	20/24
					COPA_MOUSE	R.TLDLPIYVTR.V	1	2	3.491	0.31	16/18
					COPA_MOUSE	R.SILLSVPLLVVDNK.Q	1	2	3.265	0.358	16/26
					COPA_MOUSE	R.LLELGPKPEVAQQTR.K	1	3	3.111	0.422	20/56
					COPA_MOUSE	R.SSGLTAVWVAR.N	1	2	2.997	0.226	19/20
					COPA_MOUSE	R.VLTIDPTEFK.F	1	2	2.986	0.324	13/18
					COPA_MOUSE	K.NLSPGAVESDVR.G	1	2	2.689	0.311	16/22
					COPA_MOUSE	K.QLFLQTYAR.G	1	2	2.58	0.236	11/16
					COPB_MOUSE	K.YEAAGTLVTLSSAPTAIK.A	0	2	5.728	0.511	26/34
					COPB_MOUSE	R.NVTVQPDDPISFMQLTAK.N	0	2	3.842	0.217	18/34
					COPB_MOUSE	K.EAGELKPEEEITVGPVQK.L	0	3	3.563	0.19	22/68
					COPB_MOUSE	R.VLQDLVM*DILR.V	0	2	2.947	0.223	15/20
					COPB2_MOUSE	K.AAESLADPTEYENLFPGLK.E	0	2	5.473	0.425	23/36
					COPB2_MOUSE	R.VFNYNTLER.V	0	2	3.016	0.172	15/16
					COPB2_MOUSE	R.LPEAAFLAR.T	0	2	2.707	0.267	15/16
					COPB2_MOUSE	K.HSEVQQANLK.A	0	2	2.643	0.346	14/18
					COPD_MOUSE	K.NSNILEDLETLR.L	0	2	3.506	0.32	18/22
					COPG1_MOUSE	R.VVLEHEEVR.A	0	2	2.372	0.225	13/16
					COX2_MOUSE	R.VVLPM*ELPIR.M	1	2	2.252	0.266	13/18
					COX41_MOUSE	R.DYPLPDVAHVTM*LSASQK.A	0	2	4.749	0.464	24/34
					COX41_MOUSE	R.IQFNESFAEM*NR.G	0	2	3.976	0.409	19/22
					COX41_MOUSE	K.SEDYAFPTYADR.R	0	2	3.401	0.346	18/22
					COX41_MOUSE	K.SEDYAFPTYADR.R	0	2	3.37	0.375	16/22
					COX41_MOUSE	K.ANPIQGFSAK.W	0	2	2.966	0.391	12/18
					COX41_MOUSE	R.IQFNESFAEMNR.G	0	2	2.578	0.265	16/22
					COX41_MOUSE	R.IQFNESFAEMNR.G	0	2	2.515	0.208	16/22
					COX41_MOUSE	K.ADWSSLSR.D	1	2	2.341	0.074	11/14
					COX41_MOUSE	K.SEDYAFPTYADRR.D	0	2	2.183	0.06	12/24
					COX41_MOUSE	R.DYPLPDVAHVTMLSASQK.A	0	2	2.158	0.198	13/34
					COX5A_MOUSE	K.GM*NTLVGYDLVPEPK.I	0	2	4.888	0.478	23/28
					COX5A_MOUSE	K.GMNTLVGYDLVPEPK.I	0	2	4.583	0.536	22/28
					COX5A_MOUSE	K.GM*NTLVGYDLVPEPK.I	0	2	4.519	0.477	22/28
					COX5A_MOUSE	K.GM*NTLVGYDLVPEPK.I	0	2	4.057	0.5	20/28
					COX5A_MOUSE	R.RLNDFASAVR.I	0	2	3.247	0.234	15/18
					COX5A_MOUSE	R.LNDFASAVR.I	0	2	3.019	0.197	14/16
					COX5A_MOUSE	R.ILEVVKDK.A	0	2	2.973	0.183	13/14
					COX5B_MOUSE	K.AASGTKEDPNLVPSISNKR.I	1	3	3.471	0.118	25/72
					COX5B_MOUSE	K.EDPNLVPSISNK.R	1	2	3.232	0.355	16/22
					COX5B_MOUSE	K.GLDPYNM*LPPK.A	1	2	3.024	0.233	17/20
					COX5B_MOUSE	K.GLDPYNM*LPPK.A	1	2	2.592	0.195	16/20
					COX5B_MOUSE	K.EDPNLVPSISNKR.I	1	2	2.476	0.153	15/24
					COX5B_MOUSE	K.GLDPYNM*LPPK.A	1	2	2.473	0.21	16/20
					COX5B_MOUSE	K.GLDPYNM*LPPK.A	1	2	2.001	0.062	15/20
					COX5B_MOUSE	K.LVPHQM*AH.-	1	2	1.845	0.104	9/14
					COX7R_MOUSE	K.LTSSVTAYDYSGK.N	1	2	4.132	0.372	19/24
					COX7R_MOUSE	R.GLPDQM*LYR.T	1	2	1.927	0.129	8/16
					CP013_MOUSE	R.DTVLLEELGQASGLVLER.M	2	3	5.33	0.443	35/68
					CP062_MOUSE	R.EVNTVLADVIK.H	4	2	3.109	0.222	17/20
					CP062_MOUSE	R.GIGDPLVSVYAR.A	3	2	2.483	0.318	17/22
					CP062_MOUSE	K.AAIGLVPEVPK.T	3	2	2.424	0.188	12/20
					CP2E1_MOUSE	K.DIDLSPVTIGFGSIPR.E	0	2	4.126	0.43	23/30
					CP4B1_MOUSE	R.NSAVWPDPEVFDPLR.F	1	2	3.85	0.303	19/28
					CP4B1_MOUSE	R.NSAVWPDPEVFDPLR.F	1	2	3.182	0.278	17/28
					CP4B1_MOUSE	R.ALDSFPGPPK.H	0	2	2.578	0.282	14/18
					CP4B1_MOUSE	K.GLLVLEGPK.W	1	2	2.539	0.198	13/16
					CP4B1_MOUSE	R.QLSKPVTFVDGR.S	1	2	2.39	0.094	15/22
					CP4B1_MOUSE	K.LSDADLR.A	1	2	2.234	0.103	11/12
					CP4B1_MOUSE	K.GLLVLEGPK.W	1	2	2.204	0.057	13/16
					CP4B1_MOUSE	R.ALDSFPGPPK.H	0	2	2.138	0.203	13/18
					CP4B1_MOUSE	R.FSPENM*TGR.H	1	2	1.993	0.151	12/16
					CPSF1_MOUSE	R.SSFLPSYIIDVR.A	0	2	3.087	0.304	18/22
					CPSF1_MOUSE	R.NVLDGELLNR.Y	0	2	3.039	0.279	15/18
					CPSF1_MOUSE	K.EVLLVALGSR.Q	0	2	2.714	0.145	16/18
					CPSF1_MOUSE	R.YIVQVSPLGIR.L	0	2	2.513	0.068	14/20
					CPSF2_MOUSE	K.FSQIVNLK.G	0	2	2.54	0.181	12/14
					CRYL1_MOUSE	K.SLEQSGSLK.G	0	2	2.316	0.125	14/16
					CS1A_MOUSE	R.WVNDQLGIELPR.C	2	2	3.378	0.268	18/22
					CS1A_MOUSE	R.TNFDNDIALVQLKDPVK.M	2	3	3.133	0.281	20/64
					CSRP1_MOUSE	K.GFGFGQGAGALVHSE.-	0	2	3.991	0.442	21/28
					CSRP2_MOUSE	K.GYGYGQGAGTLNM*DR.G	0	2	2.513	0.284	20/28
					CSRP2_MOUSE	K.SLESTTLTEK.E	0	2	2.122	0.181	12/18
					CTNA1_MOUSE	R.TSVQTEDDQLIAGQSAR.A	2	2	5.327	0.426	25/32
					CTNA1_MOUSE	K.IAEQVASFQEEK.S	0	2	3.945	0.36	18/22
					CTNA1_MOUSE	R.QALQDLLSEYMGNAGR.K	0	2	3.583	0.318	19/30
					CTNA1_MOUSE	R.NAGNEQDLGIQYK.A	0	2	3.244	0.241	18/24
					CTNA1_MOUSE	K.QIIVDPLSFSEER.F	0	2	3.016	0.244	17/24
					CTNA1_MOUSE	K.NLM*NAVVQTVK.A	1	2	3.01	0.253	17/20
					CTNA1_MOUSE	R.LLILADM*ADVYK.L	0	2	2.438	0.155	17/22
					CTNA1_MOUSE	K.SQGMASLNLPAVSWK.M	0	2	1.787	0.068	14/28
					CUL7_MOUSE	R.IQGSRM*GGAR.G	0	2	2.385	0.198	11/18
					CUTA_MOUSE	K.TQSSLVPALTEFVR.S	1	2	3.61	0.311	19/26
					CUTA_MOUSE	K.TQSSLVPALTEFVR.S	1	2	3.151	0.294	14/26
					CUTA_MOUSE	K.TQSSLVPALTEFVR.S	1	2	2.552	0.075	14/26
					CX6B1_MOUSE	R.IAEGTFPGKI.-	0	2	3.619	0.338	16/18
					CX6B1_MOUSE	R.IAEGTFPGKI.-	0	2	2.645	0.278	14/18
					CX6B1_MOUSE	R.IAEGTFPGK.I	0	2	2.541	0.245	14/16
					CX6B1_MOUSE	R.IAEGTFPGKI.-	0	2	2.25	0.074	16/18
					CX6B1_MOUSE	R.IAEGTFPGK.I	0	2	1.989	0.171	12/16
					CY1_MOUSE	R.AANNGALPPDLSYIVR.A	0	2	2.463	0.127	16/30
					CY1_MOUSE	R.GLLSSLDHTSIR.R	0	2	2.2	0.089	13/22
					CYB5_MOUSE	K.TYIIGELHPDDR.S	2	2	2.852	0.177	15/22
					CYB5_MOUSE	K.YYTLEEIQK.H	1	2	2.338	0.163	12/16
					CYC_MOUSE	K.GITWGEDTLM*EYLENPK.K	1	2	5.759	0.402	22/32
					CYC_MOUSE	K.GITWGEDTLM*EYLENPK.K	1	2	5.622	0.404	21/32
					CYC_MOUSE	R.KTGQAAGFSYTDANK.N	1	2	5.365	0.463	25/28
					CYC_MOUSE	K.GITWGEDTLMEYLENPK.K	1	2	5.198	0.456	21/32
					CYC_MOUSE	K.TGQAAGFSYTDANKNK.G	1	2	4.743	0.424	23/30
					CYC_MOUSE	K.TGQAAGFSYTDANK.N	1	2	4.132	0.377	20/26
					CYC_MOUSE	K.GITWGEDTLM*EYLENPK.K	1	3	3.708	0.12	26/64
					CYC_MOUSE	K.GITWGEDTLMEYLENPK.K	1	3	3.394	0.251	23/64
					CYC_MOUSE	K.GITWGEDTLM*EYLENPKK.Y	1	3	3.066	0.179	25/68
					CYC_MOUSE	R.ADLIAYLK.K	1	2	2.974	0.159	13/14
					CYFP1_MOUSE	R.SSLEGPTILDIEK.F	0	2	3.408	0.227	18/24
					CYFP1_MOUSE	K.TVEVLEPEVTK.L	2	2	3.105	0.208	15/20
					CYFP1_MOUSE	K.LADQIFAYYK.V	2	2	2.961	0.307	16/18
					CYFP1_MOUSE	R.LGTPQQIAIAR.E	2	2	2.721	0.199	17/20
					CYFP1_MOUSE	R.TMLESLIADK.S	2	2	2.652	0.178	14/18
					D3YZR3_MOUSE	R.CQQFAMVNFSKAEELYQK.R	0	3	3.741	0.211	23/68
					D3Z452_MOUSE	R.M*LSDGRTIITFPNGTR.K	5	2	3.355	0.123	16/30
					D3Z452_MOUSE	R.M*LSDGRTIITFPNGTR.K	5	2	3.262	0.069	14/30
					D3Z452_MOUSE	R.M*LSDGRTIITFPNGTR.K	5	2	3.25	0.098	15/30
					D3Z452_MOUSE	R.M*LSDGRTIITFPNGTR.K	5	2	2.218	0.105	12/30
					D3Z7G8_MOUSE	R.VFQPM*FNHSIFTSAVSPAAER.I	0	3	3.451	0.192	24/80
					DAB2_MOUSE	K.LIGIDDVPDAR.G	6	2	3.467	0.315	16/20
					DAB2_MOUSE	K.TGQQAEPLVVDLK.D	6	2	3.221	0.256	17/24
					DAB2_MOUSE	K.LIGIDDVPDAR.G	6	2	2.998	0.284	18/20
					DAB2_MOUSE	K.TDEYLLAR.F	7	2	2.701	0.291	13/14
					DAB2_MOUSE	K.TDEYLLAR.F	7	2	2.288	0.167	12/14
					DBPA_MOUSE	R.SVGDGETVEFDVVEGEK.G	3	2	4.547	0.412	24/32
					DBPA_MOUSE	R.NGYGFINR.N	3	2	1.976	0.083	12/14
					DC1I2_MOUSE	R.ADAEEEAATR.I	4	2	2.204	0.106	13/18
					DCTN2_MOUSE	R.ENLATVEGNFASIDAR.M	0	2	4.563	0.433	22/30
					DCTN2_MOUSE	R.LLHEVQELTTEVEK.I	0	2	3.578	0.249	20/26
					DCTN2_MOUSE	K.YADLPGIAR.N	0	2	2.298	0.118	13/16
					DDB1_MOUSE	K.VTLGTQPTVLR.T	0	2	3.433	0.199	16/20
					DDB1_MOUSE	R.IVVFQYSDGK.L	0	2	3.039	0.315	16/18
					DDB1_MOUSE	K.LLASINSTVR.L	0	2	2.75	0.194	14/18
					DDB1_MOUSE	R.LEELHVIDVK.F	0	2	2.613	0.052	16/18
					DDB1_MOUSE	K.LVFSNVNLK.E	0	2	2.576	0.232	13/16
					DDB1_MOUSE	K.EM*LGGEIIPR.S	0	2	2.485	0.201	15/18
					DDB1_MOUSE	K.DLLFILTAK.Y	0	2	2.408	0.237	13/16
					DDB1_MOUSE	R.YLLGDMEGR.L	0	2	2.403	0.17	15/16
					DDB1_MOUSE	K.TYEVSLR.E	0	2	2.269	0.191	10/12
					DDB1_MOUSE	K.YLAIAPPIIK.Q	0	2	2.171	0.07	10/18
					DDB1_MOUSE	R.EATADDLIK.V	0	2	2.129	0.074	11/16
					DDB1_MOUSE	K.VVEELTR.I	1	2	1.995	0.079	11/12
					DDB1_MOUSE	K.LPSFELLHK.E	0	2	1.965	0.067	11/16
					DDB1_MOUSE	R.YLLGDM*EGR.L	0	2	1.948	0.07	11/16
					DDX1_MOUSE	K.ALIVEPSR.E	0	2	2.085	0.112	11/14
					DDX17_MOUSE	K.APILIATDVASR.G	3	2	3.478	0.334	18/22
					DDX17_MOUSE	K.APILIATDVASR.G	3	2	3.442	0.357	19/22
					DDX6_MOUSE	K.SGAYLIPLLER.L	0	2	3.049	0.244	17/20
					DECR_MOUSE	K.ATAEEISSK.T	0	2	2.253	0.207	12/16
					DHAK_MOUSE	K.EGPSLTSPAQVLSR.L	0	2	3.629	0.405	20/26
					DHAK_MOUSE	R.LSVLLLER.M	0	2	3.134	0.105	13/14
					DHAK_MOUSE	R.LNFGLAM*EQAK.A	0	2	2.863	0.27	14/20
					DHAK_MOUSE	K.SPGASLLPVLTK.A	0	2	2.621	0.242	19/22
					DHAK_MOUSE	K.LIDAETTAK.A	0	2	2.391	0.113	10/16
					DHB11_MOUSE	R.ALTDELAALGR.T	0	2	3.807	0.314	19/20
					DHB11_MOUSE	K.SVAGEIVLITGAGHGIGR.L	0	3	3.66	0.312	28/68
					DHB11_MOUSE	R.ALTDELAALGR.T	0	2	3.518	0.34	17/20
					DHB11_MOUSE	K.LVLWDINK.N	2	2	2.565	0.116	12/14
					DHB11_MOUSE	K.FDAVVGYK.D	0	2	2.349	0.147	12/14
					DHB4_MOUSE	R.GALVIVNDLGGDFK.G	0	2	4.203	0.357	22/26
					DHB4_MOUSE	R.VVLVTGAGGGLGR.A	0	2	4.085	0.477	22/24
					DHB4_MOUSE	R.VVLVTGAGGGLGR.A	0	2	3.761	0.426	22/24
					DHB4_MOUSE	K.SGSGEVYQGPAK.G	0	2	3.547	0.328	16/22
					DHB4_MOUSE	R.DATSLNQAALYR.L	0	2	3.405	0.218	17/22
					DHB4_MOUSE	R.AYALAFAER.G	0	2	3.365	0.262	15/16
					DHB4_MOUSE	K.VDSEGISPNR.T	0	2	1.817	0.197	11/18
					DHB8_MOUSE	R.SALALVTGAGSGIGR.A	0	2	3.877	0.383	24/28
					DHB8_MOUSE	K.AGVIGLTQTAAR.E	1	2	2.906	0.238	18/22
					DHB8_MOUSE	R.LLGSPGSEDGAPR.G	1	2	2.361	0.356	18/24
					DHE3_MOUSE	K.GFIGPGIDVPAPDM*STGER.E	0	2	5.647	0.514	23/36
					DHE3_MOUSE	K.IIAEGANGPTTPEADK.I	1	2	5.25	0.44	23/30
					DHE3_MOUSE	K.IIAEGANGPTTPEADKIFLER.N	1	3	4.742	0.369	31/80
					DHE3_MOUSE	K.HGGTIPVVPTAEFQDR.I	0	2	4.32	0.41	21/30
					DHE3_MOUSE	R.GASIVEDKLVEDLK.T	0	2	4.203	0.378	22/26
					DHE3_MOUSE	R.DSNYHLLM*SVQESLER.K	0	2	4.131	0.333	18/30
					DHE3_MOUSE	R.DSNYHLLM*SVQESLER.K	0	2	3.938	0.315	19/30
					DHE3_MOUSE	R.DSNYHLLM*SVQESLER.K	0	3	3.837	0.206	24/60
					DHE3_MOUSE	R.DDGSWEVIEGYR.A	0	2	3.832	0.318	20/22
					DHE3_MOUSE	K.IIAEGANGPTTPEADKIFLER.N	1	3	3.798	0.222	25/80
					DHE3_MOUSE	K.DIVHSGLAYTM*ER.S	0	3	3.764	0.2	27/48
					DHE3_MOUSE	K.DIVHSGLAYTM*ER.S	0	2	3.658	0.406	21/24
					DHE3_MOUSE	K.VYEGSILEADCDILIPAASEK.Q	1	2	3.389	0.161	16/40
					DHE3_MOUSE	K.KGFIGPGIDVPAPDM*STGER.E	0	3	3.266	0.237	28/76
					DHE3_MOUSE	K.YNLGLDLR.T	0	2	3.261	0.297	13/14
					DHE3_MOUSE	R.GVFHGIENFINEASYM*SILGM*TPGFGDK.T	0	3	3.252	0.284	25/108
					DHE3_MOUSE	R.FTM*ELAKKGFIGPGIDVPAPDM*STGER.E	0	3	3.186	0.185	23/104
					DHE3_MOUSE	R.YSTDVSVDEVK.A	0	2	3.051	0.355	17/20
					DHE3_MOUSE	K.ALASLM*TYK.C	0	2	3.047	0.205	14/16
					DHE3_MOUSE	R.TAAYVNAIEK.V	0	2	2.985	0.221	16/18
					DHE3_MOUSE	K.ALASLMTYK.C	0	2	2.835	0.147	15/16
					DHE3_MOUSE	K.M*VEGFFDR.G	0	2	2.789	0.384	13/14
					DHE3_MOUSE	R.DDGSWEVIEGYR.A	0	2	2.634	0.319	15/22
					DHE3_MOUSE	R.YSTDVSVDEVK.A	0	2	2.402	0.269	14/20
					DHE3_MOUSE	R.GASIVEDK.L	0	1	2.008	0.128	9/14
					DHE3_MOUSE	K.YNLGLDLR.T	0	1	1.937	0.184	10/14
					DHE3_MOUSE	R.FTM*ELAK.K	0	2	1.749	0.086	12/12
					DHRS4_MOUSE	K.TALLGLTK.N	0	2	2.403	0.128	11/14
					DHRS4_MOUSE	K.NFAAELAPK.N	0	2	2.314	0.054	13/16
					DHRS4_MOUSE	R.FSSVLWEEK.A	0	2	2.289	0.148	12/16
					DHSA_MOUSE	R.VDEYDYSKPIQGQQK.K	0	2	5.106	0.455	22/28
					DHSA_MOUSE	R.LGANSLLDLVVFGR.A	0	2	5.018	0.507	23/26
					DHSA_MOUSE	K.VSDAISTQYPVVDHEFDAVVVGAGGAGLR.A	0	3	4.827	0.498	35/112
					DHSA_MOUSE	K.ANAGEESVM*NLDK.L	0	2	4.228	0.36	20/24
					DHSA_MOUSE	R.GEGGILINSQGER.F	0	2	3.933	0.318	20/24
					DHSA_MOUSE	K.ISQLYGDLK.H	0	2	3.15	0.255	14/16
					DHSA_MOUSE	K.NTVIATGGYGR.T	0	2	2.937	0.292	16/20
					DHSA_MOUSE	K.ISQLYGDLK.H	0	2	2.893	0.213	13/16
					DHSA_MOUSE	K.NTVIATGGYGR.T	0	2	2.776	0.296	16/20
					DHSA_MOUSE	R.AFGGQSLK.F	0	2	2.733	0.145	11/14
					DHSA_MOUSE	K.SM*QNHAAVFR.V	0	2	2.503	0.288	14/18
					DHSA_MOUSE	K.HTLSYVDIK.T	0	2	2.242	0.189	11/16
					DHSB_MOUSE	K.DLVPDLSNFYAQYK.S	0	2	3.482	0.391	17/26
					DHSB_MOUSE	R.M*QTYEVDLNK.C	0	2	3.16	0.18	16/18
					DHSB_MOUSE	K.IKNEVDSTLTFR.R	0	3	3.044	0.227	18/44
					DHSB_MOUSE	K.QQYLQSIEDR.E	0	2	2.664	0.18	16/18
					DHSB_MOUSE	K.LQDPFSVYR.C	0	2	2.512	0.221	15/16
					DHSB_MOUSE	K.LQDPFSVYR.C	0	2	2.143	0.083	12/16
					DHSO_MOUSE	R.LENYPIPELGPNDVLLK.M	0	2	4.985	0.409	23/32
					DHSO_MOUSE	K.GENLSLVVHGPGDIR.L	0	3	3.07	0.292	25/56
					DHSO_MOUSE	K.AM*GAAQVVVTDLSASR.L	0	2	2.812	0.201	19/30
					DHSO_MOUSE	K.AVEAFETAK.K	0	2	1.81	0.086	9/16
					DHTK1_MOUSE	R.TLQGPFTTTGLLNLGK.E	0	2	3.909	0.481	22/30
					DHX15_MOUSE	R.TLATDILMGVLK.E	0	2	3.17	0.369	16/22
					DHX9_MOUSE	R.DFVNYLVR.I	1	2	2.983	0.209	13/14
					DHX9_MOUSE	R.LGGIGQFLAK.A	1	2	2.945	0.146	16/18
					DHX9_MOUSE	R.RISAVAVAER.V	1	2	2.471	0.088	12/18
					DHX9_MOUSE	R.DVVLAYPEVR.I	1	2	2.306	0.073	11/18
					DHX9_MOUSE	K.VFDPVPDGVTK.V	1	2	2.154	0.089	13/20
					DHX9_MOUSE	R.MSGEEAEIR.F	1	2	2.024	0.179	15/16
					DHX9_MOUSE	K.LSMSQLNEK.E	1	2	1.836	0.131	12/16
					DIC_MOUSE	K.VLLGGISGLTGGFVGTPADLVNVR.M	0	2	5.383	0.5	25/46
					DIC_MOUSE	K.DSQGPLPFYNK.V	0	2	3.199	0.244	16/20
					DIC_MOUSE	R.M*TGM*ALQVVR.T	0	2	3.179	0.317	16/18
					DIC_MOUSE	K.LFSGATM*ASSR.G	0	2	2.821	0.182	17/20
					DIC_MOUSE	K.VHLQTQQEVK.L	0	2	2.478	0.235	15/18
					DIC_MOUSE	R.FAIYETM*R.D	0	2	2.409	0.092	12/14
					DIC_MOUSE	K.LFSGATM*ASSR.G	0	2	2.274	0.06	15/20
					DIC_MOUSE	K.LGPQAFFK.G	0	2	2.069	0.055	12/14
					DIC_MOUSE	K.GLFPAGIR.L	0	2	2.033	0.222	10/14
					DJB11_MOUSE	R.TLEVEIEPGVR.D	0	2	3.473	0.311	17/20
					DJB12_MOUSE	R.NVEDDYIANLR.N	1	2	3.762	0.368	17/20
					DJB12_MOUSE	R.LSEVQASLHG.-	0	2	1.968	0.192	13/18
					DLDH_MOUSE	K.IPNIYAIGDVVAGPM*LAHK.A	0	3	5.317	0.407	37/72
					DLDH_MOUSE	R.RPFTQNLGLEELGIELDPK.G	0	3	4.88	0.363	33/72
					DLDH_MOUSE	R.EANLAAAFGKPINF.-	0	2	4.186	0.441	21/26
					DLDH_MOUSE	K.ADGSTQVIDTK.N	0	2	3.593	0.434	16/20
					DLDH_MOUSE	K.IDVSVEAASGGK.A	0	2	2.171	0.197	15/22
					DLDH_MOUSE	K.IGKFPFAANSR.A	0	2	1.747	0.051	13/20
					DLG1_MOUSE	K.IITGGAAAQDGR.L	3	2	2.066	0.155	14/22
					DLRB1_MOUSE	R.EIDPQNDLTFLR.I	1	2	3.591	0.29	19/22
					DLRB1_MOUSE	R.EIDPQNDLTFLR.I	1	2	3.305	0.393	18/22
					DMXL1_MOUSE	R.VDPVGPLSFSGGVSELAR.I	1	2	5.323	0.587	27/34
					DMXL1_MOUSE	K.LLYELSNPEISK.Y	1	2	3.607	0.292	18/22
					DMXL1_MOUSE	K.LSLFSEM*VYSK.E	1	2	3.406	0.329	15/20
					DMXL1_MOUSE	K.SGLAGTINLSER.R	1	2	3.246	0.112	18/22
					DMXL1_MOUSE	K.LSLFSEMVYSK.E	1	2	3.132	0.333	15/20
					DMXL1_MOUSE	K.NVDLAIQQGK.Q	1	2	3.033	0.162	16/18
					DMXL1_MOUSE	R.SLTISASGSTTR.D	1	2	2.748	0.287	16/22
					DMXL1_MOUSE	R.LYEAVIDAK.K	1	2	2.561	0.182	14/16
					DMXL1_MOUSE	K.QEEIQETFIR.N	1	2	2.526	0.127	14/18
					DMXL1_MOUSE	K.ALLEPTNTPFK.S	1	2	2.34	0.09	15/20
					DMXL1_MOUSE	K.ENQAFPLWDSTK.I	1	2	2.322	0.087	11/22
					DMXL1_MOUSE	K.AILSHLVK.C	5	2	2.28	0.096	12/14
					DMXL1_MOUSE	K.NAFSLLGK.Q	4	2	2.122	0.096	10/14
					DMXL1_MOUSE	R.LFESEFDK.S	1	2	2.008	0.07	10/14
					DMXL1_MOUSE	K.LFM*YGPM*AGK.V	1	2	1.953	0.111	11/18
					DMXL1_MOUSE	R.IVAHPLNEK.M	1	2	1.861	0.182	11/16
					DMXL2_MOUSE	R.LVYSQPLDLPEAVEVIR.A	3	2	3.781	0.423	22/32
					DMXL2_MOUSE	K.DGVAVITLPLGGSIK.Q	3	2	3.702	0.302	18/28
					DMXL2_MOUSE	K.FLLQESQQETTVK.Q	2	2	3.218	0.071	20/24
					DMXL2_MOUSE	R.NLASPEGTLATLGLK.T	2	2	3.152	0.16	20/28
					DMXL2_MOUSE	R.LYQAVVDAR.K	2	2	2.243	0.172	13/16
					DNJA1_MOUSE	K.QISQAYEVLADSK.K	3	2	3.975	0.337	18/24
					DNJA2_MOUSE	R.ITFTGEADQAPGVEPGDIVLLLQEK.E	0	3	3.925	0.176	32/96
					DNJA2_MOUSE	K.VSLEDLYNGK.T	0	2	2.475	0.132	14/18
					DNJA2_MOUSE	R.YGEQGLR.E	0	2	1.826	0.055	10/12
					DNJA3_MOUSE	K.FSQLAEAYEVLSDEVK.R	0	2	4.585	0.418	24/30
					DNJA3_MOUSE	R.GGPSVDPEELFR.K	0	2	2.842	0.13	16/22
					DNJA3_MOUSE	R.VTIPVPAGVEDGQTVR.M	0	2	2.654	0.293	17/30
					DNJC3_MOUSE	K.LIESAEELIR.D	0	2	2.623	0.107	14/18
					DNLZ_MOUSE	R.NIEEILAAR.G	0	2	2.967	0.105	15/16
					DNM1L_MOUSE	K.ALQGASQIIAEIR.E	1	2	3.004	0.193	17/24
					DOPD_MOUSE	K.FLTEELSLDQDR.I	2	2	3.986	0.26	18/22
					DOPD_MOUSE	R.FFPLEAWQIGK.K	2	2	2.965	0.294	17/20
					DOPD_MOUSE	R.IPAGLENR.L	0	2	2.222	0.195	11/14
					DP13A_MOUSE	K.YEVTEDVYTSRK.K	0	2	2.182	0.121	12/22
					DPEP1_MOUSE	R.GLLADNLIR.V	0	2	2.756	0.205	13/16
					DPEP1_MOUSE	K.LAQTHTNIPK.L	0	2	2.158	0.085	13/18
					DPYL2_MOUSE	R.ISVGSDADLVIWDPDSVK.T	0	2	3.228	0.341	13/34
					DYL1_MOUSE	R.NFGSYVTHETK.H	2	2	3.234	0.329	17/20
					DYL1_MOUSE	K.DIAAHIKK.E	1	2	2.132	0.08	11/14
					DYL2_MOUSE	K.YNIEKDIAAYIK.K	1	2	4.029	0.356	18/22
					DYL2_MOUSE	K.YNIEKDIAAYIK.K	1	2	2.616	0.068	15/22
					DYL2_MOUSE	K.DIAAYIK.K	1	1	2.268	0.083	10/12
					DYLT1_MOUSE	K.EAIESAIGGNAYQHSK.V	0	2	3.266	0.307	19/30
					DYN1_MOUSE	K.SSVLENFVGR.D	9	2	2.789	0.172	16/18
					DYN1_MOUSE	K.SSVLENFVGR.D	9	2	2.107	0.1	14/18
					DYST_MOUSE	K.LRDEIM*ALR.N	3	2	2.646	0.114	14/16
					E9PVA6_MOUSE	K.VNNNLSDELR.I	1	2	2.725	0.123	15/18
					E9PVA8_MOUSE	R.LLTWVIGTGSPR.L	0	2	2.795	0.184	18/22
					E9PWG2_MOUSE	K.NVNQLSPDGPLPQLPLPYINSSATR.V	1	3	3.479	0.126	25/96
					E9PWG2_MOUSE	K.YSEAAALLIR.L	1	2	2.713	0.21	17/18
					E9Q175_MOUSE	R.YLTESYGTGQDIDDR.I	3	2	5.47	0.494	23/28
					E9Q175_MOUSE	K.SVTDYAQQNPAAQLPAR.Q	1	2	5.287	0.412	23/32
					E9Q175_MOUSE	R.YLTESYGTGQDIDDR.I	3	2	5.105	0.537	23/28
					E9Q175_MOUSE	K.SVTDYAQQNPAAQLPAR.Q	1	3	3.428	0.334	22/64
					E9Q175_MOUSE	R.IQAEVEAQLAR.Q	3	2	3.258	0.26	18/20
					E9Q175_MOUSE	R.ALFESSTNNNKDTK.Q	3	2	3.217	0.34	18/26
					E9Q3G8_MOUSE	K.TTYGGAAAAVR.Q	0	2	2.121	0.122	15/20
					E9Q467_MOUSE	K.SFADLIANLR.K	1	2	3.676	0.235	16/18
					E9Q467_MOUSE	K.SSLISALFR.L	1	2	2.692	0.078	15/16
					E9Q467_MOUSE	K.GEAAALTETAK.Q	1	2	2.588	0.163	14/20
					E9Q467_MOUSE	R.ILIIDEATANVDPR.T	1	2	2.525	0.072	18/26
					E9Q4Z2_MOUSE	R.ALGIGAYLVR.L	0	2	2.195	0.113	14/18
					E9Q784_MOUSE	K.GDSDVSDEEAAPQNK.K	0	2	2.648	0.138	14/28
					E9QPE7_MOUSE	R.LEEEEDRGQQLQAER.K	0	3	4.558	0.227	29/56
					E9QPE7_MOUSE	R.LEEEEDRGQQLQAER.K	0	2	3.986	0.198	20/28
					E9QPE7_MOUSE	R.QLEEAEEESQR.I	0	2	3.617	0.212	18/20
					ECHA_MOUSE	K.AGLEQGSDAGYLAESQK.F	0	2	6.173	0.561	25/32
					ECHA_MOUSE	K.ADM*VIEAVFEDLGVK.H	0	2	5.168	0.264	22/28
					ECHA_MOUSE	K.M*GLVDQLVEPLGPGIK.S	0	2	5.082	0.355	25/30
					ECHA_MOUSE	R.DSIFSNLIGQLDYK.G	0	2	4.965	0.327	20/26
					ECHA_MOUSE	K.SLNSEMDNILANLR.L	0	2	4.471	0.364	21/26
					ECHA_MOUSE	K.SLNSEM*DNILANLR.L	0	2	3.727	0.258	19/26
					ECHA_MOUSE	K.DTTASAVAVGLR.Q	0	2	3.711	0.378	20/22
					ECHA_MOUSE	K.MGLVDQLVEPLGPGIK.S	0	2	3.656	0.329	20/30
					ECHA_MOUSE	K.LTTYAM*TVPFVR.Q	0	2	3.569	0.439	18/22
					ECHA_MOUSE	R.LPAKPEVSSDEDVQYR.V	0	3	3.457	0.277	28/60
					ECHA_MOUSE	K.LTTYAMTVPFVR.Q	0	2	3.378	0.536	15/22
					ECHA_MOUSE	K.MQLLEIITTDK.T	0	2	3.362	0.245	18/20
					ECHA_MOUSE	R.FGGGSVELLK.Q	0	2	3.203	0.195	16/18
					ECHA_MOUSE	K.DGPGFYTTR.C	0	2	2.882	0.335	14/16
					ECHA_MOUSE	K.M*QLLEIITTDK.T	0	2	2.805	0.132	15/20
					ECHA_MOUSE	K.FGELALTK.E	0	2	2.642	0.086	14/14
					ECHA_MOUSE	R.ILQEGVDPK.K	0	2	2.165	0.114	12/16
					ECHB_MOUSE	K.DVVDYIIFGTVIQEVK.T	1	2	5.074	0.276	22/30
					ECHB_MOUSE	K.DVVDYIIFGTVIQEVK.T	1	3	4.412	0.386	24/60
					ECHB_MOUSE	R.AALSGLLHR.T	1	2	3.621	0.186	15/16
					ECHB_MOUSE	K.DQLLLGPTYATPK.V	0	2	3.473	0.283	17/24
					ECHB_MOUSE	R.M*EQDEYALR.S	1	2	3.408	0.149	15/16
					ECHB_MOUSE	R.EAALGAGFSDK.T	0	2	3.083	0.217	18/20
					ECHB_MOUSE	R.DFIYVSQDPK.D	0	2	3.038	0.194	16/18
					ECHB_MOUSE	R.IPFLLSGTSYK.D	1	2	2.78	0.091	15/20
					ECHB_MOUSE	K.NIVVVEGVR.I	1	2	2.619	0.282	14/16
					ECHB_MOUSE	K.DLM*PHDLAR.A	1	2	2.108	0.089	13/16
					ECHB_MOUSE	R.ALAM*GYKPK.A	0	2	2.069	0.312	11/16
					ECHD2_MOUSE	R.ALALAQEILPQAPIAVR.L	2	3	3.92	0.234	30/64
					ECHM_MOUSE	K.AQFGQPEILLGTIPGAGGTQR.L	0	2	5.955	0.509	28/40
					ECHM_MOUSE	K.AQFGQPEILLGTIPGAGGTQR.L	0	3	4.459	0.381	35/80
					ECHM_MOUSE	K.SLAM*EM*VLTGDR.I	0	2	4.213	0.447	19/22
					ECHM_MOUSE	K.NSSVGLIQLNRPK.A	0	2	3.762	0.351	18/24
					ECHM_MOUSE	K.SLAMEM*VLTGDR.I	0	2	3.703	0.181	18/22
					ECHM_MOUSE	R.LFYSTFATDDR.R	1	2	3.4	0.368	18/20
					ECHM_MOUSE	K.SLAM*EMVLTGDR.I	0	2	3.31	0.171	17/22
					ECHM_MOUSE	K.AFAAGADIK.E	1	1	2.575	0.247	13/16
					ECHM_MOUSE	R.EGM*TAFVEK.R	1	2	2.493	0.216	12/16
					ECHM_MOUSE	K.QAGLVSK.I	1	1	1.651	0.076	8/12
					ECHP_MOUSE	K.TASAQPVSSVGVLGLGTMGR.G	0	2	5.808	0.575	30/38
					ECHP_MOUSE	K.TASAQPVSSVGVLGLGTM*GR.G	0	2	5.598	0.506	28/38
					ECHP_MOUSE	K.TASAQPVSSVGVLGLGTM*GR.G	0	2	5.569	0.552	30/38
					ECHP_MOUSE	K.SPTGLTLGSLVDEIQR.Y	0	2	5.125	0.439	26/30
					ECHP_MOUSE	K.GQGLTGPSLPPGTPTR.K	0	2	5.001	0.442	22/30
					ECHP_MOUSE	R.VGFPEVM*LGILPGAR.G	0	2	4.716	0.292	23/28
					ECHP_MOUSE	R.VSDLAGLDVGWK.V	0	2	4.7	0.405	20/22
					ECHP_MOUSE	R.VGFPEVMLGILPGAR.G	0	2	4.605	0.358	22/28
					ECHP_MOUSE	R.VGFPEVMLGILPGAR.G	0	2	4.567	0.38	22/28
					ECHP_MOUSE	R.YSSPTTIATVM*SLSK.R	0	2	4.563	0.52	19/28
					ECHP_MOUSE	R.VSDLAGLDVGWK.V	0	2	4.48	0.349	20/22
					ECHP_MOUSE	R.YSSPTTIATVMSLSK.R	0	2	4.454	0.386	19/28
					ECHP_MOUSE	R.VGFPEVM*LGILPGAR.G	0	2	4.406	0.283	24/28
					ECHP_MOUSE	K.SPTGLTLGSLVDEIQR.Y	0	2	4.393	0.457	24/30
					ECHP_MOUSE	R.ILNKPVPSLPNMDSVFAEAIAK.V	0	3	4.296	0.385	31/84
					ECHP_MOUSE	R.VVGVPVALDLITSGR.H	0	3	4.078	0.324	25/56
					ECHP_MOUSE	K.SPTGLTLGSLVDEIQR.Y	0	2	4.031	0.107	21/30
					ECHP_MOUSE	K.TASAQPVSSVGVLGLGTM*GR.G	0	3	3.975	0.43	26/76
					ECHP_MOUSE	R.VVGVPVALDLITSGR.H	0	2	3.895	0.456	24/28
					ECHP_MOUSE	K.SPTGLTLGSLVDEIQR.Y	0	2	3.861	0.141	20/30
					ECHP_MOUSE	R.QNPDIPQLEPSDYLR.R	0	2	3.83	0.317	19/28
					ECHP_MOUSE	K.SPTGLTLGSLVDEIQR.Y	0	3	3.817	0.281	24/60
					ECHP_MOUSE	R.VVGVPVALDLITSGR.H	0	2	3.805	0.481	22/28
					ECHP_MOUSE	R.VGFPEVM*LGILPGAR.G	0	2	3.629	0.265	22/28
					ECHP_MOUSE	R.VGFPEVMLGILPGAR.G	0	2	3.461	0.313	18/28
					ECHP_MOUSE	K.FAQTVIGKPIEPR.R	0	3	3.401	0.274	24/48
					ECHP_MOUSE	R.ALQYAFFAEK.S	0	2	3.374	0.366	16/18
					ECHP_MOUSE	K.FAQTVIGKPIEPR.R	0	3	3.346	0.324	24/48
					ECHP_MOUSE	K.SGQASAKPNLR.F	0	2	3.346	0.252	17/20
					ECHP_MOUSE	K.GWYQYDKPLGR.I	0	2	3.345	0.246	16/20
					ECHP_MOUSE	K.SGQASAKPNLR.F	0	2	3.262	0.176	16/20
					ECHP_MOUSE	R.VGFPEVM*LGILPGAR.G	0	3	3.172	0.106	28/56
					ECHP_MOUSE	K.LGILDVVVK.S	0	2	3.081	0.139	15/16
					ECHP_MOUSE	K.LGILDVVVK.S	0	2	3.02	0.237	15/16
					ECHP_MOUSE	R.HISTDEALK.L	0	2	2.944	0.276	14/16
					ECHP_MOUSE	R.QNPDIPQLEPSDYLR.R	0	2	2.893	0.107	16/28
					ECHP_MOUSE	R.KGQGLTGPSLPPGTPTR.K	0	2	2.83	0.31	17/32
					ECHP_MOUSE	R.SISKEEILER.C	0	2	2.802	0.188	16/18
					ECHP_MOUSE	R.VGIPVVAVESDPK.Q	0	2	2.69	0.265	17/24
					ECHP_MOUSE	R.VGFPEVMLGILPGAR.G	0	2	2.675	0.216	18/28
					ECHP_MOUSE	R.GIAISFAR.V	0	2	2.167	0.074	12/14
					ECHP_MOUSE	K.SDPVEEAIK.F	0	2	1.768	0.112	10/16
					ECHP_MOUSE	R.GTQLLPR.V	1	1	1.762	0.068	8/12
					ECI1_MOUSE	R.ALQLGTLFSPAEALK.V	0	2	4.934	0.447	20/28
					ECI1_MOUSE	R.EADIQNFTSFISK.D	0	2	4.155	0.286	19/24
					ECI1_MOUSE	R.EADIQNFTSFISK.D	0	2	3.984	0.368	20/24
					ECI1_MOUSE	K.VGVVDEVVPEDQVHSK.A	0	3	3.22	0.212	29/60
					ECI1_MOUSE	R.VLVETEGPAGVAVM*K.L	0	2	3.063	0.232	14/28
					ECI2_MOUSE	K.DILVTSEDGITK.I	9	2	3.515	0.284	19/22
					ECI2_MOUSE	K.AAEM*LLFGK.K	3	2	2.989	0.291	15/16
					ECSIT_MOUSE	R.STGELLTTSR.L	0	2	2.621	0.098	15/18
					ECSIT_MOUSE	R.STGELLTTSR.L	0	2	2.484	0.268	15/18
					EF1A1_MOUSE	R.VETGVLKPGMVVTFAPVNVTTEVK.S	0	3	4.4	0.418	30/92
					EF1A1_MOUSE	R.VETGVLKPGM*VVTFAPVNVTTEVK.S	0	3	4.375	0.351	28/92
					EF1A1_MOUSE	K.YYVTIIDAPGHR.D	2	2	3.689	0.39	19/22
					EF1A1_MOUSE	K.IGGIGTVPVGR.V	1	2	3.685	0.317	17/20
					EF1A1_MOUSE	R.VETGVLKPGMVVTFAPVNVTTEVK.S	0	3	3.64	0.159	27/92
					EF1A1_MOUSE	K.YYVTIIDAPGHR.D	2	3	3.573	0.298	21/44
					EF1A1_MOUSE	R.EHALLAYTLGVK.Q	3	3	3.524	0.282	21/44
					EF1A1_MOUSE	K.IGGIGTVPVGR.V	1	2	3.216	0.266	16/20
					EF1A1_MOUSE	K.YYVTIIDAPGHR.D	2	3	3.079	0.195	20/44
					EF1A1_MOUSE	K.STTTGHLIYK.C	3	2	2.929	0.323	14/18
					EF1A1_MOUSE	R.LPLQDVYK.I	1	2	2.757	0.218	13/14
					EF1A1_MOUSE	K.QLIVGVNK.M	3	1	2.657	0.175	10/14
					EF1A1_MOUSE	K.STTTGHLIYK.C	3	2	2.465	0.24	13/18
					EF1A1_MOUSE	R.YEEIVKEVSTYIK.K	2	2	2.407	0.113	13/24
					EF1A1_MOUSE	R.EHALLAYTLGVK.Q	3	2	2.404	0.249	16/22
					EF1A1_MOUSE	R.QTVAVGVIK.A	1	2	2.325	0.074	12/16
					EF1A1_MOUSE	K.STTTGHLIYK.C	3	2	2.171	0.114	11/18
					EF1A1_MOUSE	K.STTTGHLIYK.C	3	2	2.151	0.22	11/18
					EF1A1_MOUSE	R.QTVAVGVIK.A	1	1	2.104	0.193	11/16
					EF1A1_MOUSE	K.EVSTYIKK.I	2	2	2.017	0.119	9/14
					EF1A1_MOUSE	K.YAWVLDK.L	3	2	1.936	0.124	10/12
					EF1B_MOUSE	K.TPAGLQVLNDYLADK.S	2	2	3.732	0.38	19/28
					EF1D_MOUSE	R.ITSLEVENQNLR.G	7	2	4.097	0.291	20/22
					EF1D_MOUSE	R.GVVQDLQQAISK.L	7	2	2.864	0.364	17/22
					EF1D_MOUSE	R.GVVQDLQQAISK.L	7	2	2.418	0.202	18/22
					EF1G_MOUSE	K.ALIAAQYSGAQVR.V	0	2	4.333	0.421	20/24
					EF2_MOUSE	R.VFSGVVSTGLK.V	0	2	2.95	0.369	16/20
					EF2_MOUSE	R.GGGQIIPTAR.R	4	2	2.812	0.14	14/18
					EF2_MOUSE	K.VFDAIM*NFR.K	0	2	2.721	0.229	13/16
					EF2_MOUSE	K.YEWDVAEAR.K	0	2	2.509	0.34	14/16
					EF2_MOUSE	K.GEGQLSAAER.A	0	2	2.436	0.18	16/18
					EF2_MOUSE	K.FSVSPVVR.V	0	2	1.513	0.068	11/14
					EFTU_MOUSE	K.LLDAVDTYIPVPTR.D	1	2	4.352	0.327	22/26
					EFTU_MOUSE	R.DLDKPFLLPVESVYSIPGR.G	1	3	4.346	0.252	28/72
					EFTU_MOUSE	R.AEAGDNLGALVR.G	1	2	4.147	0.217	20/22
					EFTU_MOUSE	K.LLDAVDTYIPVPTR.D	1	2	3.964	0.377	20/26
					EFTU_MOUSE	K.YEEIDNAPEER.A	1	2	3.008	0.205	18/20
					EFTU_MOUSE	R.GTVVTGTLER.G	1	2	2.879	0.316	14/18
					EFTU_MOUSE	R.AEAGDNLGALVR.G	1	2	2.734	0.167	19/22
					EFTU_MOUSE	R.TVVTGIEM*FHK.S	1	2	2.578	0.253	14/20
					EFTU_MOUSE	K.LLDAVDTYIPVPTR.D	1	2	2.42	0.285	16/26
					EFTU_MOUSE	R.GTVVTGTLER.G	1	2	2.363	0.057	13/18
					EFTU_MOUSE	K.TTLTAAITK.I	1	2	2.133	0.189	10/16
					EHD1_MOUSE	R.IGPEPTTDSFIAVMHGPTEGVVPGNALVVDPR.R	0	3	6.014	0.418	29/124
					EHD1_MOUSE	K.LLDTVDDM*LANDIAR.L	0	2	4.613	0.261	24/28
					EHD1_MOUSE	K.LDISDEFSEVIK.A	1	2	4.35	0.301	20/22
					EHD1_MOUSE	K.LFEAEEQDLFK.D	0	2	3.857	0.277	18/20
					EHD1_MOUSE	K.LLDTVDDM*LANDIAR.L	0	2	3.712	0.058	23/28
					EHD1_MOUSE	R.KM*QELLQTQDFSK.F	0	2	3.59	0.35	18/24
					EHD1_MOUSE	K.ADQIETQQLM*R.V	1	2	3.396	0.284	15/20
					EHD1_MOUSE	K.EPELFQTVAEGLR.Q	0	2	3.383	0.288	16/24
					EHD1_MOUSE	K.ELVNNLGEIYQK.I	0	2	3.37	0.2	17/22
					EHD1_MOUSE	K.DGLLDDEEFALANHLIK.V	0	2	3.241	0.18	16/32
					EHD1_MOUSE	K.LNAFGNAFLNR.F	1	2	3.197	0.312	16/20
					EHD1_MOUSE	K.EPELFQTVAEGLR.Q	0	2	3.072	0.334	17/24
					EHD1_MOUSE	K.SKLPNTVLGK.I	0	2	2.36	0.107	11/18
					EHD3_MOUSE	R.YLLEQDFPGM*R.I	1	2	2.951	0.221	14/20
					EHD4_MOUSE	R.LFEAEAQDLFR.D	0	2	4.069	0.364	18/20
					EHD4_MOUSE	R.EYQISAGDFPEVK.A	0	2	3.899	0.305	18/24
					EHD4_MOUSE	R.IGPEPTTDSFIAVMYGETEGSTPGNALVVDPK.K	0	3	3.706	0.3	26/124
					EIF1B_MOUSE	K.TLTTVQGIADDYDK.K	5	2	4.115	0.463	19/26
					EIF3C_MOUSE	R.TEPTAQQNLALQLAEK.L	0	2	4.168	0.304	20/30
					EIF3C_MOUSE	R.FEELTNLIR.T	0	2	2.896	0.138	15/16
					EIF3C_MOUSE	K.ELLGQGLLLR.S	0	2	2.728	0.074	16/18
					EIF3E_MOUSE	R.YLTTAVITNK.D	0	2	2.282	0.153	15/18
					EIF3F_MOUSE	R.VIGTLLGTVDK.H	0	2	2.883	0.218	16/20
					ELN_MOUSE	R.FPGVGVLPGVPTGTGVK.A	0	2	2.166	0.105	13/32
					ELOC_MOUSE	K.LISSDGHEFIVK.R	0	2	3.219	0.293	16/22
					ELP1_MOUSE	K.VFLENVETFVK.Q	0	2	2.944	0.237	16/20
					EM55_MOUSE	K.IAILDIEPQTLK.T	2	2	2.657	0.128	15/22
					EMC1_MOUSE	K.FNVEDGEIVQQVR.V	0	2	4.441	0.142	21/24
					EMC1_MOUSE	K.NVIAALNSR.T	0	2	2.562	0.132	13/16
					ENOA_MOUSE	R.AAVPSGASTGIYEALELR.D	11	2	5.286	0.462	26/34
					ENOA_MOUSE	K.DATNVGDEGGFAPNILENK.E	2	2	5.231	0.439	25/36
					ENOA_MOUSE	K.LAM*QEFMILPVGASSFR.E	2	2	4.475	0.36	24/32
					ENOA_MOUSE	R.GNPTVEVDLYTAK.G	7	2	3.576	0.332	18/24
					ENOA_MOUSE	K.LAMQEFM*ILPVGASSFR.E	2	2	3.478	0.264	17/32
					ENOA_MOUSE	K.GVSQAVEHINK.T	1	2	3.42	0.266	15/20
					ENOA_MOUSE	R.AAVPSGASTGIYEALELR.D	11	3	3.379	0.287	29/68
					ENOA_MOUSE	R.IGAEVYHNLK.N	2	2	3.215	0.064	16/18
					ENOA_MOUSE	K.KVNVVEQEK.I	3	2	2.769	0.147	12/16
					ENOA_MOUSE	R.IGAEVYHNLK.N	2	2	2.63	0.259	16/18
					ENOA_MOUSE	K.LMIEM*DGTENK.S	3	2	2.389	0.08	14/20
					ENOA_MOUSE	R.YITPDQLADLYK.S	1	2	2.135	0.199	12/22
					ENOA_MOUSE	K.VNVVEQEK.I	3	2	2.095	0.112	9/14
					ENPL_MOUSE	K.GVVDSDDLPLNVSR.E	1	2	5.178	0.416	22/26
					ENPL_MOUSE	R.ELISNASDALDKIR.L	3	2	3.954	0.389	21/26
					ENPL_MOUSE	K.DISTNYYASQK.K	1	2	3.045	0.383	16/20
					ENPL_MOUSE	K.SGTSEFLNK.M	0	2	2.792	0.249	13/16
					ENPL_MOUSE	R.SGYLLPDTK.A	0	2	2.729	0.235	12/16
					ENPL_MOUSE	K.FAFQAEVNR.M	0	2	2.676	0.255	14/16
					ENPL_MOUSE	K.IYFM*AGSSR.K	1	2	2.618	0.231	15/16
					ENPL_MOUSE	K.EAESSPFVER.L	1	2	2.419	0.071	13/18
					ENPL_MOUSE	R.GLFDEYGSK.K	1	2	2.144	0.068	11/16
					ENTP5_MOUSE	K.DGFGFADGTLLQLTK.K	1	2	3.989	0.413	18/28
					ENTP5_MOUSE	K.TAGQLPFLEGEIFDSVKPGLSAFVDQPK.Q	1	3	3.742	0.103	26/108
					ENTP5_MOUSE	R.LATLGALEAK.G	1	2	2.487	0.137	14/18
					ERH_MOUSE	R.ADTQTYQPYNKDWIK.E	1	2	4.163	0.33	20/28
					ERH_MOUSE	R.ADTQTYQPYNKDWIK.E	1	2	4.16	0.222	20/28
					ERH_MOUSE	K.RPEGRTYADYESVNECMEGVCK.M	1	3	3.182	0.132	22/84
					ERP29_MOUSE	K.GALPLDTVTFYK.V	3	2	2.657	0.31	16/22
					ERP29_MOUSE	K.ESYPVFYLFR.D	0	2	1.818	0.096	11/18
					ES1_MOUSE	K.ITSLAQLNAANHDAAIFPGGFGAAK.N	0	3	3.815	0.085	28/96
					ES1_MOUSE	K.GVTEAHVDQK.N	0	2	3.053	0.206	13/18
					ESTD_MOUSE	R.M*YSYVTEELPQLINANFPVDPQR.M	5	3	5.5	0.439	36/88
					ESYT1_MOUSE	K.LLAETVAPAVR.G	0	2	2.568	0.205	14/20
					ETFA_MOUSE	R.AAVDAGFVPNDM*QVGQTGK.I	0	2	5.012	0.426	26/36
					ETFA_MOUSE	K.LNVAPVSDIIEIK.S	0	2	4.553	0.427	21/24
					ETFA_MOUSE	K.GLLPEELTPLILETQK.Q	0	2	4.351	0.36	19/30
					ETFA_MOUSE	K.LLYDLADQLHAAVGASR.A	0	3	4.175	0.344	32/64
					ETFA_MOUSE	K.GLLPEELTPLILETQK.Q	0	2	4.17	0.425	20/30
					ETFA_MOUSE	K.LNVAPVSDIIEIK.S	0	2	3.618	0.3	16/24
					ETFA_MOUSE	K.SPDTFVR.T	0	2	2.435	0.124	11/12
					ETFB_MOUSE	R.GIHVEIPGAQAESLGPLQVAR.V	0	3	6.055	0.403	39/80
					ETFB_MOUSE	R.GIHVEIPGAQAESLGPLQVAR.V	0	2	4.508	0.366	23/40
					ETFB_MOUSE	K.VSVISVEEPPQR.S	0	2	3.392	0.172	17/22
					ETFB_MOUSE	K.LPAVVTADLR.L	0	2	2.932	0.105	16/18
					ETFB_MOUSE	K.VETTEDLVAK.L	0	2	2.807	0.072	15/18
					ETFB_MOUSE	R.LKLPAVVTADLR.L	0	2	2.709	0.288	15/22
					ETFB_MOUSE	K.VDLLFLGK.Q	0	2	2.7	0.125	13/14
					ETFB_MOUSE	R.VIDFAVK.I	0	2	2.581	0.141	11/12
					ETFB_MOUSE	R.EIDGGLETLR.L	0	2	2.536	0.167	12/18
					ETFB_MOUSE	R.LKLPAVVTADLR.L	0	2	2.477	0.213	12/22
					ETFB_MOUSE	K.AGDLGVDLTSK.V	0	2	2.463	0.175	17/20
					ETFB_MOUSE	K.VETTEDLVAK.L	0	2	2.321	0.19	15/18
					ETFB_MOUSE	R.TALAMGADR.G	0	2	2.227	0.192	12/16
					ETFB_MOUSE	K.VDLLFLGK.Q	0	2	2.133	0.112	12/14
					ETFB_MOUSE	K.VDLLFLGK.Q	0	1	1.507	0.052	9/14
					EVA1A_MOUSE	K.NVFTSAEELER.A	2	2	3.226	0.342	18/20
					EXOC4_MOUSE	K.SIFLNQVLAEINKEIEGVTK.T	0	2	2.193	0.108	11/38
					F16P1_MOUSE	K.APVVM*GSSEDVQEFLEIYRK.H	1	3	4.68	0.39	32/76
					F16P1_MOUSE	K.APVVM*GSSEDVQEFLEIYR.K	1	3	4.01	0.355	25/72
					F16P1_MOUSE	K.GNIYSLNEGYAK.D	1	2	3.551	0.366	18/22
					F213A_MOUSE	K.LDELGVPLYAVVK.E	5	2	4.131	0.385	19/24
					FA98B_MOUSE	K.SDTSDIPLLLSQVESK.V	0	2	5.021	0.413	24/30
					FA98B_MOUSE	K.GPLLEEQALSK.A	0	2	3.02	0.322	17/20
					FAAA_MOUSE	R.DIQQWEYVPLGPFLGK.S	0	2	3.678	0.365	17/30
					FAAA_MOUSE	R.ASLQNLLSASQAR.L	1	2	3.614	0.364	20/24
					FAAA_MOUSE	R.FGEPIPISK.A	0	2	2.444	0.077	12/16
					FABP4_MOUSE	K.LGVEFDEITADDR.K	0	2	4.429	0.448	21/24
					FAS_MOUSE	R.TLEAVQDLLEQGR.Q	0	2	4.67	0.398	21/24
					FAS_MOUSE	R.FPQLDDTSFANSR.D	0	2	4.119	0.248	21/24
					FAS_MOUSE	K.VLEALLPLK.S	0	2	2.986	0.172	12/16
					FAS_MOUSE	R.EAVLAAYWR.G	0	2	2.455	0.129	12/16
					FAS_MOUSE	R.VTAIYIDPATHR.Q	0	2	2.36	0.184	14/22
					FAS_MOUSE	R.VAASVDLITK.S	0	2	2.2	0.106	11/18
					FCGR2_MOUSE	K.TEAENTITYSLLK.H	1	2	4.1	0.421	20/24
					FCGR2_MOUSE	K.TEAENTITYSLLK.H	1	2	3.889	0.392	18/24
					FCGR2_MOUSE	R.TLHQSKPVTITVQGPK.S	1	3	3.039	0.279	23/60
					FCGR2_MOUSE	R.SQVQASYTFK.A	2	2	3.008	0.257	16/18
					FCGR2_MOUSE	R.ISFFHNEK.S	3	2	2.382	0.235	12/14
					FCGR2_MOUSE	R.SQVQASYTFK.A	2	2	2.348	0.214	12/18
					FCGR2_MOUSE	R.ISFFHNEK.S	3	2	2.184	0.138	12/14
					FCGR2_MOUSE	R.ISFFHNEK.S	3	2	1.996	0.071	10/14
					FCGR2_MOUSE	K.LEPPWIQVLK.E	1	2	1.905	0.144	11/18
					FCGR2_MOUSE	R.ISFFHNEK.S	3	2	1.601	0.138	9/14
					FGD6_MOUSE	K.CRGQSGVVLK.A	0	2	2.848	0.17	14/18
					FINC_MOUSE	R.APITGYIIR.H	0	2	2.424	0.237	13/16
					FIS1_MOUSE	R.GIVLLEELLPK.G	1	2	2.541	0.146	14/20
					FIS1_MOUSE	R.GIVLLEELLPK.G	1	2	2.121	0.071	13/20
					FLII_MOUSE	K.ADLTALFLPR.Q	0	2	3.435	0.184	16/18
					FLNA_MOUSE	R.EAGAGGLAIAVEGPSK.A	3	2	4.862	0.323	25/30
					FLNA_MOUSE	K.DAGEGGLSLAIEGPSK.A	2	2	4.191	0.306	22/30
					FLNA_MOUSE	R.AEVGVPAEFGIWTR.E	3	2	3.858	0.49	21/26
					FLNA_MOUSE	R.VTYTPMAPGSYLISIK.Y	2	2	3.84	0.4	21/30
					FLNA_MOUSE	K.VATVPQHATSGPGPADVSK.V	2	3	3.726	0.398	28/72
					FLNA_MOUSE	K.SPFSVGVSPSLDLSK.I	2	2	3.55	0.257	19/28
					FLNA_MOUSE	K.VAQPSITDNKDGTVTVR.Y	3	3	3.366	0.301	26/64
					FLNA_MOUSE	K.YGGPYHIGGSPFK.A	2	3	3.308	0.379	19/48
					FLNA_MOUSE	K.FADQHVPGSPFSVK.V	2	3	3.08	0.22	25/52
					FLNA_MOUSE	R.LTVSSLQESGLK.V	2	2	3.056	0.291	14/22
					FLNA_MOUSE	K.YGGDEIPFSPYR.V	2	2	2.997	0.108	15/22
					FLNA_MOUSE	R.LYSVSYLLK.D	2	2	2.582	0.054	11/16
					FLNA_MOUSE	K.DKGEYTLVVK.W	2	2	2.368	0.064	14/18
					FLNA_MOUSE	K.VATVPQHATSGPGPADVSK.V	2	2	2.176	0.189	16/36
					FLNA_MOUSE	K.GTVEPQLEAR.G	3	2	1.929	0.215	13/18
					FLNA_MOUSE	K.AIVDGNLK.L	7	2	1.874	0.076	9/14
					FLNB_MOUSE	K.SPFTVGVAAPLDLSK.I	0	2	3.499	0.305	19/28
					FMNL_MOUSE	K.TAQEAYESVVEYFGENPK.T	2	2	5.647	0.546	26/34
					FMNL_MOUSE	R.GPGDVVSIEILPGAAATPSGDDAQAPR.V	1	3	5.391	0.396	39/104
					FMNL_MOUSE	K.AGSVSLDSVLGDVR.S	1	2	4.057	0.409	21/26
					FMNL_MOUSE	K.TAQEAYESVVEYFGENPK.T	2	3	3.361	0.299	27/68
					FMNL_MOUSE	R.LQSLDALLEM*K.S	1	2	2.866	0.287	17/20
					FMNL3_MOUSE	R.VQESTKVLR.E	1	2	2.283	0.123	14/16
					FMO1_MOUSE	R.FTEHVEEGR.A	3	2	2.138	0.171	14/16
					FUMH_MOUSE	R.IYELAAGGTAVGTGLNTR.I	0	2	5.982	0.353	30/34
					FUMH_MOUSE	R.AAAEVNQEYGLDPK.I	0	2	4.331	0.351	20/26
					FUMH_MOUSE	R.M*PIPVIQAFGILK.R	0	2	3.48	0.266	17/24
					FUMH_MOUSE	K.ETAIELGYLTAEQFDEWVKPK.D	1	3	3.47	0.312	27/80
					FUMH_MOUSE	R.AIEM*LGGELGSK.K	0	2	3.06	0.273	18/22
					FUMH_MOUSE	K.SKEFAQVIK.I	0	2	2.542	0.199	13/16
[truncated: 3,809 more rows]

## Sheet: IP2
Merged 37770+37771+37772 datasets, 871 proteins, 4597 total spectrum counts
IPI ID	Average Xcorr	Unique peptides	Total spectrum counts		IPI ID	Peptide sequence	Redundancy	Charge	Xcorr	deltaCorr	Ions
Myh9_IPI:IPI00123181.4	3.964	105	154		0610009B22Rik_IPI:IPI00153838.1	K.FAM*NPFYEPNSPIR.S	1	2	3.3584	0.3732	18/26
Atp6v1a_IPI:IPI00407692.3	3.787	42	127		1110020P15Rik_IPI:IPI00153381.1	R.AFDQGADAIYEHINEGK.L	0	2	5.2795	0.4417	22/32
Cltc_IPI:IPI00169916.1	3.717	55	93		1300010F03Rik_IPI:IPI00652710.3	K.DLLGQDVFLIGPPGPLR.R	3	2	4.7883	0.3359	21/32
Myh11_IPI:IPI00114894.1	3.823	67	92		1300010F03Rik_IPI:IPI00652710.3	K.NPELVPQNYISDSPAQSIVQHLR.W	3	3	4.128	0.3312	31/88
Vil1_IPI:IPI00314041.6	3.946	45	73		1300010F03Rik_IPI:IPI00652710.3	R.EVEYIALSR.D	3	2	2.4698	0.1323	14/16
Atp5a1_IPI:IPI00130280.1	3.232	29	70		1300010F03Rik_IPI:IPI00652710.3	R.NVLPVLNNLLENR.E	3	2	3.2354	0.3514	18/24
Actb_IPI:IPI00110850.1	4.133	8	63		1300010F03Rik_IPI:IPI00652710.3	R.TLVLEGLEK.A	3	2	2.2189	0.1341	13/16
Atp6v1a_IPI:IPI00407692.3	3.744	33	62		1300010F03Rik_IPI:IPI00850133.1	K.FPTEGLSSVVR.N	1	2	2.6628	0.1561	14/20
Acta1_IPI:IPI00110827.1	3.118	22	62		1300010F03Rik_IPI:IPI00850133.1	K.GGLIVYEDSPLVK.A	1	2	3.7018	0.378	19/24
Hspa9_IPI:IPI00133903.1	3.716	34	56		1300010F03Rik_IPI:IPI00850133.1	K.LQLTDEQLQNR.S	1	2	3.5163	0.3331	17/20
Ehhadh_IPI:IPI00127276.1	3.61	32	51		1300010F03Rik_IPI:IPI00850133.1	K.TLVENGEM*ILADGR.R	1	2	2.7705	0.2467	18/26
Atp6v1b2_IPI:IPI00119113.3	3.68	24	51		1300010F03Rik_IPI:IPI00850133.1	R.DTTVQSLTLQPTVK.G	1	2	3.0094	0.0867	16/26
Atp6v1b1_IPI:IPI00458922.1	4.025	15	51		1300010F03Rik_IPI:IPI00850133.1	R.NLADQGIINYPYSTR.E	1	2	3.2906	0.3419	18/28
2900073G15Rik_IPI:IPI00109044.8	3.645	14	50		1300010F03Rik_IPI:IPI00850133.1	R.VNAGTLAVLQR.L	1	2	3.5905	0.3803	19/20
Myh10_IPI:IPI00338604.5	3.963	38	48		1500003O03Rik_IPI:IPI00229680.5	K.ETGFSHSQITR.L	1	2	2.1583	0.2342	11/20
Atp5b_IPI:IPI00468481.2	3.992	25	47		1500003O03Rik_IPI:IPI00229680.5	R.IPELAINPLGDR.I	2	2	3.7469	0.2222	19/22
Atp6v1e1_IPI:IPI00119115.2	3.494	22	46		1500003O03Rik_IPI:IPI00229680.5	R.TIQEADQDGDSAISFTEFVK.V	1	2	6.1168	0.5344	22/38
Myl6_IPI:IPI00354819.5	3.399	15	41		1700071K01Rik_IPI:IPI00126917.1	K.DLQNVNITLR.I	4	2	2.7623	0.1112	15/18
Atp5o_IPI:IPI00118986.1	3.328	18	35		1700071K01Rik_IPI:IPI00126917.1	K.DLQNVNITLR.I	4	2	3.4104	0.352	16/18
Pcx_IPI:IPI00114710.2	3.891	27	34		1700071K01Rik_IPI:IPI00126917.1	R.FDAGELITQR.E	4	2	3.7757	0.2109	17/18
Hspa5_IPI:IPI00319992.1	3.862	22	34		1700071K01Rik_IPI:IPI00126917.1	R.KLEAAEDIAYQLSR.S	1	2	4.7444	0.4139	24/26
Slc26a1_IPI:IPI00123184.1	3.275	17	33		1810022C23Rik_IPI:IPI00112190.1	K.DILVTSEDGITK.I	2	2	2.926	0.3476	18/22
Atp1a1_IPI:IPI00311682.5	3.612	21	32		1810022C23Rik_IPI:IPI00112190.1	K.NLINDAGEIQDVVATSTK.I	0	2	4.9617	0.4828	24/34
Myh14_IPI:IPI00453996.1	3.36	25	31		1810027O10Rik_IPI:IPI00112126.1	R.LGALSGAGALGLASYGAHGAQFPDAYGK.E	0	3	5.7073	0.5408	47/108
Atp6v1d_IPI:IPI00118787.1	3.488	16	29		1810034K20Rik_IPI:IPI00112138.1	R.DGM*SLQTLTQGLETFAK.A	0	2	2.6003	0.2179	17/32
Actg1_IPI:IPI00136929.1	4.529	3	29		2010107E04Rik_IPI:IPI00113143.1	-.M*FQTLIQK.V	0	2	2.2981	0.1554	12/14
Hspa9_IPI:IPI00133903.1	3.415	18	28		2010107E04Rik_IPI:IPI00113143.1	K.ALKGPAPAHGHH.-	0	3	3.3398	0.3928	22/44
Hspa8_IPI:IPI00323357.3	3.771	21	26		2010107H07Rik_IPI:IPI00381102.7	R.VGQETFYDVYR.R	0	2	3.1959	0.3201	16/20
Ogdh_IPI:IPI00420882.3	3.406	20	25		2700060E02Rik_IPI:IPI00132456.1	K.EGLPVALEK.H	0	2	2.311	0.1738	14/16
Ass1_IPI:IPI00134746.5	3.124	17	25		2700060E02Rik_IPI:IPI00132456.1	K.INEAIVAVQAIIADPK.T	0	2	3.4534	0.2066	25/30
Hadha_IPI:IPI00223092.5	3.803	18	23		2700060E02Rik_IPI:IPI00132456.1	R.LLHIEELR.E	0	2	2.5017	0.1074	12/14
Atp6v1c1_IPI:IPI00130186.4	2.777	20	23		2810407C02Rik_IPI:IPI00420649.4	R.IEGENYLPQPIYR.H	0	2	4.2461	0.4603	17/24
Hspd1_IPI:IPI00308885.6	3.377	16	23		2900010M23Rik_IPI:IPI00133350.1	K.LILSTDTLEEFQEM*NK.S	2	3	4.3055	0.4033	29/60
Ndufs1_IPI:IPI00308882.4	3.686	16	22		2900010M23Rik_IPI:IPI00133350.1	K.LILSTDTLEEFQEM*NK.S	2	2	6.0207	0.5009	23/30
Tuba1a_IPI:IPI00110753.1	3.417	11	22		2900010M23Rik_IPI:IPI00133350.1	K.LILSTDTLEEFQEM*NK.S	2	3	5.0689	0.3768	30/60
Slc26a1_IPI:IPI00123184.1	3.389	12	21		2900010M23Rik_IPI:IPI00133350.1	R.DLGAYLR.Q	1	2	1.8887	0.0788	10/12
Atp6v0a4_IPI:IPI00310502.1	3.696	15	20		2900010M23Rik_IPI:IPI00133350.1	R.DTSFSGLSVEEYK.L	2	2	4.3616	0.5294	21/24
Slc27a2_IPI:IPI00130924.1	3.116	14	20		2900010M23Rik_IPI:IPI00133350.1	R.GRDLGAYLR.Q	1	2	2.1386	0.1407	11/16
Keg1_IPI:IPI00121522.1	3.489	11	20		2900073G15Rik_IPI:IPI00109044.8	K.EAFNM*IDQNR.D	4	2	3.5413	0.0831	16/18
Atp6v1b1_IPI:IPI00458922.1	3.894	11	19		2900073G15Rik_IPI:IPI00109044.8	K.GNFNYIEFTR.I	2	2	3.4322	0.3398	15/18
Atp5o_IPI:IPI00118986.1	3.051	11	19		2900073G15Rik_IPI:IPI00109044.8	K.LNGTDPEDVIR.N	4	2	2.5159	0.0518	18/20
Clpp_IPI:IPI00133270.1	3.808	8	19		2900073G15Rik_IPI:IPI00109044.8	K.LNGTDPEDVIR.N	4	2	2.646	0.0737	18/20
Birc6_IPI:IPI00134095.3	3.378	18	18		2900073G15Rik_IPI:IPI00109044.8	R.ATSNVFAM*FDQSQIQEFK.E	5	2	5.72	0.4071	25/34
Tubb2b_IPI:IPI00109061.1	3.779	14	18		2900073G15Rik_IPI:IPI00109044.8	R.ATSNVFAM*FDQSQIQEFK.E	5	3	4.4146	0.2323	30/68
Aldob_IPI:IPI00127206.6	3.292	13	18		2900073G15Rik_IPI:IPI00109044.8	R.FTDEEVDELYR.E	3	2	4.5451	0.3471	18/20
Cct8_IPI:IPI00469268.5	3.388	16	17		2900073G15Rik_IPI:IPI00109044.8	K.EAFNM*IDQNR.D	4	2	2.2635	0.1181	14/18
Hspa5_IPI:IPI00319992.1	3.158	12	17		2900073G15Rik_IPI:IPI00109044.8	K.EAFNM*IDQNR.D	4	2	3.645	0.0653	16/18
Hsp90ab1_IPI:IPI00229080.7	3.578	14	16		2900073G15Rik_IPI:IPI00109044.8	K.EAFNM*IDQNR.D	4	2	3.5943	0.0816	15/18
Ap2b1_IPI:IPI00119689.1	3.284	14	16		2900073G15Rik_IPI:IPI00109044.8	K.EAFNM*IDQNRDGFIDKEDLHDM*LASM*GK.N	1	3	3.9272	0.2012	27/108
Acadm_IPI:IPI00134961.1	2.565	11	16		2900073G15Rik_IPI:IPI00109044.8	K.EAFNMIDQNR.D	4	2	3.7793	0.3048	16/18
Vcp_IPI:IPI00622235.5	3.273	15	15		2900073G15Rik_IPI:IPI00109044.8	K.GNFNYIEFTR.I	2	2	2.7209	0.2091	13/18
Myo6_IPI:IPI00133368.1	3.73	12	15		2900073G15Rik_IPI:IPI00109044.8	K.GNFNYIEFTR.I	2	2	3.2243	0.2597	14/18
Cct3_IPI:IPI00116283.1	3.338	14	15		2900073G15Rik_IPI:IPI00109044.8	K.GNFNYIEFTR.I	2	2	3.0138	0.3266	14/18
Cct4_IPI:IPI00116277.3	3.287	14	15		2900073G15Rik_IPI:IPI00109044.8	K.GNFNYIEFTR.I	2	2	3.794	0.3929	14/18
Tmigd1_IPI:IPI00110464.1	2.798	8	15		2900073G15Rik_IPI:IPI00109044.8	K.GNFNYIEFTR.I	2	2	2.976	0.2433	15/18
Atp6v1f_IPI:IPI00315999.4	3.063	9	15		2900073G15Rik_IPI:IPI00109044.8	K.KGNFNYIEFTR.I	2	2	3.0363	0.319	15/20
Mthfd1_IPI:IPI00122862.4	3.315	14	14		2900073G15Rik_IPI:IPI00109044.8	K.KGNFNYIEFTR.I	2	2	2.8756	0.3779	15/20
Mccc1_IPI:IPI00320850.3	3.564	11	14		2900073G15Rik_IPI:IPI00109044.8	K.LNGTDPEDVIR.N	4	2	3.4988	0.2772	19/20
Aldh1l1_IPI:IPI00153317.3	3.373	11	14		2900073G15Rik_IPI:IPI00109044.8	K.LNGTDPEDVIR.N	4	2	2.5552	0.1225	19/20
Hspa8_IPI:IPI00323357.3	3.425	11	14		2900073G15Rik_IPI:IPI00109044.8	K.LNGTDPEDVIR.N	4	2	2.8252	0.0811	19/20
Atp6v1c2_IPI:IPI00453992.2	3.195	10	14		2900073G15Rik_IPI:IPI00109044.8	K.LNGTDPEDVIR.N	4	2	2.5122	0.0507	19/20
Dlst_IPI:IPI00134809.2	3.769	8	14		2900073G15Rik_IPI:IPI00109044.8	K.LNGTDPEDVIR.N	4	2	3.0616	0.073	19/20
Ap2a2_IPI:IPI00310131.5	3.474	12	13		2900073G15Rik_IPI:IPI00109044.8	R.ATSNVFAM*FDQSQIQEFK.E	5	2	4.7345	0.4831	20/34
Cat_IPI:IPI00312058.5	3.703	12	13		2900073G15Rik_IPI:IPI00109044.8	R.ATSNVFAM*FDQSQIQEFK.E	5	2	4.4769	0.5605	24/34
Acadvl_IPI:IPI00119203.4	3.364	12	13		2900073G15Rik_IPI:IPI00109044.8	R.ATSNVFAM*FDQSQIQEFK.E	5	2	2.2586	0.3157	12/34
Tmod3_IPI:IPI00119478.1	3.796	9	13		2900073G15Rik_IPI:IPI00109044.8	R.ATSNVFAM*FDQSQIQEFK.E	5	2	2.0513	0.1403	11/34
IPI:IPI00123176.1_IPI:IPI00123176.1	3.53	6	13		2900073G15Rik_IPI:IPI00109044.8	R.ATSNVFAM*FDQSQIQEFK.E	5	3	5.1039	0.3288	30/68
Prdx5_IPI:IPI00129517.1	3.424	10	13		2900073G15Rik_IPI:IPI00109044.8	R.ATSNVFAM*FDQSQIQEFK.E	5	2	3.3777	0.2747	15/34
Anpep_IPI:IPI00319509.5	3.911	12	12		2900073G15Rik_IPI:IPI00109044.8	R.ATSNVFAM*FDQSQIQEFK.E	5	2	5.0181	0.4804	22/34
Ncoa7_IPI:IPI00671462.2	3.485	12	12		2900073G15Rik_IPI:IPI00109044.8	R.ATSNVFAM*FDQSQIQEFK.E	5	2	3.9506	0.1356	21/34
Cct5_IPI:IPI00116279.3	3.465	12	12		2900073G15Rik_IPI:IPI00109044.8	R.ATSNVFAM*FDQSQIQEFK.E	5	3	3.1478	0.2795	25/68
Glud1_IPI:IPI00114209.1	3.287	12	12		2900073G15Rik_IPI:IPI00109044.8	R.ATSNVFAM*FDQSQIQEFK.E	5	2	2.862	0.1382	18/34
Acsm2_IPI:IPI00169586.2	3.389	10	12		2900073G15Rik_IPI:IPI00109044.8	R.ATSNVFAM*FDQSQIQEFK.E	5	3	3.2248	0.1451	23/68
Acat1_IPI:IPI00154054.1	3.685	9	12		2900073G15Rik_IPI:IPI00109044.8	R.ATSNVFAM*FDQSQIQEFK.E	5	2	3.0759	0.1349	13/34
Etfa_IPI:IPI00116753.4	3.41	9	12		2900073G15Rik_IPI:IPI00109044.8	R.ATSNVFAM*FDQSQIQEFKEAFNM*IDQNR.D	4	3	4.3621	0.3607	32/108
Etfb_IPI:IPI00121440.4	3.096	8	12		2900073G15Rik_IPI:IPI00109044.8	R.ATSNVFAMFDQSQIQEFK.E	5	2	3.0945	0.2346	14/34
Atp5h_IPI:IPI00230507.5	3.915	8	12		2900073G15Rik_IPI:IPI00109044.8	R.ATSNVFAMFDQSQIQEFK.E	5	3	4.3802	0.37	24/68
Hsd17b4_IPI:IPI00331628.5	3.543	11	11		2900073G15Rik_IPI:IPI00109044.8	R.ATSNVFAMFDQSQIQEFK.E	5	2	2.9996	0.2272	16/34
Ap2a1_IPI:IPI00108780.7	3.467	10	11		2900073G15Rik_IPI:IPI00109044.8	R.ATSNVFAMFDQSQIQEFK.E	5	2	5.8036	0.4576	25/34
Atp1a3_IPI:IPI00122048.2	3.934	9	11		2900073G15Rik_IPI:IPI00109044.8	R.DGFIDKEDLHDM*LASM*GK.N	2	3	3.8823	0.2025	30/68
Lima1_IPI:IPI00112339.9	3.313	9	11		2900073G15Rik_IPI:IPI00109044.8	R.DGFIDKEDLHDM*LASM*GK.N	2	2	4.6466	0.5472	20/34
Acta1_IPI:IPI00110827.1	2.968	8	11		2900073G15Rik_IPI:IPI00109044.8	R.ELLTTM*GDR.F	4	2	2.1447	0.3145	13/16
Acadl_IPI:IPI00119114.2	3.498	11	11		2900073G15Rik_IPI:IPI00109044.8	R.ELLTTM*GDRFTDEEVDELYR.E	3	3	5.0298	0.3366	33/76
Phb2_IPI:IPI00321718.4	3.37	11	11		2900073G15Rik_IPI:IPI00109044.8	R.ELLTTM*GDRFTDEEVDELYR.E	3	3	3.9031	0.1935	24/76
Hadhb_IPI:IPI00115607.3	3.118	11	11		2900073G15Rik_IPI:IPI00109044.8	R.ELLTTM*GDRFTDEEVDELYR.E	3	3	3.402	0.1484	22/76
Cct2_IPI:IPI00320217.9	4.479	9	11		2900073G15Rik_IPI:IPI00109044.8	R.ELLTTM*GDRFTDEEVDELYR.E	3	3	4.9343	0.4131	29/76
Atp5c1_IPI:IPI00313475.1	2.695	8	11		2900073G15Rik_IPI:IPI00109044.8	R.ELLTTM*GDRFTDEEVDELYR.E	3	3	3.7154	0.3586	22/76
Atp6v1g3_IPI:IPI00222992.1	4.728	4	11		2900073G15Rik_IPI:IPI00109044.8	R.ELLTTM*GDRFTDEEVDELYR.E	3	3	3.8215	0.2846	28/76
Myl3_IPI:IPI00133392.3	3.481	4	11		2900073G15Rik_IPI:IPI00109044.8	R.ELLTTM*GDRFTDEEVDELYR.E	3	3	4.593	0.4365	34/76
Ctnna1_IPI:IPI00112963.1	3.073	9	10		2900073G15Rik_IPI:IPI00109044.8	R.ELLTTMGDRFTDEEVDELYR.E	3	3	5.424	0.4974	36/76
Cdh16_IPI:IPI00129960.1	4.129	8	10		2900073G15Rik_IPI:IPI00109044.8	R.ELLTTMGDRFTDEEVDELYR.E	3	3	3.0166	0.0819	22/76
Rps6ka3_IPI:IPI00114333.2	3.472	8	10		2900073G15Rik_IPI:IPI00109044.8	R.ELLTTMGDRFTDEEVDELYR.E	3	3	4.6158	0.5947	35/76
Hsp90b1_IPI:IPI00129526.1	2.961	8	10		2900073G15Rik_IPI:IPI00109044.8	R.ELLTTMGDRFTDEEVDELYR.E	3	3	4.2961	0.393	35/76
Atp6v1b2_IPI:IPI00119113.3	3.114	6	10		2900073G15Rik_IPI:IPI00109044.8	R.ELLTTMGDRFTDEEVDELYR.E	3	3	3.4494	0.2542	24/76
Acox1_IPI:IPI00127558.3	3.713	9	10		2900073G15Rik_IPI:IPI00109044.8	R.FTDEEVDELYR.E	3	2	4.1557	0.3043	18/20
Sdha_IPI:IPI00230351.1	3.474	9	10		4931406C07Rik_IPI:IPI00126172.1	R.IAEVGGVPYLLPLVNK.K	0	2	3.9713	0.3722	20/30
Idh1_IPI:IPI00135231.2	3.288	9	10		5730469M10Rik_IPI:IPI00187272.3	K.LDELGVPLYAVVK.E	5	2	4.2695	0.3938	19/24
Atp5f1_IPI:IPI00341282.2	2.436	8	10		Aass_IPI:IPI00387491.1	K.VLIQPSNR.R	0	2	2.0169	0.1116	10/14
Slc25a3_IPI:IPI00124771.1	3.411	7	10		Aass_IPI:IPI00387491.1	R.AIHDKEYVR.A	0	2	2.3842	0.0803	11/16
Prdx1_IPI:IPI00121788.1	2.751	10	10		Aass_IPI:IPI00387491.1	R.VNM*VTASYITPAM*K.E	1	2	3.8571	0.3198	19/26
Rps19_IPI:IPI00113241.7	2.738	8	10		Abhd14b_IPI:IPI00111876.2	K.TPALIVYGDQDPM*GSSSFQHLK.Q	1	3	4.1364	0.3893	34/84
Actb_IPI:IPI00110850.1	4.377	6	9		Abi1_IPI:IPI00454179.3	R.ALIESYQNLTR.V	9	2	2.5659	0.2535	15/20
Aldh2_IPI:IPI00111218.1	3.924	9	9		Acaa1a_IPI:IPI00121833.3	R.IAQFLSGIPETVPLSTVNR.Q	1	2	3.418	0.216	16/36
Snx27_IPI:IPI00111320.7	2.47	9	9		Acaa1a_IPI:IPI00121833.3	K.AEELGLPILGVLR.S	2	2	3.8607	0.1757	21/24
Gcdh_IPI:IPI00120233.1	3.562	8	9		Acaa1a_IPI:IPI00121833.3	K.DGGSTTAGNSSQVSDGAAAVLLAR.R	2	2	4.7192	0.4216	24/46
Tpi1_IPI:IPI00467833.6	3.488	8	9		Acaa1a_IPI:IPI00121833.3	K.DGGSTTAGNSSQVSDGAAAVLLAR.R	2	3	3.9717	0.3773	34/92
Slc25a13_IPI:IPI00135651.1	3.46	8	9		Acaa1a_IPI:IPI00121833.3	R.SKAEELGLPILGVLR.S	2	2	3.8994	0.3818	18/28
Mdh2_IPI:IPI00323592.2	3.097	8	9		Acaa2_IPI:IPI00226430.2	K.AANEAGYFNEEM*APIEVK.T	1	2	5.469	0.519	23/34
Slc25a4_IPI:IPI00115564.5	2.985	8	9		Acaa2_IPI:IPI00226430.2	K.ALDLDPSK.T	1	2	1.9606	0.1256	11/14
Tpm1_IPI:IPI00123316.1	2.796	8	9		Acaa2_IPI:IPI00226430.2	K.LPM*GM*TAENLAAK.Y	1	2	3.8701	0.3712	20/24
Tcp1_IPI:IPI00118678.1	4.26	6	9		Acaa2_IPI:IPI00226430.2	K.VPPETIDSVIVGNVM*QSSSDAAYLAR.H	1	3	3.2557	0.1973	22/100
Idh2_IPI:IPI00318614.9	3.729	6	9		Acaa2_IPI:IPI00226430.2	R.VGVPTETGALTLNR.L	1	2	3.9905	0.4296	20/26
Slc10a2_IPI:IPI00136340.1	3.332	4	9		Acad10_IPI:IPI00170013.1	K.GGLVISPEGLSPAVR.K	2	2	3.7474	0.3046	16/28
Gm10079_IPI:IPI00469918.4	2.467	6	9		Acad10_IPI:IPI00170013.1	R.KLYEQLVQFIEQK.V	2	2	3.6102	0.1965	20/24
Dnajc13_IPI:IPI00666885.2	3.778	8	8		Acad8_IPI:IPI00274222.2	K.AAQLGFGGVYVR.T	0	2	3.6815	0.3414	19/22
Arhgef7_IPI:IPI00230704.4	3.3	7	8		Acad8_IPI:IPI00274222.2	R.IGTEGQGFLIAM*K.G	0	2	3.5277	0.2922	18/24
Myo1c_IPI:IPI00467172.2	3.075	7	8		Acad8_IPI:IPI00274222.2	R.SQYLQFQLADM*ATK.L	0	2	2.9159	0.0506	19/26
Tmigd1_IPI:IPI00110464.1	2.37	4	8		Acad8_IPI:IPI00274222.2	R.TAAVALQEER.E	0	2	3.821	0.295	17/18
Atp6v1h_IPI:IPI00311461.1	3.629	8	8		Acad8_IPI:IPI00274222.2	R.TDVGGSGLSR.L	0	2	2.6848	0.1952	16/18
Aldh6a1_IPI:IPI00461964.3	3.535	8	8		Acad8_IPI:IPI00274222.2	R.VHQILEGSNEVM*R.M	0	3	3.7898	0.3282	22/48
Suclg2_IPI:IPI00459487.3	3.84	7	8		Acad9_IPI:IPI00331710.1	K.GVFPFPEVSQHELSEINQFVGPLEK.F	1	3	3.5355	0.2799	28/96
Cct6a_IPI:IPI00116281.3	3.465	7	8		Acad9_IPI:IPI00331710.1	K.SLGLFGIQVPEEYGGLGLSNTM*YAR.L	1	3	3.3324	0.1623	21/96
Idh3b_IPI:IPI00126635.1	3.456	7	8		Acadl_IPI:IPI00119114.2	K.AQDTAELFFEDVR.L	1	2	4.7264	0.4788	20/24
Echs1_IPI:IPI00454049.4	3.551	6	8		Acadl_IPI:IPI00119114.2	K.AQDTAELFFEDVRLPANALLGEENK.G	1	3	4.9145	0.4676	38/96
Tufm_IPI:IPI00274407.1	3.393	6	8		Acadl_IPI:IPI00119114.2	K.KLTDVGIR.R	0	2	2.882	0.1574	12/14
Pdhb_IPI:IPI00132042.1	3.342	6	8		Acadl_IPI:IPI00119114.2	K.QGLLGINIAEK.H	1	2	2.9492	0.2112	15/20
Arf2_IPI:IPI00135730.1	3.778	7	8		Acadl_IPI:IPI00119114.2	K.RLDSGSASM*AK.Y	1	2	2.3775	0.3444	14/20
Slc26a1_IPI:IPI00123184.1	3.336	7	8		Acadl_IPI:IPI00119114.2	R.IFSSEHDIFR.E	1	2	2.7506	0.1792	15/18
Slc25a4_IPI:IPI00115564.5	3.041	7	8		Acadl_IPI:IPI00119114.2	R.LDSGSASM*AK.Y	1	2	2.678	0.2084	14/18
Myl6b_IPI:IPI00261638.1	3.027	4	8		Acadl_IPI:IPI00119114.2	R.LPANALLGEENK.G	1	2	3.388	0.3201	20/22
Atp5a1_IPI:IPI00130280.1	3.654	7	7		Acadl_IPI:IPI00119114.2	R.LPANALLGEENKGFYYLM*QELPQER.L	1	3	4.9364	0.4535	34/96
Immt_IPI:IPI00228150.1	3.341	7	7		Acadl_IPI:IPI00119114.2	R.SPAHGISLFLVENGM*K.G	1	3	3.0586	0.0627	25/60
1300010F03Rik_IPI:IPI00850133.1	3.22	7	7		Acadl_IPI:IPI00119114.2	R.VQPIYGGTNEIM*K.E	1	2	3.8182	0.409	21/24
Hsp90aa1_IPI:IPI00330804.4	3.361	6	7		Acadm_IPI:IPI00134961.1	K.EFQATAR.K	1	2	1.5052	0.0697	9/12
Fmnl1_IPI:IPI00123377.1	3.187	6	7		Acadm_IPI:IPI00134961.1	K.EFQATAR.K	1	1	1.8436	0.1419	9/12
Cpt1a_IPI:IPI00330094.4	3.15	6	7		Acadm_IPI:IPI00134961.1	K.ENVLIGEGAGFK.I	0	2	3.561	0.2166	19/22
Dmxl1_IPI:IPI00674554.2	3.109	6	7		Acadm_IPI:IPI00134961.1	K.IAM*GAFDR.T	0	2	1.5721	0.0906	11/14
Hspa1l_IPI:IPI00133208.3	3.13	5	7		Acadm_IPI:IPI00134961.1	K.IAM*GAFDR.T	0	2	2.2309	0.2334	11/14
Acads_IPI:IPI00116591.1	3.359	7	7		Acadm_IPI:IPI00134961.1	K.IYQIYEGTAQIQR.L	0	2	2.6328	0.2082	20/24
Cct7_IPI:IPI00331174.5	2.789	7	7		Acadm_IPI:IPI00134961.1	K.IYQIYEGTAQIQR.L	0	3	3.01	0.2229	22/48
Pecr_IPI:IPI00331596.6	3.854	6	7		Acadm_IPI:IPI00134961.1	K.SGEYPFPLIK.R	0	2	2.5588	0.2398	14/18
Aifm1_IPI:IPI00129577.1	3.075	6	7		Acadm_IPI:IPI00134961.1	R.AAWEVDSGR.R	0	2	2.1156	0.2202	14/16
Rps3_IPI:IPI00134599.1	2.934	6	7		Acadm_IPI:IPI00134961.1	R.ALDEATK.Y	0	1	1.7882	0.0655	8/12
Atp5h_IPI:IPI00230507.5	3.96	5	7		Acadm_IPI:IPI00134961.1	R.EEIIPVAPEYDK.S	1	2	3.2478	0.2744	15/22
2900073G15Rik_IPI:IPI00109044.8	3.831	5	7		Acadm_IPI:IPI00134961.1	R.EEIIPVAPEYDK.S	1	2	3.029	0.218	12/22
Slc25a5_IPI:IPI00127841.3	3.563	4	7		Acadm_IPI:IPI00134961.1	R.GIAFEDVR.V	0	2	2.2669	0.1763	12/14
Myh9_IPI:IPI00123181.4	4.641	6	7		Acadm_IPI:IPI00134961.1	R.NTYYASIAK.A	0	1	2.0645	0.1157	12/16
Myl9_IPI:IPI00750595.2	3.652	6	7		Acadm_IPI:IPI00134961.1	R.TRPTVAAGAVGLAQR.A	0	2	3.7489	0.3935	22/28
Acox1_IPI:IPI00127558.3	4.459	5	7		Acadm_IPI:IPI00134961.1	R.TRPTVAAGAVGLAQR.A	0	3	3.8715	0.2695	27/56
Gm4963_IPI:IPI00115992.1	2.935	5	7		Acads_IPI:IPI00116591.1	K.ELVPIAAQLDR.E	1	2	2.9939	0.4022	15/20
Atp6v1g1_IPI:IPI00133163.3	3.504	3	7		Acads_IPI:IPI00116591.1	K.GISAFLVPM*PTPGLTLGK.K	2	2	4.8532	0.3841	25/34
Vps35_IPI:IPI00111181.1	3.863	6	6		Acads_IPI:IPI00116591.1	K.IAM*QTLDM*GR.I	1	2	2.6141	0.1449	15/18
Myo6_IPI:IPI00462752.4	3.394	6	6		Acads_IPI:IPI00116591.1	K.LADM*ALALESAR.L	2	2	3.387	0.3006	18/22
Ncl_IPI:IPI00317794.5	3.359	6	6		Acads_IPI:IPI00116591.1	K.LQNIQFK.L	1	2	2.058	0.066	11/12
Copa_IPI:IPI00229834.3	2.753	6	6		Acads_IPI:IPI00116591.1	R.ITEIYEGTSEIQR.L	2	2	4.5079	0.4193	21/24
Gsn_IPI:IPI00117167.2	3.837	5	6		Acads_IPI:IPI00116591.1	R.LHTVYQSVELPETHQM*LR.Q	1	3	3.0958	0.2001	21/68
Scin_IPI:IPI00118980.1	3.662	5	6		Acadsb_IPI:IPI00119842.1	K.YAIGSLNEGR.I	1	2	2.5336	0.2586	14/18
Sdha_IPI:IPI00230351.1	3.171	5	6		Acadsb_IPI:IPI00119842.1	K.YYASEVAGLTTSK.C	1	2	2.0555	0.162	13/24
Lrp2_IPI:IPI00349520.5	3.067	5	6		Acadsb_IPI:IPI00119842.1	K.YYASEVAGLTTSK.C	1	2	3.2314	0.4436	18/24
Mep1b_IPI:IPI00126232.1	3.762	4	6		Acadsb_IPI:IPI00119842.1	R.IFDFQGLQHQVAQVATQLEATR.L	1	3	4.8862	0.416	34/84
Pdia6_IPI:IPI00222496.3	3.887	6	6		Acadvl_IPI:IPI00119203.4	R.EATQAVLDKPETLSSDASTR.E	0	3	3.4727	0.2786	29/76
Dlat_IPI:IPI00153660.4	3.671	6	6		Acadvl_IPI:IPI00119203.4	R.SGELAVQALDQFATVVEAK.L	1	2	5.1393	0.505	21/36
Aldh4a1_IPI:IPI00405699.2	3.533	6	6		Acadvl_IPI:IPI00119203.4	K.ASNTSEVYFDGVK.V	1	2	3.5774	0.2846	18/24
Acad8_IPI:IPI00274222.2	3.403	6	6		Acadvl_IPI:IPI00119203.4	K.ASNTSEVYFDGVK.V	1	2	2.9486	0.2272	17/24
Aldh3a2_IPI:IPI00111235.2	3.313	6	6		Acadvl_IPI:IPI00119203.4	K.ELTGLGNALK.N	1	2	1.8486	0.0858	11/18
D10Wsu52e_IPI:IPI00116850.3	3.073	6	6		Acadvl_IPI:IPI00119203.4	K.GILLYGTK.A	1	2	1.9227	0.0862	11/14
Phb_IPI:IPI00133440.1	3.007	6	6		Acadvl_IPI:IPI00119203.4	K.GIVNEQFLLQR.L	1	2	3.3191	0.1527	15/20
Pipox_IPI:IPI00110719.1	2.153	6	6		Acadvl_IPI:IPI00119203.4	K.GQLTIDQVFPYPSVLSEEQAQFLK.E	1	3	5.0945	0.4316	32/92
Slc25a10_IPI:IPI00317074.3	3.662	5	6		Acadvl_IPI:IPI00119203.4	K.NPFGNVGLLM*GEAGK.Q	1	2	3.9406	0.4051	20/28
Grhpr_IPI:IPI00130530.1	3.655	5	6		Acadvl_IPI:IPI00119203.4	K.TPIKDAATGAVK.E	1	2	2.6271	0.33	16/22
Bdh1_IPI:IPI00330754.1	3.598	5	6		Acadvl_IPI:IPI00119203.4	K.VPSENVLGEVGDGFK.V	1	2	4.3614	0.4495	24/28
Dbt_IPI:IPI00130535.1	3.163	5	6		Acadvl_IPI:IPI00119203.4	R.EATQAVLDKPETLSSDASTR.E	0	3	4.1291	0.3877	29/76
Aldh9a1_IPI:IPI00124372.3	2.679	5	6		Acadvl_IPI:IPI00119203.4	R.FFEEVNDPAKNDALEKVEDDTLQGLK.E	1	3	4.5383	0.4273	31/100
Eef1a2_IPI:IPI00119667.1	2.887	4	6		Acadvl_IPI:IPI00119203.4	R.FGM*AATLAGTM*K.S	1	2	2.6044	0.267	17/22
Atp1b1_IPI:IPI00121550.3	3.646	3	6		Acadvl_IPI:IPI00119203.4	R.IFEGANDILR.L	1	2	2.8209	0.1265	15/18
Rpl23_IPI:IPI00139780.1	3.468	5	6		Acat1_IPI:IPI00154054.1	K.DGLTDVYNK.I	0	2	2.236	0.2067	13/16
Ndufa13_IPI:IPI00230715.5	3.335	5	6		Acat1_IPI:IPI00154054.1	K.EEVKEVYM*GNVIQGGEGQAPTR.Q	0	3	5.0562	0.3394	34/84
Gpx1_IPI:IPI00319652.2	3.275	5	6		Acat1_IPI:IPI00154054.1	K.EVYM*GNVIQGGEGQAPTR.Q	0	2	5.6155	0.4409	25/34
Brp44_IPI:IPI00131896.1	2.979	5	6		Acat1_IPI:IPI00154054.1	K.FASEITPITISVK.G	0	2	3.8655	0.3101	20/24
Atpif1_IPI:IPI00127598.1	2.309	5	6		Acat1_IPI:IPI00154054.1	K.LGTAAIQGAIEK.A	0	2	3.8302	0.2872	20/22
2900010M23Rik_IPI:IPI00133350.1	3.964	4	6		Acat1_IPI:IPI00154054.1	K.LGTAAIQGAIEK.A	0	2	1.9123	0.138	12/22
Hspe1-rs1_IPI:IPI00120045.1	3.648	4	6		Acat1_IPI:IPI00154054.1	K.M*LEIDPQK.V	0	2	2.5988	0.1453	12/14
Slc25a5_IPI:IPI00127841.3	2.995	4	6		Acat1_IPI:IPI00154054.1	K.VNIHGGAVSLGHPIGM*SGAR.I	0	3	3.6115	0.3167	30/76
Calm1_IPI:IPI00467841.6	4.275	3	6		Acat1_IPI:IPI00154054.1	R.QEQDTYALSSYTR.S	0	2	3.4336	0.2332	16/24
Atp6v1b1_IPI:IPI00458922.1	4.037	3	6		Acat1_IPI:IPI00154054.1	R.TPIGSFLGSLASQPATK.L	0	3	3.5867	0.2338	25/64
Iqgap1_IPI:IPI00467447.3	3.938	5	5		Acat1_IPI:IPI00154054.1	R.TPIGSFLGSLASQPATK.L	0	2	4.6102	0.5665	24/32
Slc27a2_IPI:IPI00130924.1	3.53	5	5		Acat1_IPI:IPI00154054.1	R.TPIGSFLGSLASQPATK.L	0	2	3.8599	0.5164	22/32
Actn4_IPI:IPI00118899.1	3.397	5	5		Acat1_IPI:IPI00154054.1	R.IAAFADAAVDPIDFPLAPAYAVPK.V	0	3	3.2814	0.2109	31/92
1300010F03Rik_IPI:IPI00652710.3	3.368	5	5		Aco1_IPI:IPI00622780.1	R.DFNDTSQDPDFTQVVELDLK.T	1	2	3.0818	0.236	17/38
Cand1_IPI:IPI00896727.1	3.294	5	5		Aco1_IPI:IPI00622780.1	R.VILQDFTGVPAVVDFAAM*R.D	1	2	3.5006	0.3788	18/36
Psmd2_IPI:IPI00123494.3	3.216	5	5		Aco2_IPI:IPI00116074.1	K.DINQEVYNFLATAGAK.Y	0	2	5.5528	0.4671	22/30
Spna2_IPI:IPI00753793.2	2.943	5	5		Aco2_IPI:IPI00116074.1	K.LTGSLSGWTSPK.D	0	2	2.4017	0.1859	14/22
Slc3a1_IPI:IPI00128432.3	2.804	5	5		Acot10_IPI:IPI00127260.2	K.HSLSPEQDIK.F	1	2	2.6374	0.0873	12/18
Pcca_IPI:IPI00330523.1	3.624	4	5		Acot10_IPI:IPI00127260.2	K.TYGESM*LYLDGQR.H	1	2	3.0501	0.4122	19/24
Lrpprc_IPI:IPI00420706.4	3.3	4	5		Acot10_IPI:IPI00127260.2	K.YVTVQNTVR.F	1	2	2.5091	0.0938	11/16
Mut_IPI:IPI00133553.1	3.269	4	5		Acot10_IPI:IPI00127260.2	R.DSYIEVLLPLGTDPELR.D	1	2	4.7089	0.4978	22/32
Ddx1_IPI:IPI00127172.3	3.044	4	5		Acot10_IPI:IPI00127260.2	R.IFGGFLM*R.K	1	2	3.1274	0.1729	13/14
Tln1_IPI:IPI00465786.3	3.007	4	5		Acot13_IPI:IPI00132958.1	K.TLAFASVDLTNK.T	0	2	3.644	0.3703	19/22
Eef2_IPI:IPI00466069.3	2.228	4	5		Acot13_IPI:IPI00132958.1	K.TLAFASVDLTNK.T	0	2	3.1789	0.3363	18/22
Hibadh_IPI:IPI00116222.1	4.388	5	5		Acot13_IPI:IPI00132958.1	K.VTLVSAAPEK.L	0	2	3.3955	0.2552	15/18
Aldh8a1_IPI:IPI00267407.1	3.902	5	5		Acot13_IPI:IPI00132958.1	K.VTLVSAAPEK.L	0	2	2.933	0.1853	15/18
Fh1_IPI:IPI00129928.2	3.893	5	5		Acot13_IPI:IPI00132958.1	R.GAPGVSVDM*NITYM*SPAK.I	0	2	5.3954	0.5394	25/34
Acaa2_IPI:IPI00226430.2	3.709	5	5		Acot9_IPI:IPI00314069.1	K.GPAFVNPLIPENKEEEELFK.Q	0	2	3.2843	0.318	17/38
Eno1_IPI:IPI00462072.3	3.623	5	5		Acot9_IPI:IPI00314069.1	K.GPAFVNPLIPENKEEEELFK.Q	0	3	3.7151	0.3301	27/76
Ptgr2_IPI:IPI00134334.5	3.334	5	5		Acot9_IPI:IPI00314069.1	R.NIIHELFLTTLDPK.T	0	2	4.4291	0.3031	20/26
Lrpap1_IPI:IPI00469307.2	3.242	5	5		Acot9_IPI:IPI00314069.1	R.VHSEVSSLDSR.E	0	2	2.9991	0.4652	18/20
Acot10_IPI:IPI00127260.2	3.207	5	5		Acox1_IPI:IPI00127558.3	K.IYDQVQSGK.L	3	2	2.512	0.1338	11/16
Ces3_IPI:IPI00387289.3	2.992	5	5		Acox1_IPI:IPI00127558.3	K.LVGGM*VSYLNDLPSQR.I	3	2	4.7045	0.5178	23/30
Hspa1l_IPI:IPI00133208.3	2.927	5	5		Acox1_IPI:IPI00127558.3	K.TQEFILNSPTVTSIK.W	3	2	3.6556	0.1247	20/28
Atp6v0d1_IPI:IPI00313841.1	2.916	5	5		Acox1_IPI:IPI00127558.3	K.YAQVKPDGTYVKPLSNK.L	3	3	3.8493	0.4174	27/64
Prdx1_IPI:IPI00121788.1	2.786	5	5		Acox1_IPI:IPI00127558.3	R.EFGIADPEEIM*WFK.K	2	2	4.1533	0.3859	20/26
Ldha_IPI:IPI00319994.6	2.763	5	5		Acox1_IPI:IPI00127558.3	R.EIENLILNDPDFQHEDYNFLTR.S	2	3	4.3381	0.2576	27/84
Uqcrc2_IPI:IPI00119138.1	2.663	5	5		Acox1_IPI:IPI00127558.3	R.GLETTATYDPK.T	3	2	3.0567	0.4136	18/20
Fech_IPI:IPI00228343.4	4.09	4	5		Acox1_IPI:IPI00127558.3	R.INESIGQGDLSELPELHALTAGLK.A	3	3	4.0568	0.2532	25/92
Tubb4_IPI:IPI00109073.5	3.811	4	5		Acox1_IPI:IPI00127558.3	R.SFLVGSAAQSLSK.A	3	2	3.7786	0.194	21/24
Gpx1_IPI:IPI00319652.2	3.617	4	5		Acox1_IPI:IPI00127558.3	R.SFLVGSAAQSLSK.A	3	2	3.0233	0.1787	19/24
Shmt2_IPI:IPI00454008.1	3.257	4	5		Acox1_IPI:IPI00127558.3	K.DVTLGSVLGR.Y	3	2	2.8453	0.2828	14/18
Mapk1_IPI:IPI00119663.3	2.622	4	5		Acox1_IPI:IPI00127558.3	K.EVAWNLTSVDLVR.A	3	2	4.4001	0.2655	21/24
Ldhd_IPI:IPI00380320.4	2.738	3	5		Acox1_IPI:IPI00127558.3	K.GGDFLEGNIITGAQM*SQVNSR.I	3	3	5.5545	0.354	33/80
Atp5a1_IPI:IPI00130280.1	3.544	5	5		Acox1_IPI:IPI00127558.3	K.GGDFLEGNIITGAQM*SQVNSR.I	3	2	5.5433	0.4638	26/40
Atp5j_IPI:IPI00125460.1	3.524	5	5		Acox1_IPI:IPI00127558.3	K.GGDFLEGNIITGAQMSQVNSR.I	3	2	2.2739	0.1458	13/40
Acta1_IPI:IPI00110827.1	3.06	5	5		Acox1_IPI:IPI00127558.3	R.YDGNVYENLFEWAK.K	3	2	5.0718	0.452	22/26
Tuba1a_IPI:IPI00110753.1	4.124	4	5		Acox1_IPI:IPI00127558.3	R.YDGNVYENLFEWAK.K	3	2	5.5266	0.5005	21/26
Cox4i1_IPI:IPI00117978.1	3.548	4	5		Acox1_IPI:IPI00409360.3	R.AAATFNPELITHILDGSPENTR.R	1	2	3.1092	0.3871	16/42
Cox5a_IPI:IPI00120719.4	3.131	4	5		Acox2_IPI:IPI00134870.3	R.FAEVLPDGTYQR.L	1	2	2.6811	0.1001	13/22
Myl12b_IPI:IPI00132705.1	4.281	3	5		Acsm2_IPI:IPI00169586.2	K.VLSSYPINTLVGAPIIYR.M	2	2	3.3532	0.1905	12/34
Atp5k_IPI:IPI00111770.7	3.836	3	5		Acsm2_IPI:IPI00169586.2	K.FNFASDVIDHWASVEK.A	3	2	4.028	0.3846	23/30
Acot13_IPI:IPI00132958.1	3.709	3	5		Acsm2_IPI:IPI00169586.2	K.LLVSENSR.E	2	2	1.5698	0.122	10/14
Cisd1_IPI:IPI00128346.1	3.245	3	5		Acsm2_IPI:IPI00169586.2	K.LLVSENSR.E	2	2	2.5048	0.1815	13/14
Lonp1_IPI:IPI00319518.4	3.617	4	4		Acsm2_IPI:IPI00169586.2	K.VLQEHVK.S	3	2	2.3304	0.0677	11/12
Slc4a4_IPI:IPI00314749.2	3.541	4	4		Acsm2_IPI:IPI00169586.2	K.VLSSYPINTLVGAPIIYR.M	2	3	4.6798	0.3442	30/68
Slc10a2_IPI:IPI00136340.1	3.382	4	4		Acsm2_IPI:IPI00169586.2	K.VLSSYPINTLVGAPIIYR.M	2	2	5.3142	0.5514	21/34
Ppp4r1_IPI:IPI00162823.2	3.35	4	4		Acsm2_IPI:IPI00169586.2	R.ESAAIYFTSGTSGPPK.M	2	2	2.506	0.1181	17/30
Ncoa7_IPI:IPI00222255.2	3.313	4	4		Acsm2_IPI:IPI00169586.2	R.IGPSEVENALM*EHPAVSETAVISSPDPSR.G	3	3	5.3789	0.4829	36/112
Atp2a1_IPI:IPI00311654.4	3.172	4	4		Acsm2_IPI:IPI00169586.2	R.KVEFVLDLPK.T	2	2	2.663	0.1162	15/18
Ogdhl_IPI:IPI00342603.7	2.738	4	4		Acsm2_IPI:IPI00169586.2	R.M*LLQQDLSSYK.F	2	2	2.254	0.1773	17/20
Actg1_IPI:IPI00136929.1	4.663	3	4		Acsm2_IPI:IPI00169586.2	R.SDDIINSSGYR.I	3	2	4.1656	0.2188	18/20
Slc3a2_IPI:IPI00114641.3	4.447	3	4		Acsm2_IPI:IPI00169586.2	R.TGLVFM*PGTIQM*R.S	2	2	3.2784	0.3963	17/24
Tuba1a_IPI:IPI00110753.1	4.127	3	4		Acta1_IPI:IPI00110827.1	K.AGFAGDDAPR.A	16	2	3.4119	0.3364	16/18
Ywhaz_IPI:IPI00116498.1	4.02	4	4		Acta1_IPI:IPI00110827.1	K.DSYVGDEAQSK.R	16	2	2.8746	0.2873	13/20
Dao_IPI:IPI00115604.2	3.993	4	4		Acta1_IPI:IPI00110827.1	K.DSYVGDEAQSKR.G	15	2	3.3515	0.427	18/22
Fbp1_IPI:IPI00228630.5	3.93	4	4		Acta1_IPI:IPI00110827.1	K.QEYDEAGPSIVHR.K	5	2	1.8963	0.0894	12/24
Rplp0_IPI:IPI00314950.2	3.677	4	4		Acta1_IPI:IPI00110827.1	K.SYELPDGQVITIGNER.F	17	2	2.6635	0.1398	15/30
Ndufv2_IPI:IPI00169925.2	3.664	4	4		Acta1_IPI:IPI00110827.1	K.SYELPDGQVITIGNER.F	17	2	4.7473	0.4144	25/30
Ndufs3_IPI:IPI00121309.2	3.585	4	4		Acta1_IPI:IPI00110827.1	K.SYELPDGQVITIGNER.F	17	3	4.0183	0.3073	33/60
Atp1a1_IPI:IPI00311682.5	3.363	4	4		Acta1_IPI:IPI00110827.1	R.AVFPSIVGRPR.H	17	2	2.6456	0.2862	14/20
Ephx2_IPI:IPI00321617.1	3.281	4	4		Acta1_IPI:IPI00110827.1	R.DLTDYLM*K.I	16	2	2.1756	0.1842	12/14
Lactb_IPI:IPI00109293.1	3.245	4	4		Acta1_IPI:IPI00110827.1	R.DLTDYLM*K.I	16	1	2.4145	0.1827	10/14
Tpm3_IPI:IPI00169707.2	3.189	4	4		Acta1_IPI:IPI00110827.1	R.HQGVM*VGM*GQK.D	15	2	2.4456	0.2085	15/20
Rps6ka3_IPI:IPI00114333.2	3.123	4	4		Acta1_IPI:IPI00110827.1	K.AGFAGDDAPR.A	16	1	2.7129	0.264	11/18
Chchd3_IPI:IPI00133562.1	3.013	4	4		Acta1_IPI:IPI00110827.1	K.AGFAGDDAPR.A	16	2	3.2809	0.2191	16/18
Cyp4b1_IPI:IPI00134516.1	2.996	4	4		Acta1_IPI:IPI00110827.1	K.AGFAGDDAPR.A	16	2	2.833	0.2558	16/18
Dci_IPI:IPI00114416.1	2.795	4	4		Acta1_IPI:IPI00110827.1	K.DLYANNVMSGGTTM*YPGIADR.M	0	2	3.0501	0.0886	15/40
Sucla2_IPI:IPI00261627.1	2.709	4	4		Acta1_IPI:IPI00110827.1	K.DLYANNVMSGGTTM*YPGIADR.M	0	3	3.3458	0.1072	31/80
Mccc2_IPI:IPI00420752.7	2.558	4	4		Acta1_IPI:IPI00110827.1	K.DLYANNVMSGGTTM*YPGIADR.M	0	2	2.8775	0.0536	13/40
1700071K01Rik_IPI:IPI00126917.1	3.673	3	4		Acta1_IPI:IPI00110827.1	K.DLYANNVMSGGTTMYPGIADR.M	0	3	3.1685	0.1228	29/80
Acot9_IPI:IPI00314069.1	3.607	3	4		Acta1_IPI:IPI00110827.1	K.DSYVGDEAQSK.R	16	2	2.6007	0.2449	13/20
Pter_IPI:IPI00121517.1	3.505	3	4		Acta1_IPI:IPI00110827.1	K.DSYVGDEAQSK.R	16	2	3.6288	0.3785	18/20
Hmgcl_IPI:IPI00127625.1	3.447	3	4		Acta1_IPI:IPI00110827.1	K.DSYVGDEAQSKR.G	15	2	3.3624	0.3537	19/22
Eef1a1_IPI:IPI00307837.6	3.268	3	4		Acta1_IPI:IPI00110827.1	K.EITALAPSTM*K.I	14	1	1.8304	0.2797	12/20
Acadsb_IPI:IPI00119842.1	3.177	3	4		Acta1_IPI:IPI00110827.1	K.EITALAPSTM*K.I	14	1	1.9833	0.0712	13/20
Vdac2_IPI:IPI00122547.1	2.531	3	4		Acta1_IPI:IPI00110827.1	K.EITALAPSTM*K.I	14	2	2.3322	0.1397	16/20
Atp1a1_IPI:IPI00311682.5	4.565	4	4		Acta1_IPI:IPI00110827.1	K.EITALAPSTMK.I	14	1	3.2139	0.1206	14/20
Rpl22_IPI:IPI00222546.5	3.914	4	4		Acta1_IPI:IPI00110827.1	K.IIAPPERK.Y	15	2	2.3273	0.1051	11/14
Mrpl41_IPI:IPI00378520.4	3.521	4	4		Acta1_IPI:IPI00110827.1	K.IWHHTFYNELR.V	10	2	3.3624	0.3394	17/20
Gstz1_IPI:IPI00126120.1	3.505	4	4		Acta1_IPI:IPI00110827.1	K.IWHHTFYNELR.V	10	3	3.2795	0.2537	24/40
Ppia_IPI:IPI00554989.3	3.213	4	4		Acta1_IPI:IPI00110827.1	K.IWHHTFYNELR.V	10	3	3.2849	0.2116	23/40
Skp1a_IPI:IPI00331163.9	3.194	4	4		Acta1_IPI:IPI00110827.1	K.IWHHTFYNELR.V	10	2	3.296	0.3183	16/20
Arpc4_IPI:IPI00138691.6	3.17	4	4		Acta1_IPI:IPI00110827.1	K.IWHHTFYNELR.V	10	2	3.4794	0.3807	17/20
Trappc3_IPI:IPI00115056.1	3.103	4	4		Acta1_IPI:IPI00110827.1	K.IWHHTFYNELR.V	10	3	3.0746	0.2043	22/40
Rps7_IPI:IPI00136984.1	3.039	4	4		Acta1_IPI:IPI00110827.1	K.QEYDEAGPSIVHR.K	5	3	3.1504	0.1017	19/48
Vil1_IPI:IPI00314041.6	2.92	4	4		Acta1_IPI:IPI00110827.1	K.QEYDEAGPSIVHR.K	5	2	2.3816	0.0946	15/24
LOC674727_IPI:IPI00138302.1	2.786	4	4		Acta1_IPI:IPI00110827.1	K.QEYDEAGPSIVHRK.C	5	2	2.9661	0.1053	12/26
Vps25_IPI:IPI00132167.1	2.507	4	4		Acta1_IPI:IPI00110827.1	K.SYELPDGQVITIGNER.F	17	3	4.3447	0.3136	32/60
Cltc_IPI:IPI00169916.1	4.365	3	4		Acta1_IPI:IPI00110827.1	K.SYELPDGQVITIGNER.F	17	2	4.3783	0.3582	22/30
Acaa1a_IPI:IPI00121833.3	4.113	3	4		Acta1_IPI:IPI00110827.1	K.SYELPDGQVITIGNER.F	17	2	4.6693	0.4984	24/30
Actb_IPI:IPI00110850.1	4.014	3	4		Acta1_IPI:IPI00110827.1	K.SYELPDGQVITIGNER.F	17	2	5.0431	0.4033	24/30
Rps28_IPI:IPI00137736.1	3.707	3	4		Acta1_IPI:IPI00110827.1	K.SYELPDGQVITIGNER.F	17	2	3.3162	0.1203	24/30
Arpc3_IPI:IPI00124829.5	3.653	3	4		Acta1_IPI:IPI00110827.1	K.SYELPDGQVITIGNER.F	17	3	4.4695	0.2577	32/60
Atp6v0a4_IPI:IPI00310502.1	3.647	3	4		Acta1_IPI:IPI00110827.1	K.SYELPDGQVITIGNER.F	17	2	2.7374	0.1524	17/30
Nme2_IPI:IPI00127417.1	3.618	3	4		Acta1_IPI:IPI00110827.1	K.SYELPDGQVITIGNER.F	17	2	4.4667	0.4915	22/30
Timm13_IPI:IPI00134484.1	3.593	3	4		Acta1_IPI:IPI00110827.1	K.SYELPDGQVITIGNER.F	17	2	2.5319	0.179	15/30
Hba-a1_IPI:IPI00110658.1	3.464	3	4		Acta1_IPI:IPI00110827.1	K.SYELPDGQVITIGNER.F	17	2	2.4457	0.3038	19/30
Arpc5_IPI:IPI00399943.3	3.426	3	4		Acta1_IPI:IPI00110827.1	K.SYELPDGQVITIGNER.F	17	2	4.4228	0.3615	20/30
Ndufb4_IPI:IPI00132390.5	3.363	3	4		Acta1_IPI:IPI00110827.1	K.YPIEHGIITNWDDM*EK.I	9	3	3.6998	0.0783	26/60
H2afj_IPI:IPI00153400.2	3.334	3	4		Acta1_IPI:IPI00110827.1	K.YPIEHGIITNWDDM*EK.I	9	2	4.3017	0.3104	16/30
Ndufa4_IPI:IPI00125929.2	3.018	3	4		Acta1_IPI:IPI00110827.1	K.YPIEHGIITNWDDM*EK.I	9	2	3.8707	0.3066	18/30
Atp5j2_IPI:IPI00271986.6	2.859	3	4		Acta1_IPI:IPI00110827.1	K.YPIEHGIITNWDDM*EK.I	9	2	3.3262	0.1784	17/30
Gm4957_IPI:IPI00339474.3	2.755	3	4		Acta1_IPI:IPI00110827.1	K.YPIEHGIITNWDDMEK.I	9	2	4.4891	0.2394	19/30
Pecr_IPI:IPI00331596.6	2.719	3	4		Acta1_IPI:IPI00110827.1	K.YPIEHGIITNWDDMEK.I	9	3	3.4707	0.1849	24/60
Atp5f1_IPI:IPI00341282.2	2.292	3	4		Acta1_IPI:IPI00110827.1	K.YPIEHGIITNWDDMEK.I	9	3	4.1642	0.2337	28/60
Atp5l_IPI:IPI00133342.1	3.688	2	4		Acta1_IPI:IPI00110827.1	R.AVFPSIVGRPR.H	17	2	3.2196	0.2883	14/20
Rps20_IPI:IPI00323819.3	3.372	2	4		Acta1_IPI:IPI00110827.1	R.AVFPSIVGRPR.H	17	2	2.6273	0.2689	14/20
Cox6b1_IPI:IPI00225390.5	2.547	2	4		Acta1_IPI:IPI00110827.1	R.AVFPSIVGRPR.H	17	2	3.0775	0.3153	16/20
Mrpl50_IPI:IPI00133122.3	2.43	2	4		Acta1_IPI:IPI00110827.1	R.DLTDYLM*K.I	16	2	2.9875	0.288	12/14
Sec23a_IPI:IPI00123349.2	4.543	3	3		Acta1_IPI:IPI00110827.1	R.DLTDYLM*K.I	16	2	1.8766	0.1474	12/14
Vill_IPI:IPI00172312.2	4.243	3	3		Acta1_IPI:IPI00110827.1	R.DLTDYLM*K.I	16	1	1.9926	0.1668	11/14
Hspa4_IPI:IPI00331556.5	3.9	3	3		Acta1_IPI:IPI00110827.1	R.DLTDYLM*K.I	16	1	2.2566	0.0764	11/14
Pnpt1_IPI:IPI00321923.5	3.871	3	3		Acta1_IPI:IPI00110827.1	R.DLTDYLM*K.I	16	2	2.0618	0.1352	11/14
Enpep_IPI:IPI00134585.1	3.634	3	3		Acta1_IPI:IPI00110827.1	R.DLTDYLMK.I	16	1	2.5206	0.2092	10/14
Atp5b_IPI:IPI00468481.2	3.56	3	3		Acta1_IPI:IPI00110827.1	R.GYSFVTTAER.E	7	2	3.4812	0.2341	17/18
Dnajc13_IPI:IPI00378580.6	3.321	3	3		Acta1_IPI:IPI00110827.1	R.GYSFVTTAER.E	7	2	3.098	0.5351	16/18
Pfkl_IPI:IPI00387312.2	3.096	3	3		Acta1_IPI:IPI00110827.1	R.HQGVM*VGM*GQK.D	15	2	2.024	0.1372	11/20
Wdr7_IPI:IPI00120637.4	3.033	3	3		Acta1_IPI:IPI00110827.1	R.HQGVM*VGM*GQK.D	15	2	2.8982	0.3083	17/20
Slc25a5_IPI:IPI00127841.3	2.807	3	3		Acta1_IPI:IPI00110827.1	R.HQGVM*VGM*GQK.D	15	2	2.085	0.2285	11/20
Ddb1_IPI:IPI00316740.4	2.775	3	3		Acta1_IPI:IPI00110827.1	R.HQGVM*VGM*GQK.D	15	2	2.2107	0.1572	13/20
Aass_IPI:IPI00387491.1	2.753	3	3		Acta1_IPI:IPI00110827.1	R.HQGVM*VGM*GQK.D	15	3	3.1439	0.0501	19/40
Nckap1_IPI:IPI00319320.4	2.552	3	3		Acta1_IPI:IPI00110827.1	R.HQGVM*VGMGQK.D	15	2	2.3168	0.2525	15/20
Tufm_IPI:IPI00274407.1	2.507	3	3		Acta1_IPI:IPI00110827.1	R.HQGVMVGM*GQK.D	15	2	2.4767	0.1587	15/20
Rps6ka1_IPI:IPI00114332.5	2.036	3	3		Acta1_IPI:IPI00110827.1	R.VAPEEHPTLLTEAPLNPK.A	9	3	3.1624	0.2465	23/68
Atp4a_IPI:IPI00230680.7	3.433	2	3		Acta1_IPI:IPI00110827.1	R.VAPEEHPTLLTEAPLNPK.A	9	2	2.8462	0.1661	17/34
BC026585_IPI:IPI00153227.5	5.504	3	3		Acta1_IPI:IPI00110827.1	K.AGFAGDDAPR.A	16	2	3.1456	0.2361	16/18
LOC100044454_IPI:IPI00135284.1	5.007	3	3		Acta1_IPI:IPI00110827.1	K.DSYVGDEAQSK.R	16	2	2.3848	0.3281	13/20
Gstz1_IPI:IPI00126120.1	4.623	3	3		Acta1_IPI:IPI00110827.1	K.QEYDEAGPSIVHR.K	5	2	1.9989	0.1141	14/24
Ldhb_IPI:IPI00229510.5	4.027	3	3		Acta1_IPI:IPI00110827.1	K.SYELPDGQVITIGNER.F	17	2	4.9647	0.4182	24/30
Actr3_IPI:IPI00115627.4	3.706	3	3		Acta1_IPI:IPI00110827.1	R.AVFPSIVGRPR.H	17	2	2.8047	0.2726	13/20
Aldoa_IPI:IPI00221402.7	3.7	3	3		Actb_IPI:IPI00110850.1	K.DLYANTVLSGGTTM*YPGIADR.M	6	2	5.9028	0.4584	24/40
Hsd17b10_IPI:IPI00626132.3	3.684	3	3		Actb_IPI:IPI00110850.1	K.DLYANTVLSGGTTM*YPGIADR.M	6	3	5.4	0.475	36/80
Dab2_IPI:IPI00222828.2	3.648	3	3		Actb_IPI:IPI00110850.1	K.DLYANTVLSGGTTMYPGIADR.M	6	2	3.9602	0.3184	16/40
Actr2_IPI:IPI00177038.1	3.445	3	3		Actb_IPI:IPI00110850.1	R.GYSFTTTAER.E	7	2	3.0457	0.3248	16/18
Ncoa7_IPI:IPI00671462.2	3.423	3	3		Actb_IPI:IPI00110850.1	R.KDLYANTVLSGGTTM*YPGIADR.M	6	3	3.3882	0.203	28/84
Ckmt1_IPI:IPI00128296.1	3.423	3	3		Actb_IPI:IPI00110850.1	R.TTGIVM*DSGDGVTHTVPIYEGYALPHAILR.L	6	3	5.8342	0.4757	43/116
Ggt1_IPI:IPI00122522.1	3.354	3	3		Actb_IPI:IPI00110850.1	R.VAPEEHPVLLTEAPLNPK.A	5	3	4.0788	0.123	22/68
Sfxn1_IPI:IPI00115454.3	3.247	3	3		Actb_IPI:IPI00110850.1	R.VAPEEHPVLLTEAPLNPK.A	5	2	4.2108	0.1792	23/34
Decr1_IPI:IPI00387379.1	3.182	3	3		Actb_IPI:IPI00110850.1	R.VAPEEHPVLLTEAPLNPK.A	5	3	3.5691	0.1253	25/68
Ehhadh_IPI:IPI00127276.1	3.178	3	3		Actb_IPI:IPI00110850.1	K.DLYANTVLSGGTTM*YPGIADR.M	6	2	3.7894	0.4459	17/40
Timm50_IPI:IPI00111045.1	3.173	3	3		Actb_IPI:IPI00110850.1	K.DLYANTVLSGGTTM*YPGIADR.M	6	2	2.8486	0.1266	14/40
Keg1_IPI:IPI00121522.1	3.165	3	3		Actb_IPI:IPI00110850.1	K.DLYANTVLSGGTTM*YPGIADR.M	6	2	5.9305	0.4302	24/40
Cryz_IPI:IPI00134704.1	3.093	3	3		Actb_IPI:IPI00110850.1	K.DLYANTVLSGGTTM*YPGIADR.M	6	2	6.3271	0.4701	25/40
Nipsnap1_IPI:IPI00115824.1	3.072	3	3		Actb_IPI:IPI00110850.1	K.DLYANTVLSGGTTM*YPGIADR.M	6	2	4.4685	0.3858	24/40
Actr1a_IPI:IPI00113895.1	3.033	3	3		Actb_IPI:IPI00110850.1	K.DLYANTVLSGGTTM*YPGIADR.M	6	3	3.9779	0.2872	28/80
Rab11b_IPI:IPI00135869.3	3.021	3	3		Actb_IPI:IPI00110850.1	K.DLYANTVLSGGTTM*YPGIADR.M	6	3	4.2777	0.3518	30/80
Suclg1_IPI:IPI00406442.3	2.99	3	3		Actb_IPI:IPI00110850.1	K.DLYANTVLSGGTTM*YPGIADR.M	6	2	4.3865	0.3579	20/40
Tcp1_IPI:IPI00459493.5	2.981	3	3		Actb_IPI:IPI00110850.1	K.DLYANTVLSGGTTM*YPGIADR.M	6	2	3.1249	0.2849	13/40
Ehd1_IPI:IPI00126083.3	2.966	3	3		Actb_IPI:IPI00110850.1	K.DLYANTVLSGGTTM*YPGIADR.M	6	3	5.2866	0.4497	34/80
Tuba4a_IPI:IPI00117350.1	2.934	3	3		Actb_IPI:IPI00110850.1	K.DLYANTVLSGGTTM*YPGIADR.M	6	3	5.8157	0.4385	38/80
Atp6v0d2_IPI:IPI00340503.6	2.879	3	3		Actb_IPI:IPI00110850.1	K.DLYANTVLSGGTTM*YPGIADR.M	6	3	4.4979	0.4056	30/80
Trim21_IPI:IPI00331738.4	2.84	3	3		Actb_IPI:IPI00110850.1	K.DLYANTVLSGGTTM*YPGIADR.M	6	2	3.8301	0.4253	18/40
Adh1_IPI:IPI00221400.5	2.827	3	3		Actb_IPI:IPI00110850.1	K.DLYANTVLSGGTTM*YPGIADR.M	6	2	5.4509	0.3968	25/40
Hadh_IPI:IPI00121105.2	2.804	3	3		Actb_IPI:IPI00110850.1	K.DLYANTVLSGGTTM*YPGIADR.M	6	2	4.6975	0.3991	25/40
Mccc2_IPI:IPI00553717.6	2.779	3	3		Actb_IPI:IPI00110850.1	K.DLYANTVLSGGTTM*YPGIADR.M	6	2	3.1342	0.3612	15/40
2700060E02Rik_IPI:IPI00132456.1	2.755	3	3		Actb_IPI:IPI00110850.1	K.DLYANTVLSGGTTM*YPGIADR.M	6	3	5.0179	0.4214	31/80
Rsu1_IPI:IPI00331321.1	2.755	3	3		Actb_IPI:IPI00110850.1	K.DLYANTVLSGGTTM*YPGIADR.M	6	2	3.2156	0.3529	14/40
Asl_IPI:IPI00314788.5	2.743	3	3		Actb_IPI:IPI00110850.1	K.DLYANTVLSGGTTM*YPGIADR.M	6	3	5.914	0.39	37/80
Dak_IPI:IPI00310669.3	2.706	3	3		Actb_IPI:IPI00110850.1	K.DLYANTVLSGGTTM*YPGIADR.M	6	2	3.7786	0.4162	15/40
Ndufs2_IPI:IPI00128023.3	2.669	3	3		Actb_IPI:IPI00110850.1	K.DLYANTVLSGGTTM*YPGIADR.M	6	2	5.0717	0.497	22/40
Ndufv1_IPI:IPI00130460.1	2.564	3	3		Actb_IPI:IPI00110850.1	K.DLYANTVLSGGTTM*YPGIADR.M	6	2	2.7345	0.1336	13/40
Gpd1_IPI:IPI00230185.5	2.545	3	3		Actb_IPI:IPI00110850.1	K.DLYANTVLSGGTTMYPGIADR.M	6	2	2.5128	0.3169	13/40
Actbl2_IPI:IPI00221528.1	2.335	3	3		Actb_IPI:IPI00110850.1	K.DLYANTVLSGGTTMYPGIADR.M	6	2	5.3442	0.5638	23/40
Ap2m1_IPI:IPI00116356.5	2.274	3	3		Actb_IPI:IPI00110850.1	K.QEYDESGPSIVHR.K	6	3	3.0971	0.3094	25/48
Hsd17b10_IPI:IPI00320847.1	4	2	3		Actb_IPI:IPI00110850.1	K.QEYDESGPSIVHR.K	6	2	3.563	0.4801	18/24
Ndufb10_IPI:IPI00121288.5	3.245	2	3		Actb_IPI:IPI00110850.1	K.QEYDESGPSIVHR.K	6	2	3.4272	0.3292	17/24
Gm9826_IPI:IPI00230440.6	3.148	2	3		Actb_IPI:IPI00110850.1	K.QEYDESGPSIVHR.K	6	2	3.0812	0.2493	17/24
Sepsecs_IPI:IPI00227678.5	2.879	2	3		Actb_IPI:IPI00110850.1	K.QEYDESGPSIVHR.K	6	3	3.0554	0.2777	27/48
Ugt1a9_IPI:IPI00111936.1	2.471	2	3		Actb_IPI:IPI00110850.1	K.QEYDESGPSIVHR.K	6	2	2.4409	0.2642	14/24
Rplp2_IPI:IPI00139795.2	5.342	3	3		Actb_IPI:IPI00110850.1	R.GYSFTTTAER.E	7	2	2.5943	0.239	16/18
Mrpl12_IPI:IPI00118963.1	4.184	3	3		Actb_IPI:IPI00110850.1	R.GYSFTTTAER.E	7	2	3.5973	0.4207	16/18
Atp6v1a_IPI:IPI00407692.3	4.167	3	3		Actb_IPI:IPI00110850.1	R.GYSFTTTAER.E	7	2	2.9782	0.3784	16/18
1500003O03Rik_IPI:IPI00229680.5	4.007	3	3		Actb_IPI:IPI00110850.1	R.GYSFTTTAER.E	7	1	1.8883	0.1259	10/18
Ptpmt1_IPI:IPI00134918.4	3.615	3	3		Actb_IPI:IPI00110850.1	R.GYSFTTTAER.E	7	2	2.3232	0.0948	16/18
Ssr4_IPI:IPI00122346.2	3.572	3	3		Actb_IPI:IPI00110850.1	R.GYSFTTTAER.E	7	2	3.2726	0.3217	16/18
Cda_IPI:IPI00110866.3	3.297	3	3		Actb_IPI:IPI00110850.1	R.GYSFTTTAER.E	7	2	2.5838	0.2602	15/18
Sar1a_IPI:IPI00115644.2	3.294	3	3		Actb_IPI:IPI00110850.1	R.GYSFTTTAER.E	7	1	1.9282	0.0982	8/18
mt-Co2_IPI:IPI00131176.1	3.264	3	3		Actb_IPI:IPI00110850.1	R.GYSFTTTAER.E	7	2	3.0946	0.4469	17/18
Hspa9_IPI:IPI00133903.1	3.128	3	3		Actb_IPI:IPI00110850.1	R.GYSFTTTAER.E	7	2	2.59	0.3156	16/18
Fis1_IPI:IPI00132217.1	3.057	3	3		Actb_IPI:IPI00110850.1	R.GYSFTTTAER.E	7	2	2.1977	0.256	16/18
Gpx4_IPI:IPI00117281.2	3.014	3	3		Actb_IPI:IPI00110850.1	R.GYSFTTTAER.E	7	2	3.1138	0.3094	16/18
Etfb_IPI:IPI00121440.4	3.004	3	3		Actb_IPI:IPI00110850.1	R.KDLYANTVLSGGTTM*YPGIADR.M	6	2	5.7099	0.4621	27/42
Ndufa6_IPI:IPI00133399.1	2.961	3	3		Actb_IPI:IPI00110850.1	R.KDLYANTVLSGGTTM*YPGIADR.M	6	3	4.5909	0.3931	36/84
Ndufa2_IPI:IPI00315302.5	2.959	3	3		Actb_IPI:IPI00110850.1	R.KDLYANTVLSGGTTM*YPGIADR.M	6	3	4.0503	0.3647	24/84
Ndufs4_IPI:IPI00229008.2	2.799	3	3		Actb_IPI:IPI00110850.1	R.KDLYANTVLSGGTTM*YPGIADR.M	6	2	5.6879	0.4694	29/42
Hrsp12_IPI:IPI00130640.5	2.743	3	3		Actb_IPI:IPI00110850.1	R.KDLYANTVLSGGTTM*YPGIADR.M	6	3	5.8693	0.4008	36/84
Rps10_IPI:IPI00112448.1	2.708	3	3		Actb_IPI:IPI00110850.1	R.TTGIVM*DSGDGVTHTVPIYEGYALPHAILR.L	6	3	6.203	0.4847	44/116
Ehhadh_IPI:IPI00127276.1	2.687	3	3		Actb_IPI:IPI00110850.1	R.TTGIVM*DSGDGVTHTVPIYEGYALPHAILR.L	6	3	5.969	0.5229	39/116
Rpl28_IPI:IPI00222547.6	2.083	3	3		Actb_IPI:IPI00110850.1	R.TTGIVM*DSGDGVTHTVPIYEGYALPHAILR.L	6	3	5.1018	0.348	36/116
Hint2_IPI:IPI00133034.3	4.432	2	3		Actb_IPI:IPI00110850.1	R.TTGIVM*DSGDGVTHTVPIYEGYALPHAILR.L	6	3	3.6635	0.2481	23/116
Atp6v1e1_IPI:IPI00119115.2	4.147	2	3		Actb_IPI:IPI00110850.1	R.TTGIVM*DSGDGVTHTVPIYEGYALPHAILR.L	6	3	4.226	0.367	32/116
Ndufs7_IPI:IPI00120232.1	3.81	2	3		Actb_IPI:IPI00110850.1	R.TTGIVM*DSGDGVTHTVPIYEGYALPHAILR.L	6	3	6.2818	0.5039	41/116
Atp5d_IPI:IPI00453777.2	3.433	2	3		Actb_IPI:IPI00110850.1	R.TTGIVM*DSGDGVTHTVPIYEGYALPHAILR.L	6	3	3.9116	0.3199	30/116
Cml3_IPI:IPI00265692.3	3.164	2	3		Actb_IPI:IPI00110850.1	R.TTGIVMDSGDGVTHTVPIYEGYALPHAILR.L	6	3	5.5545	0.4059	36/116
Psmb6_IPI:IPI00119239.2	3.117	2	3		Actb_IPI:IPI00110850.1	R.TTGIVMDSGDGVTHTVPIYEGYALPHAILR.L	6	3	6.0966	0.479	35/116
Pcbd1_IPI:IPI00223800.5	3.004	2	3		Actb_IPI:IPI00110850.1	R.TTGIVMDSGDGVTHTVPIYEGYALPHAILR.L	6	3	5.4562	0.4444	32/116
Prdx2_IPI:IPI00117910.3	2.967	2	3		Actb_IPI:IPI00110850.1	R.VAPEEHPVLLTEAPLNPK.A	5	3	4.7836	0.0544	31/68
Slc25a3_IPI:IPI00124771.1	2.925	2	3		Actb_IPI:IPI00110850.1	R.VAPEEHPVLLTEAPLNPK.A	5	3	4.7987	0.0695	26/68
Brp44l_IPI:IPI00124292.1	2.39	2	3		Actb_IPI:IPI00110850.1	R.VAPEEHPVLLTEAPLNPK.A	5	2	3.1172	0.2063	18/34
Ugcgl1_IPI:IPI00762897.2	4.581	2	2		Actb_IPI:IPI00110850.1	R.VAPEEHPVLLTEAPLNPK.A	5	3	4.1836	0.1295	26/68
Ass1_IPI:IPI00134746.5	4.384	2	2		Actb_IPI:IPI00110850.1	R.VAPEEHPVLLTEAPLNPK.A	5	2	4.6985	0.2833	24/34
Acadvl_IPI:IPI00119203.4	4.306	2	2		Actb_IPI:IPI00110850.1	R.VAPEEHPVLLTEAPLNPK.A	5	2	4.1944	0.2151	20/34
Pfkm_IPI:IPI00331541.5	4.291	2	2		Actb_IPI:IPI00110850.1	K.DLYANTVLSGGTTM*YPGIADR.M	6	3	5.2703	0.3999	35/80
Pfkp_IPI:IPI00124444.1	4.089	2	2		Actb_IPI:IPI00110850.1	K.DLYANTVLSGGTTM*YPGIADR.M	6	2	5.9061	0.431	24/40
Psmd1_IPI:IPI00267295.5	4.019	2	2		Actb_IPI:IPI00110850.1	R.GYSFTTTAER.E	7	2	2.2131	0.2439	16/18
Aco2_IPI:IPI00116074.1	3.977	2	2		Actb_IPI:IPI00110850.1	R.VAPEEHPVLLTEAPLNPK.A	5	2	2.6669	0.1775	15/34
Cat_IPI:IPI00312058.5	3.958	2	2		Actbl2_IPI:IPI00221528.1	K.EIVTLAPSTM*K.I	0	2	2.7257	0.2448	14/20
Dmxl1_IPI:IPI00652755.1	3.837	2	2		Actbl2_IPI:IPI00221528.1	K.IWYHTFYNELR.V	0	2	2.3516	0.2587	11/20
Atp2a2_IPI:IPI00338964.3	3.442	2	2		Actbl2_IPI:IPI00221528.1	R.GYNFTTTAER.E	0	2	1.9287	0.0953	14/18
Hspd1_IPI:IPI00308885.6	3.415	2	2		Actc1_IPI:IPI00114593.1	K.DLYANNVLSGGTTM*YPGIADR.M	6	3	4.717	0.1598	32/80
Gldc_IPI:IPI00127267.4	3.384	2	2		Actg1_IPI:IPI00136929.1	K.DLYANTVLSGGTTM*YPGLADR.M	0	2	5.9028	0.4584	24/40
Aco1_IPI:IPI00622780.1	3.291	2	2		Actg1_IPI:IPI00136929.1	K.DLYANTVLSGGTTM*YPGLADR.M	0	3	5.4	0.475	36/80
Spnb2_IPI:IPI00121892.9	3.263	2	2		Actg1_IPI:IPI00136929.1	K.DLYANTVLSGGTTMYPGLADR.M	0	2	3.9602	0.3184	16/40
Atp1b1_IPI:IPI00121550.3	3.209	2	2		Actg1_IPI:IPI00136929.1	R.KDLYANTVLSGGTTM*YPGLADR.M	0	3	3.3882	0.203	28/84
Sec23b_IPI:IPI00317604.1	3.198	2	2		Actg1_IPI:IPI00136929.1	K.DLYANTVLSGGTTM*YPGLADR.M	0	2	3.7894	0.4459	17/40
Oplah_IPI:IPI00169473.1	3.198	2	2		Actg1_IPI:IPI00136929.1	K.DLYANTVLSGGTTM*YPGLADR.M	0	2	2.8486	0.1266	14/40
Dhtkd1_IPI:IPI00756386.1	3.151	2	2		Actg1_IPI:IPI00136929.1	K.DLYANTVLSGGTTM*YPGLADR.M	0	2	5.9305	0.4302	24/40
Sf3b3_IPI:IPI00122011.2	3.06	2	2		Actg1_IPI:IPI00136929.1	K.DLYANTVLSGGTTM*YPGLADR.M	0	2	6.3271	0.4701	25/40
Arhgap17_IPI:IPI00320905.7	3.044	2	2		Actg1_IPI:IPI00136929.1	K.DLYANTVLSGGTTM*YPGLADR.M	0	2	4.4685	0.3858	24/40
Dnajc13_IPI:IPI00458074.3	3.028	2	2		Actg1_IPI:IPI00136929.1	K.DLYANTVLSGGTTM*YPGLADR.M	0	3	3.9779	0.2872	28/80
Arhgef6_IPI:IPI00170221.2	3	2	2		Actg1_IPI:IPI00136929.1	K.DLYANTVLSGGTTM*YPGLADR.M	0	3	4.2777	0.3518	30/80
Hnrnpu_IPI:IPI00458583.3	2.947	2	2		Actg1_IPI:IPI00136929.1	K.DLYANTVLSGGTTM*YPGLADR.M	0	2	4.3865	0.3579	20/40
Git1_IPI:IPI00470095.1	2.919	2	2		Actg1_IPI:IPI00136929.1	K.DLYANTVLSGGTTM*YPGLADR.M	0	2	3.1249	0.2849	13/40
Ap1g1_IPI:IPI00224151.5	2.872	2	2		Actg1_IPI:IPI00136929.1	K.DLYANTVLSGGTTM*YPGLADR.M	0	3	5.2866	0.4497	34/80
Opa1_IPI:IPI00117657.2	2.735	2	2		Actg1_IPI:IPI00136929.1	K.DLYANTVLSGGTTM*YPGLADR.M	0	3	5.8157	0.4385	38/80
Ap1b1_IPI:IPI00346965.5	2.678	2	2		Actg1_IPI:IPI00136929.1	K.DLYANTVLSGGTTM*YPGLADR.M	0	3	4.4979	0.4056	30/80
Kif5b_IPI:IPI00124954.1	2.659	2	2		Actg1_IPI:IPI00136929.1	K.DLYANTVLSGGTTM*YPGLADR.M	0	2	3.8301	0.4253	18/40
Man2c1_IPI:IPI00127450.1	2.628	2	2		Actg1_IPI:IPI00136929.1	K.DLYANTVLSGGTTM*YPGLADR.M	0	2	5.4509	0.3968	25/40
LOC639125_IPI:IPI00659793.3	2.173	2	2		Actg1_IPI:IPI00136929.1	K.DLYANTVLSGGTTM*YPGLADR.M	0	2	4.6975	0.3991	25/40
Tpm3_IPI:IPI00230044.5	5.3	2	2		Actg1_IPI:IPI00136929.1	K.DLYANTVLSGGTTM*YPGLADR.M	0	2	3.1342	0.3612	15/40
Rpn2_IPI:IPI00475154.1	5.148	2	2		Actg1_IPI:IPI00136929.1	K.DLYANTVLSGGTTM*YPGLADR.M	0	3	5.0179	0.4214	31/80
Slc25a11_IPI:IPI00230754.5	4.582	2	2		Actg1_IPI:IPI00136929.1	K.DLYANTVLSGGTTM*YPGLADR.M	0	2	3.2156	0.3529	14/40
Ndufa9_IPI:IPI00120212.1	4.26	2	2		Actg1_IPI:IPI00136929.1	K.DLYANTVLSGGTTM*YPGLADR.M	0	3	5.914	0.39	37/80
Gatm_IPI:IPI00112129.1	4.179	2	2		Actg1_IPI:IPI00136929.1	K.DLYANTVLSGGTTM*YPGLADR.M	0	2	3.7786	0.4162	15/40
Arpc3_IPI:IPI00124829.5	4.07	2	2		Actg1_IPI:IPI00136929.1	K.DLYANTVLSGGTTM*YPGLADR.M	0	2	5.0717	0.497	22/40
1810022C23Rik_IPI:IPI00112190.1	3.944	2	2		Actg1_IPI:IPI00136929.1	K.DLYANTVLSGGTTM*YPGLADR.M	0	2	2.7345	0.1336	13/40
Papss2_IPI:IPI00754489.3	3.904	2	2		Actg1_IPI:IPI00136929.1	K.DLYANTVLSGGTTMYPGLADR.M	0	2	2.5128	0.3169	13/40
Ugt3a2_IPI:IPI00224559.1	3.826	2	2		Actg1_IPI:IPI00136929.1	K.DLYANTVLSGGTTMYPGLADR.M	0	2	5.3442	0.5638	23/40
Akr7a5_IPI:IPI00331490.5	3.775	2	2		Actg1_IPI:IPI00136929.1	R.KDLYANTVLSGGTTM*YPGLADR.M	0	2	5.7099	0.4621	27/42
Oxct1_IPI:IPI00132653.1	3.773	2	2		Actg1_IPI:IPI00136929.1	R.KDLYANTVLSGGTTM*YPGLADR.M	0	3	4.5909	0.3931	36/84
Ndrg1_IPI:IPI00125960.1	3.719	2	2		Actg1_IPI:IPI00136929.1	R.KDLYANTVLSGGTTM*YPGLADR.M	0	3	4.0503	0.3647	24/84
Acad10_IPI:IPI00170013.1	3.679	2	2		Actg1_IPI:IPI00136929.1	R.KDLYANTVLSGGTTM*YPGLADR.M	0	2	5.6879	0.4694	29/42
Psmd11_IPI:IPI00222515.5	3.65	2	2		Actg1_IPI:IPI00136929.1	R.KDLYANTVLSGGTTM*YPGLADR.M	0	3	5.8693	0.4008	36/84
Gbas_IPI:IPI00115827.1	3.648	2	2		Actg1_IPI:IPI00136929.1	K.DLYANTVLSGGTTM*YPGLADR.M	0	3	5.2703	0.3999	35/80
mCG_122533_IPI:IPI00123604.4	3.596	2	2		Actn4_IPI:IPI00118899.1	K.ALDFIASK.G	5	2	1.7525	0.0819	10/14
Ybx1_IPI:IPI00120886.3	3.577	2	2		Actn4_IPI:IPI00118899.1	K.GYEEWLLNEIR.R	4	2	3.0901	0.2064	16/20
Sod2_IPI:IPI00109109.1	3.53	2	2		Actn4_IPI:IPI00118899.1	R.ETTDTDTADQVIASFK.V	0	2	4.661	0.5081	23/30
Psmd5_IPI:IPI00457661.5	3.497	2	2		Actn4_IPI:IPI00118899.1	R.TINEVENQILTR.D	1	2	3.7681	0.3008	19/22
Tpm1_IPI:IPI00830223.1	3.451	2	2		Actn4_IPI:IPI00118899.1	R.VGWEQLLTTIAR.T	1	2	3.7154	0.3029	17/22
Acad9_IPI:IPI00331710.1	3.434	2	2		Actr1a_IPI:IPI00113895.1	K.AGFAGDQIPK.Y	1	2	2.6388	0.0697	14/18
Myl6_IPI:IPI00354819.5	3.43	2	2		Actr1a_IPI:IPI00113895.1	K.DQLQTFSEEHPVLLTEAPLNPR.K	0	3	3.1859	0.4111	25/84
Prodh_IPI:IPI00322760.7	3.39	2	2		Actr1a_IPI:IPI00113895.1	R.VM*AGALEGDIFIGPK.A	0	2	3.2749	0.073	20/28
Hsd17b4_IPI:IPI00331628.5	3.388	2	2		Actr2_IPI:IPI00177038.1	K.DLM*VGDEASELR.S	1	2	3.7149	0.3357	19/22
Tubb5_IPI:IPI00117352.1	3.346	2	2		Actr2_IPI:IPI00177038.1	K.ILLTEPPM*NPTK.N	1	2	3.5198	0.2427	17/22
Myl6b_IPI:IPI00261638.1	3.306	2	2		Actr2_IPI:IPI00177038.1	R.GYAFNHSADFETVR.M	1	3	3.0997	0.259	22/52
Ehd4_IPI:IPI00318671.2	3.273	2	2		Actr3_IPI:IPI00115627.4	K.GVDDLDFFIGDEAIEKPTYATK.W	0	3	4.197	0.3446	28/84
Hsp90ab1_IPI:IPI00229080.7	3.24	2	2		Actr3_IPI:IPI00115627.4	K.NIVLSGGSTM*FR.D	0	2	3.1143	0.3153	18/22
Slc25a12_IPI:IPI00308162.3	3.232	2	2		Actr3_IPI:IPI00115627.4	R.AEPEDHYFLLTEPPLNTPENR.E	0	3	3.8061	0.2285	27/80
Eef1d_IPI:IPI00118875.4	3.227	2	2		Adh1_IPI:IPI00221400.5	K.AAVLWELHKPFTIEDIEVAPPK.A	0	3	3.7834	0.2573	32/84
Lap3_IPI:IPI00331436.4	3.213	2	2		Adh1_IPI:IPI00221400.5	K.INEAFDLLR.S	0	2	2.5703	0.322	14/16
Igh-1a_IPI:IPI00109910.4	3.154	2	2		Adh1_IPI:IPI00221400.5	K.LVADFM*AK.K	0	2	2.1271	0.088	9/14
Myl9_IPI:IPI00750595.2	3.136	2	2		Adsl_IPI:IPI00265471.2	R.AFIITGQTYTR.K	1	2	3.3463	0.2285	18/20
Ugt3a1_IPI:IPI00153316.2	3.09	2	2		Adsl_IPI:IPI00265471.2	R.VLSQQAAAVVK.Q	1	2	2.3509	0.097	16/20
Canx_IPI:IPI00119618.1	3.051	2	2		Ahcyl1_IPI:IPI00162781.2	R.AQGEKPLAGAK.I	9	2	2.1758	0.0707	12/20
Mettl7a1_IPI:IPI00226218.1	3.04	2	2		Ahcyl1_IPI:IPI00162781.2	R.GIVEESVTGVHR.L	5	2	2.3858	0.2036	14/22
Cyc1_IPI:IPI00132728.2	3.029	2	2		Aifm1_IPI:IPI00129577.1	K.DGEQHEDLNEVAK.L	1	2	3.8094	0.3255	20/24
Uqcrc1_IPI:IPI00111885.1	3.007	2	2		Aifm1_IPI:IPI00129577.1	K.ILPQYLSNWTM*EK.V	1	2	2.4928	0.2097	13/24
Aldoart2_IPI:IPI00133580.1	2.933	2	2		Aifm1_IPI:IPI00129577.1	R.AIASATEGGSVPQIR.A	1	2	4.272	0.3987	23/28
Ddost_IPI:IPI00117705.1	2.865	2	2		Aifm1_IPI:IPI00129577.1	R.KVETDHIVTAVGLEPNVELAK.T	1	3	3.417	0.1271	30/80
Vdac1_IPI:IPI00122549.1	2.849	2	2		Aifm1_IPI:IPI00129577.1	R.VLIVSEDPELPYM*RPPLSK.E	1	3	3.0509	0.1059	23/72
Adsl_IPI:IPI00265471.2	2.849	2	2		Aifm1_IPI:IPI00129577.1	R.VM*GLGLSPEEK.Q	1	2	2.2029	0.1187	14/20
Pdha1_IPI:IPI00337893.2	2.845	2	2		Aifm1_IPI:IPI00129577.1	R.VM*GLGLSPEEK.Q	1	2	2.2813	0.1816	13/20
Fam98b_IPI:IPI00465946.1	2.822	2	2		Ak3l1_IPI:IPI00125035.1	R.LM*M*SELETR.S	4	2	2.6731	0.2328	12/16
Psmd3_IPI:IPI00314439.3	2.804	2	2		Akr1a4_IPI:IPI00466128.3	R.ILQNIQVFDFTFSPEEM*K.Q	0	2	4.3991	0.4225	19/34
Prdx4_IPI:IPI00116254.1	2.781	2	2		Akr7a5_IPI:IPI00331490.5	K.ALQTTYGTNAPR.M	0	2	3.366	0.354	19/22
Mdh1_IPI:IPI00336324.1	2.773	2	2		Akr7a5_IPI:IPI00331490.5	R.FYAYNPLAGGLLTGK.Y	0	2	4.1843	0.4339	21/28
Sdhb_IPI:IPI00338536.1	2.717	2	2		Aldh1l1_IPI:IPI00153317.3	K.AGLILFGNDDR.M	0	2	3.1684	0.2583	17/20
Sord_IPI:IPI00753038.1	2.709	2	2		Aldh1l1_IPI:IPI00153317.3	K.DLGEAALNEYLR.I	1	2	4.5172	0.3861	19/22
Dnaja1_IPI:IPI00132208.1	2.688	2	2		Aldh1l1_IPI:IPI00153317.3	K.EESFGPIM*IISR.F	1	2	3.2415	0.3617	16/22
Immt_IPI:IPI00228150.1	2.678	2	2		Aldh1l1_IPI:IPI00153317.3	K.GSASSALELTEEELATAEAVR.S	0	2	3.7309	0.3806	14/40
Hnrnph2_IPI:IPI00108143.1	2.654	2	2		Aldh1l1_IPI:IPI00153317.3	K.GSASSALELTEEELATAEAVR.S	0	3	3.1929	0.1786	26/80
Tpm1_IPI:IPI00227835.1	2.636	2	2		Aldh1l1_IPI:IPI00153317.3	K.GVVNILPGSGSLVGQR.L	1	2	3.0769	0.3382	18/30
Gm4963_IPI:IPI00115992.1	2.589	2	2		Aldh1l1_IPI:IPI00153317.3	K.TDVAAPFGGFK.Q	1	2	2.4856	0.0701	9/20
Rab5c_IPI:IPI00224518.2	2.578	2	2		Aldh1l1_IPI:IPI00153317.3	R.ANATEFGLASGVFTR.D	1	2	3.8064	0.2945	21/28
Fcgr2b_IPI:IPI00129485.3	2.556	2	2		Aldh1l1_IPI:IPI00153317.3	R.ANATEFGLASGVFTR.D	1	2	4.8411	0.519	24/28
Mtch1_IPI:IPI00137173.1	2.426	2	2		Aldh1l1_IPI:IPI00153317.3	R.FADGDVDAVLSR.A	1	2	3.9857	0.4581	20/22
Clta_IPI:IPI00114409.1	2.426	2	2		Aldh1l1_IPI:IPI00153317.3	R.ILPNVPEVEDSTDFFK.S	0	2	3.2848	0.2912	22/30
Dhrs4_IPI:IPI00318750.4	2.421	2	2		Aldh1l1_IPI:IPI00153317.3	R.ILPNVPEVEDSTDFFK.S	0	2	2.4828	0.0502	18/30
Cth_IPI:IPI00122344.1	2.411	2	2		Aldh1l1_IPI:IPI00153317.3	R.KIGFTGSTEVGK.H	1	2	1.7585	0.1417	11/22
Echdc2_IPI:IPI00469195.2	2.382	2	2		Aldh1l1_IPI:IPI00153317.3	R.RPQPEEGATYEGIQK.K	0	2	3.6467	0.321	19/28
Ahcyl1_IPI:IPI00162781.2	2.281	2	2		Aldh2_IPI:IPI00111218.1	K.EAGFPPGVVNIVPGFGPTAGAAIASHEGVDK.V	0	3	6.215	0.5767	42/120
Bckdha_IPI:IPI00331555.2	2.277	2	2		Aldh2_IPI:IPI00111218.1	K.EEIFGPVM*QILK.F	0	2	3.4413	0.276	17/22
Pdzk1_IPI:IPI00228883.2	2.227	2	2		Aldh2_IPI:IPI00111218.1	K.TIEEVVGR.A	0	2	2.538	0.1921	13/14
Cltb_IPI:IPI00228978.2	2.144	2	2		Aldh2_IPI:IPI00111218.1	K.VAEQTPLTALYVANLIK.E	0	2	5.3348	0.4743	24/32
Pacsin2_IPI:IPI00125880.1	2.119	2	2		Aldh2_IPI:IPI00111218.1	K.YGLAAAVFTK.D	0	2	3.3017	0.1174	16/18
Mrpl14_IPI:IPI00133778.1	4.96	2	2		Aldh2_IPI:IPI00111218.1	R.GYFIQPTVFGDVK.D	0	2	4.0217	0.394	21/24
Hbb-b1_IPI:IPI00553333.2	4.698	2	2		Aldh2_IPI:IPI00111218.1	R.TEQGPQVDETQFK.K	0	2	3.4124	0.2235	19/24
Pdzd11_IPI:IPI00112676.1	4.477	2	2		Aldh2_IPI:IPI00111218.1	R.TFVQENVYDEFVER.S	0	2	4.6073	0.4281	22/26
Arpc5l_IPI:IPI00111117.5	4.273	2	2		Aldh2_IPI:IPI00111218.1	R.VVGNPFDSR.T	0	2	2.4461	0.309	12/16
Arl1_IPI:IPI00278498.1	4.239	2	2		Aldh3a2_IPI:IPI00111235.2	K.GLKGESVNK.L	3	2	2.4027	0.1225	12/16
Rplp1_IPI:IPI00113377.1	4.231	2	2		Aldh3a2_IPI:IPI00111235.2	K.IAFGGEM*DEATR.Y	4	2	2.8807	0.1521	17/22
Apool_IPI:IPI00112493.2	3.919	2	2		Aldh3a2_IPI:IPI00111235.2	K.NVDEAINFINDR.E	4	2	3.3875	0.2217	19/22
Oxr1_IPI:IPI00117929.1	3.916	2	2		Aldh3a2_IPI:IPI00111235.2	K.VM*QEEIFGPILPIVSVK.N	4	2	4.4056	0.4372	21/32
Dynll2_IPI:IPI00132734.1	3.901	2	2		Aldh3a2_IPI:IPI00111235.2	R.FDHILYTGNTAVGK.I	4	3	3.2135	0.2162	19/52
IPI:IPI00278864.6_IPI:IPI00278864.6	3.885	2	2		Aldh3a2_IPI:IPI00111235.2	R.YLAPTILTDVDPNSK.V	4	2	3.5858	0.284	25/28
Arf1_IPI:IPI00221613.5	3.881	2	2		Aldh4a1_IPI:IPI00405699.2	K.AADM*LSGPR.R	2	2	2.656	0.1648	14/16
Ndufa12_IPI:IPI00344004.3	3.823	2	2		Aldh4a1_IPI:IPI00405699.2	K.LVDSTTSYGLTGAVFAQDK.A	1	2	4.9811	0.5102	21/36
Ndufb5_IPI:IPI00132531.1	3.798	2	2		Aldh4a1_IPI:IPI00405699.2	K.STGSVVGQQPFGGAR.A	1	2	3.7054	0.4187	21/28
IPI:IPI00123176.1_IPI:IPI00123176.1	3.749	2	2		Aldh4a1_IPI:IPI00405699.2	K.VANEPILAFSQGSPER.D	0	2	5.1034	0.5286	23/30
Mrps36_IPI:IPI00315808.3	3.684	2	2		Aldh4a1_IPI:IPI00405699.2	R.AIDAALAAR.K	2	2	2.7829	0.1525	15/16
Myh11_IPI:IPI00114894.1	3.64	2	2		Aldh4a1_IPI:IPI00405699.2	R.LLEEHSR.I	1	2	1.9714	0.0607	11/12
Hbb-b1_IPI:IPI00762198.2	3.632	2	2		Aldh6a1_IPI:IPI00461964.3	K.AISFVGSNQAGEYIFER.G	0	2	4.2279	0.2504	18/32
Gng12_IPI:IPI00227838.4	3.597	2	2		Aldh6a1_IPI:IPI00461964.3	K.AISFVGSNQAGEYIFER.G	0	2	5.1994	0.5146	25/32
Cfl1_IPI:IPI00407543.2	3.573	2	2		Aldh6a1_IPI:IPI00461964.3	K.DM*DLYSYR.L	0	2	2.9306	0.2007	13/14
Mrpl23_IPI:IPI00136310.1	3.546	2	2		Aldh6a1_IPI:IPI00461964.3	K.EGASILLDGR.R	0	2	2.2448	0.1584	15/18
Cyb5_IPI:IPI00230113.5	3.499	2	2		Aldh6a1_IPI:IPI00461964.3	K.ENTLNQLVGAAFGAAGQR.C	0	2	4.0519	0.3713	17/34
Ndufs6_IPI:IPI00128345.2	3.487	2	2		Aldh6a1_IPI:IPI00461964.3	K.TLADAEGDVFR.G	0	2	3.1898	0.4267	16/20
Txn1_IPI:IPI00226993.5	3.381	2	2		Aldh6a1_IPI:IPI00461964.3	R.AFPAWADTSILSR.Q	0	2	3.4034	0.4059	21/24
Tomm20_IPI:IPI00120715.1	3.365	2	2		Aldh6a1_IPI:IPI00461964.3	R.LITLEQGK.T	0	2	2.3524	0.0704	11/14
Gm8759_IPI:IPI00123007.1	3.28	2	2		Aldh6a1_IPI:IPI00461964.3	R.VNAGDQPGADLGPLITPQAK.E	0	2	4.9098	0.4537	22/38
Timm23_IPI:IPI00123712.1	3.179	2	2		Aldh8a1_IPI:IPI00267407.1	K.VPNSGKEEIEAAVEAAR.E	1	3	3.6059	0.3073	25/64
Gm13889_IPI:IPI00654146.4	3.153	2	2		Aldh8a1_IPI:IPI00267407.1	R.EAFPAWSSR.S	1	2	1.9678	0.1578	13/16
Lyrm4_IPI:IPI00169804.1	3.132	2	2		Aldh8a1_IPI:IPI00267407.1	R.ELLM*LENFIGGK.F	1	2	3.0718	0.1969	17/22
Sh3bgrl3_IPI:IPI00127358.1	3.13	2	2		Aldh8a1_IPI:IPI00267407.1	R.LADVLEQSLEELAQAESK.D	1	2	5.7719	0.547	25/34
Gm5805_IPI:IPI00112407.3	3.117	2	2		Aldh8a1_IPI:IPI00267407.1	R.VGEALVSHPEVPLISFTGSQPTAER.I	0	3	5.0904	0.4172	33/96
IPI:IPI00854929.1_IPI:IPI00854929.1	3.094	2	2		Aldh9a1_IPI:IPI00124372.3	K.FINEVVK.Q	0	2	2.06	0.0546	11/12
Snrpd2_IPI:IPI00119220.1	3.089	2	2		Aldh9a1_IPI:IPI00124372.3	K.ISFTGSVPTGVK.I	0	2	2.6892	0.2877	15/22
Pin1_IPI:IPI00132093.1	3.06	2	2		Aldh9a1_IPI:IPI00124372.3	K.LGDPLLEDTR.M	0	2	3.4421	0.3473	17/18
Mrps28_IPI:IPI00110672.3	3.043	2	2		Aldh9a1_IPI:IPI00124372.3	R.ANDTTFGLAAGVFTR.D	0	2	3.3528	0.2497	19/28
Prdx4_IPI:IPI00116254.1	3.024	2	2		Aldh9a1_IPI:IPI00124372.3	R.ANDTTFGLAAGVFTR.D	0	2	2.533	0.1708	17/28
LOC100044992_IPI:IPI00125901.5	3.011	2	2		Aldh9a1_IPI:IPI00124372.3	R.VEPVDASGTEK.A	0	2	1.9965	0.2157	10/20
Ndufs1_IPI:IPI00308882.4	2.986	2	2		Aldoa_IPI:IPI00221402.7	K.AAQEEYIKR.A	3	2	2.6571	0.2987	13/16
mt-Atp6_IPI:IPI00116896.1	2.983	2	2		Aldoa_IPI:IPI00221402.7	K.GVVPLAGTNGETTTQGLDGLSER.C	5	2	3.7884	0.3397	25/44
Tceb1_IPI:IPI00323130.3	2.956	2	2		Aldoa_IPI:IPI00221402.7	K.IGEHTPSALAIM*ENANVLAR.Y	2	3	4.654	0.265	33/76
Pdcd6_IPI:IPI00121736.1	2.95	2	2		Aldoart2_IPI:IPI00133580.1	K.GILAADESTGSIAK.R	5	2	4.19	0.4994	20/26
Ndufb11_IPI:IPI00114246.2	2.934	2	2		Aldoart2_IPI:IPI00133580.1	R.ALQASALK.A	4	1	1.6767	0.0937	11/14
Arf6_IPI:IPI00221616.5	2.914	2	2		Aldob_IPI:IPI00127206.6	K.ATQEAFM*K.R	0	1	1.7139	0.29	10/14
Ndufa7_IPI:IPI00130322.5	2.891	2	2		Aldob_IPI:IPI00127206.6	K.DSQGNLFR.N	0	1	2.4273	0.288	9/14
Ndufb8_IPI:IPI00387430.1	2.885	2	2		Aldob_IPI:IPI00127206.6	K.DSQGNLFR.N	0	2	2.6465	0.1051	12/14
Tubb4_IPI:IPI00109073.5	2.867	2	2		Aldob_IPI:IPI00127206.6	K.ELSEIAQR.I	0	2	2.3885	0.0995	13/14
2010107E04Rik_IPI:IPI00113143.1	2.819	2	2		Aldob_IPI:IPI00127206.6	K.ELSEIAQR.I	0	1	2.413	0.0885	10/14
Gm5321_IPI:IPI00111248.1	2.807	2	2		Aldob_IPI:IPI00127206.6	K.ETTIQGLDGLSER.C	0	2	3.8199	0.3957	21/24
Rab18_IPI:IPI00116770.1	2.77	2	2		Aldob_IPI:IPI00127206.6	K.GILAADESVGTM*GNR.L	0	2	4.8885	0.2062	22/28
Cryab_IPI:IPI00138274.1	2.703	2	2		Aldob_IPI:IPI00127206.6	K.GILAADESVGTMGNR.L	0	2	4.8412	0.2214	23/28
Rap1a_IPI:IPI00138406.1	2.697	2	2		Aldob_IPI:IPI00127206.6	K.KELSEIAQR.I	0	2	2.477	0.1062	13/16
Dstn_IPI:IPI00127942.4	2.654	2	2		Aldob_IPI:IPI00127206.6	K.KELSEIAQR.I	0	2	1.8751	0.1256	11/16
Ndufb3_IPI:IPI00133403.1	2.653	2	2		Aldob_IPI:IPI00127206.6	K.KYTPEQVAM*ATVTALHR.T	0	3	4.6146	0.5038	29/64
Ass1_IPI:IPI00134746.5	2.596	2	2		Aldob_IPI:IPI00127206.6	K.LDQGGAPLAGTNK.E	0	2	4.6102	0.4314	22/24
Tmed10_IPI:IPI00466570.4	2.595	2	2		Aldob_IPI:IPI00127206.6	K.LDQGGAPLAGTNK.E	0	2	4.0535	0.4712	22/24
Ccdc56_IPI:IPI00135208.1	2.527	2	2		Aldob_IPI:IPI00127206.6	K.LDQGGAPLAGTNK.E	0	2	3.6026	0.2803	20/24
Commd9_IPI:IPI00112097.1	2.498	2	2		Aldob_IPI:IPI00127206.6	R.ALQASALAAWGGK.A	0	2	4.9043	0.4727	21/24
Mrpl53_IPI:IPI00133750.1	2.495	2	2		Aldob_IPI:IPI00127206.6	R.FPALTPEQK.K	0	2	2.1467	0.0796	12/16
B2m_IPI:IPI00109966.1	2.409	2	2		Aldob_IPI:IPI00127206.6	R.IKVENTEENR.R	0	2	2.8463	0.2086	15/18
Cox6c_IPI:IPI00131771.3	2.395	2	2		Aldob_IPI:IPI00127206.6	R.IKVENTEENRR.Q	0	2	2.9788	0.2732	15/20
Sod1_IPI:IPI00130589.8	2.376	2	2		Ank3_IPI:IPI00118149.2	K.TLEQQENFEEVAR.S	9	2	3.6027	0.3616	17/24
Gm10027_IPI:IPI00275455.2	2.36	2	2		Anpep_IPI:IPI00319509.5	K.ADNSATGFGTGTR.A	0	2	3.1182	0.2621	20/24
Gm7589_IPI:IPI00118707.1	2.355	2	2		Anpep_IPI:IPI00319509.5	K.AVNQQTAVQPPATVR.T	0	2	4.1704	0.4181	22/28
Sec11a_IPI:IPI00420841.3	2.198	2	2		Anpep_IPI:IPI00319509.5	K.DLM*VLNDVYR.V	0	2	3.0771	0.3153	15/18
Rhoc_IPI:IPI00122245.2	2.16	2	2		Anpep_IPI:IPI00319509.5	K.TPDQIM*ELFDSITYSK.G	0	2	4.4633	0.433	22/30
Cml4_IPI:IPI00121180.1	2.071	2	2		Anpep_IPI:IPI00319509.5	K.VVATTQM*QAADAR.K	0	2	4.2894	0.4563	21/24
Sri_IPI:IPI00318485.3	2.007	2	2		Anpep_IPI:IPI00319509.5	R.ALEQALEK.T	0	2	3.0523	0.1112	13/14
Gm4953_IPI:IPI00136505.1	1.954	2	2		Anpep_IPI:IPI00319509.5	R.AQIIHDSFNLASAK.M	0	3	4.0779	0.4196	22/52
Hist1h2bj_IPI:IPI00114642.4	1.84	2	2		Anpep_IPI:IPI00319509.5	R.ESSLVFDSQSSSISNK.E	0	2	4.565	0.5209	21/30
Ogdh_IPI:IPI00626237.2	5.689	1	1		Anpep_IPI:IPI00319509.5	R.M*LSSFLTEDLFK.K	0	2	4.4853	0.3416	20/22
Myo6_IPI:IPI00776145.1	5.218	1	1		Anpep_IPI:IPI00319509.5	R.M*LSSFLTEDLFKK.G	0	2	2.4803	0.1454	13/24
Por_IPI:IPI00621548.2	4.844	1	1		Anpep_IPI:IPI00319509.5	R.QYEMDSQFQGELADDLAGFYR.S	0	3	5.6383	0.3957	35/80
Copb2_IPI:IPI00115097.1	4.759	1	1		Anpep_IPI:IPI00319509.5	R.YLSYTLNPDYIR.K	0	2	3.5093	0.2642	16/22
D15Ertd621e_IPI:IPI00377732.3	4.662	1	1		Anpep_IPI:IPI00319509.5	R.QYEMDSQFQGELADDLAGFYR.S	0	3	3.8333	0.1493	27/80
Ptcd3_IPI:IPI00338458.2	4.623	1	1		Ap1b1_IPI:IPI00346965.5	K.DLDYYATLLK.K	1	2	2.7574	0.288	16/18
Myo1f_IPI:IPI00323935.1	4.471	1	1		Ap1b1_IPI:IPI00346965.5	K.LQSSNIFTVAK.R	1	2	2.598	0.1112	16/20
Slc25a13_IPI:IPI00135651.1	4.436	1	1		Ap1b1_IPI:IPI00346965.5	K.KPTETQELVQQVLSLATQDSDNPDLR.D	1	3	4.4428	0.4284	26/100
Dbn1_IPI:IPI00135475.3	4.312	1	1		Ap1g1_IPI:IPI00224151.5	K.NLIM*SGYSPEHDVSGISDPFLQVR.I	1	3	3.6869	0.3218	26/92
Aldh6a1_IPI:IPI00461964.3	4.228	1	1		Ap1g1_IPI:IPI00224151.5	K.TVQTDHNAVQR.H	1	2	2.0564	0.2241	11/20
Slc25a12_IPI:IPI00308162.3	4.165	1	1		Ap1s1_IPI:IPI00118026.1	K.AIEQADLLQEEDESPR.S	0	2	5.6343	0.4479	24/30
Hspa9_IPI:IPI00880839.1	4.149	1	1		Ap2a1_IPI:IPI00108780.7	K.ALDGYSK.K	3	1	1.5263	0.2172	8/12
Iars2_IPI:IPI00453499.3	4.138	1	1		Ap2a1_IPI:IPI00108780.7	K.FFQPTEM*AAQDFFQR.W	1	2	3.2195	0.1277	19/28
Dmxl2_IPI:IPI00853932.1	4.1	1	1		Ap2a1_IPI:IPI00108780.7	K.FFQPTEM*AAQDFFQR.W	1	2	4.8491	0.1444	22/28
Slc25a4_IPI:IPI00115564.5	3.969	1	1		Ap2a1_IPI:IPI00108780.7	K.LLGFGSALLDNVDPNPENFVGAGIIQTK.A	1	3	4.5847	0.3844	27/108
Ap2a2_IPI:IPI00753468.2	3.933	1	1		Ap2a1_IPI:IPI00108780.7	K.VGGYILGEFGNLIAGDPR.S	3	2	5.2494	0.4444	25/34
Cul5_IPI:IPI00331507.9	3.877	1	1		Ap2a1_IPI:IPI00108780.7	R.ALLLSTYIK.F	3	2	2.9532	0.0734	15/16
Npm1_IPI:IPI00127415.1	3.794	1	1		Ap2a1_IPI:IPI00108780.7	R.EM*GEAFAADIPR.I	1	2	2.7775	0.3256	13/22
Atp6v1g3_IPI:IPI00222992.1	3.73	1	1		Ap2a1_IPI:IPI00108780.7	R.IAGDYVSEEVWYR.V	3	2	3.975	0.4519	19/24
Atp6v1e1_IPI:IPI00119115.2	3.722	1	1		Ap2a1_IPI:IPI00108780.7	R.LEPNAQAQM*YR.L	1	2	3.6415	0.1383	17/20
Spata5_IPI:IPI00111113.4	3.678	1	1		Ap2a1_IPI:IPI00108780.7	R.NADVELQQR.A	3	2	2.906	0.2053	15/16
Pdia6_IPI:IPI00222496.3	3.627	1	1		Ap2a1_IPI:IPI00108780.7	R.YGGTAQSLTLK.L	1	2	2.4602	0.3064	15/20
Oxr1_IPI:IPI00117929.1	3.619	1	1		Ap2a2_IPI:IPI00310131.5	K.FFQPTEM*ASQDFFQR.W	1	2	4.4625	0.458	23/28
Canx_IPI:IPI00119618.1	3.618	1	1		Ap2a2_IPI:IPI00310131.5	K.FVNLFPEVK.A	1	2	2.7816	0.1714	14/16
Hspa1b_IPI:IPI00346073.1	3.612	1	1		Ap2a2_IPI:IPI00310131.5	K.ILVAGDTM*DSVK.Q	1	2	3.2858	0.2733	19/22
Gpd2_IPI:IPI00331182.4	3.61	1	1		Ap2a2_IPI:IPI00310131.5	K.KGPSTVTDLEETKR.E	1	2	3.2974	0.328	17/26
Ank3_IPI:IPI00118149.2	3.603	1	1		Ap2a2_IPI:IPI00310131.5	K.QLSNPQQEVQNIFK.A	1	2	3.9571	0.2581	19/26
Slc22a6_IPI:IPI00310736.3	3.584	1	1		Ap2a2_IPI:IPI00310131.5	K.QLSNPQQEVQNIFK.A	1	2	3.6739	0.4346	18/26
Itgb1_IPI:IPI00132474.3	3.556	1	1		Ap2a2_IPI:IPI00310131.5	K.TSVSLAVSR.L	1	2	2.446	0.0994	15/16
Copb1_IPI:IPI00120503.1	3.531	1	1		Ap2a2_IPI:IPI00310131.5	R.EM*AEAFAGEIPK.I	1	2	4.0159	0.3746	19/22
Nphp3_IPI:IPI00330747.2	3.53	1	1		Ap2a2_IPI:IPI00310131.5	R.LEPNLQAQM*YR.L	1	2	3.2771	0.3853	15/20
Eif3c_IPI:IPI00321647.2	3.475	1	1		Ap2a2_IPI:IPI00310131.5	R.LSTVASTDILATVLEEM*PPFPER.E	1	3	5.4891	0.4195	24/88
Suclg2_IPI:IPI00459487.3	3.435	1	1		Ap2a2_IPI:IPI00310131.5	R.TSPDLVPM*GDWTSR.V	1	2	2.5117	0.2978	17/26
Letm1_IPI:IPI00131177.1	3.408	1	1		Ap2a2_IPI:IPI00310131.5	R.VIQIVINR.D	1	2	2.5719	0.1862	13/14
Pigr_IPI:IPI00310059.1	3.364	1	1		Ap2a2_IPI:IPI00310131.5	R.YGGTFQNVSVK.L	1	2	3.3871	0.3722	18/20
Acsm2_IPI:IPI00169586.2	3.353	1	1		Ap2a2_IPI:IPI00753468.2	K.IIGFGSALLEEVDPNPANFVGAGIIHTK.T	0	3	3.9329	0.2714	31/108
Mut_IPI:IPI00850737.1	3.3	1	1		Ap2b1_IPI:IPI00119689.1	K.DIPNENELQFQIK.E	1	2	2.995	0.3324	15/24
Slc4a4_IPI:IPI00405057.1	3.269	1	1		Ap2b1_IPI:IPI00119689.1	K.DSDYYNM*LLK.K	1	2	2.7577	0.2794	13/18
Flna_IPI:IPI00131138.1	3.261	1	1		Ap2b1_IPI:IPI00119689.1	K.EYATEVDVDFVR.K	3	2	2.3305	0.286	16/22
Copg_IPI:IPI00223437.4	3.258	1	1		Ap2b1_IPI:IPI00119689.1	K.KGEIFELK.A	3	2	2.7576	0.2237	13/14
Tubb4_IPI:IPI00109073.5	3.242	1	1		Ap2b1_IPI:IPI00119689.1	K.KPSETQELVQQVLSLATQDSDNPDLR.D	1	3	4.6354	0.3403	32/100
Hnrnph1_IPI:IPI00133916.2	3.239	1	1		Ap2b1_IPI:IPI00119689.1	K.LQNNNVYTIAK.R	1	2	3.4504	0.369	17/20
Dnm1l_IPI:IPI00172221.2	3.135	1	1		Ap2b1_IPI:IPI00119689.1	K.M*EPLNNLQVAVK.N	3	2	3.2613	0.2364	20/22
Dmxl2_IPI:IPI00853917.1	3.074	1	1		Ap2b1_IPI:IPI00119689.1	K.VIAAM*TVGK.D	1	2	2.3137	0.111	11/16
D1Pas1_IPI:IPI00133708.1	3.066	1	1		Ap2b1_IPI:IPI00119689.1	K.VIAAM*TVGK.D	1	1	1.5947	0.2481	9/16
Nsf_IPI:IPI00656325.2	3.051	1	1		Ap2b1_IPI:IPI00119689.1	K.YNDPIYVK.L	3	2	2.8633	0.2455	13/14
Dab2_IPI:IPI00222828.2	3.039	1	1		Ap2b1_IPI:IPI00119689.1	R.IQPGNPNYTLSLK.C	1	2	2.8432	0.2389	14/24
Tbc1d9b_IPI:IPI00453611.4	3.028	1	1		Ap2b1_IPI:IPI00119689.1	R.LASQANIAQVLAELK.E	3	3	4.9457	0.3087	29/56
Slco1a6_IPI:IPI00114950.3	2.996	1	1		Ap2b1_IPI:IPI00119689.1	R.LASQANIAQVLAELK.E	3	2	5.1653	0.5068	24/28
Hsp90ab1_IPI:IPI00554929.2	2.975	1	1		Ap2b1_IPI:IPI00119689.1	R.LSHANSAVVLSAVK.V	3	2	4.3765	0.4734	21/26
IPI:IPI00123176.1_IPI:IPI00123176.1	2.969	1	1		Ap2b1_IPI:IPI00119689.1	R.NVEGQDM*LYQSLK.L	3	2	3.4577	0.2888	18/24
Eef1a2_IPI:IPI00119667.1	2.921	1	1		Ap2b1_IPI:IPI00119689.1	R.QGHIYMEM*NFTNK.A	1	2	2.7974	0.1596	17/24
Myl6_IPI:IPI00354819.5	2.911	1	1		Ap2m1_IPI:IPI00116356.5	K.ASENAIVWK.I	1	2	2.0795	0.0609	13/16
Msn_IPI:IPI00110588.4	2.906	1	1		Ap2m1_IPI:IPI00116356.5	K.SNFKPSLLAQK.I	1	2	2.1575	0.1463	13/20
Phlpp2_IPI:IPI00850160.2	2.864	1	1		Ap2m1_IPI:IPI00116356.5	R.SISFIPPDGEFELM*R.Y	1	2	2.5864	0.1628	16/28
Cand1_IPI:IPI00885943.1	2.857	1	1		Ap2s1_IPI:IPI00118022.1	K.QLLM*LQSLE.-	1	2	2.5366	0.1151	13/16
Hk2_IPI:IPI00114342.1	2.717	1	1		Apoo_IPI:IPI00121576.2	R.TQLEENISQLR.H	3	2	2.7245	0.1999	13/20
Dhx15_IPI:IPI00128818.2	2.714	1	1		Apool_IPI:IPI00112493.2	K.M*GVITASGLAGLLSAR.K	2	2	4.6402	0.3773	23/30
Spna2_IPI:IPI00137368.7	2.709	1	1		Apool_IPI:IPI00112493.2	K.YVEEQPGNLQR.G	2	2	3.198	0.2983	16/20
Sardh_IPI:IPI00136213.5	2.697	1	1		Arf1_IPI:IPI00221613.5	R.DAVLLVFANK.Q	3	2	3.8179	0.3471	16/18
Tfg_IPI:IPI00130013.3	2.687	1	1		Arf1_IPI:IPI00221613.5	R.M*LAEDELRDAVLLVFANK.Q	1	3	3.9434	0.3809	32/68
Slc6a19_IPI:IPI00108676.1	2.675	1	1		Arf2_IPI:IPI00135730.1	K.LGEIVTTIPTIGFNVETVEYK.N	5	2	3.1703	0.4196	17/40
Klc4_IPI:IPI00115447.1	2.654	1	1		Arf2_IPI:IPI00135730.1	K.LGEIVTTIPTIGFNVETVEYK.N	5	3	4.7777	0.4739	31/80
Arfgef2_IPI:IPI00137087.5	2.642	1	1		Arf2_IPI:IPI00135730.1	K.NISFTVWDVGGQDK.I	2	2	4.3876	0.4334	22/26
Brwd2_IPI:IPI00621735.3	2.63	1	1		Arf2_IPI:IPI00135730.1	K.QDLPNAM*NAAEITDK.L	3	2	4.3662	0.4159	22/28
Ctnnb1_IPI:IPI00125899.1	2.616	1	1		Arf2_IPI:IPI00135730.1	K.QDLPNAM*NAAEITDKLGLHSLR.Q	3	3	3.498	0.2858	25/84
Dpp4_IPI:IPI00125813.1	2.594	1	1		Arf2_IPI:IPI00135730.1	K.QDLPNAMNAAEITDK.L	3	2	3.7825	0.2745	17/28
Hdlbp_IPI:IPI00123379.1	2.558	1	1		Arf2_IPI:IPI00135730.1	R.ILM*VGLDAAGK.T	6	2	3.353	0.3386	18/20
Sf3b1_IPI:IPI00623284.4	2.552	1	1		Arf2_IPI:IPI00135730.1	R.ILMVGLDAAGK.T	6	2	2.8909	0.1481	17/20
Cdh1_IPI:IPI00318626.1	2.519	1	1		Arf4_IPI:IPI00331663.1	R.IQEGAAVLQK.M	1	2	2.7652	0.2098	16/18
Hsph1_IPI:IPI00123802.5	2.515	1	1		Arf5_IPI:IPI00221615.5	R.VQESADELQK.M	1	2	2.8582	0.2045	15/18
Cyp4b1_IPI:IPI00134516.1	2.514	1	1		Arf6_IPI:IPI00221616.5	K.FNVWDVGGQDK.I	0	2	2.6449	0.1029	16/20
Eps15_IPI:IPI00117454.1	2.512	1	1		Arf6_IPI:IPI00221616.5	R.ILM*LGLDAAGK.T	0	2	3.1838	0.2242	17/20
Cct8_IPI:IPI00469268.5	2.278	1	1		Arfgef2_IPI:IPI00137087.5	R.LDSTQVGEFLGDSTR.F	0	2	2.6423	0.2151	13/28
Gm3200_IPI:IPI00271869.1	5.681	1	1		Arhgap17_IPI:IPI00320905.7	K.DSVSAAVPAAGR.N	6	2	1.925	0.1233	16/22
Mccc2_IPI:IPI00134792.1	5.645	1	1		Arhgap17_IPI:IPI00320905.7	K.EIM*DPLYGIAEVEIPNIQK.Q	5	2	4.1634	0.3999	21/36
Lgmn_IPI:IPI00130627.1	5.55	1	1		Arhgap17_IPI:IPI00320905.7	K.EIM*DPLYGIAEVEIPNIQK.Q	5	2	2.5639	0.1075	13/36
Hnrnpk_IPI:IPI00223253.1	5.302	1	1		Arhgef19_IPI:IPI00226216.5	R.VLTSGSGAGAIR.E	0	2	2.7306	0.2132	15/22
Hmgcl_IPI:IPI00379694.4	5.235	1	1		Arhgef6_IPI:IPI00170221.2	K.STAALEEDAQILK.V	10	2	3.7116	0.156	19/24
Nampt_IPI:IPI00320188.5	5.231	1	1		Arhgef6_IPI:IPI00170221.2	R.TGWFPSNYVR.E	9	2	2.2886	0.0714	11/18
Gstp2_IPI:IPI00283531.8	5.087	1	1		Arhgef7_IPI:IPI00230704.4	K.ELELQILTEPIR.S	7	2	3.9968	0.2701	17/22
Eef1b2_IPI:IPI00320208.3	4.952	1	1		Arhgef7_IPI:IPI00230704.4	K.GFDTTAINK.S	7	2	2.4086	0.2374	14/16
Cct6b_IPI:IPI00321816.6	4.914	1	1		Arhgef7_IPI:IPI00230704.4	K.SLVDTVYALKDEVQELR.Q	5	2	3.0393	0.349	14/32
Slc22a2_IPI:IPI00119459.3	4.75	1	1		Arhgef7_IPI:IPI00230704.4	K.SLVDTVYALKDEVQELR.Q	5	2	4.3052	0.3525	19/32
Actc1_IPI:IPI00114593.1	4.717	1	1		Arhgef7_IPI:IPI00230704.4	K.VLSSLVTLNK.V	6	2	2.2786	0.3203	13/18
Ugt1a9_IPI:IPI00417181.3	4.605	1	1		Arhgef7_IPI:IPI00230704.4	R.KESAPQVLLPEEEKIIVEETK.S	5	3	3.9357	0.3455	25/80
Gstp1_IPI:IPI00555023.2	4.558	1	1		Arhgef7_IPI:IPI00230704.4	R.KPSDEEFAVR.K	7	2	2.9966	0.254	14/18
Ncl_IPI:IPI00317794.5	4.541	1	1		Arhgef7_IPI:IPI00230704.4	R.NAFEISGSM*IER.I	7	2	3.4399	0.3395	17/22
Slc27a2_IPI:IPI00761390.1	4.445	1	1		Arl1_IPI:IPI00278498.1	K.GTGLDEAM*EWLVETLK.S	1	2	4.7466	0.4653	19/30
Ap1b1_IPI:IPI00346965.5	4.443	1	1		Arl1_IPI:IPI00278498.1	K.SELVAM*LEEEELRK.A	1	2	3.732	0.4169	15/26
Mtap_IPI:IPI00132096.3	4.423	1	1		Arpc3_IPI:IPI00124829.5	K.DTDIVDEAIYYFK.A	3	2	4.9626	0.4245	20/24
Akr1a4_IPI:IPI00466128.3	4.399	1	1		Arpc3_IPI:IPI00124829.5	R.ETKDTDIVDEAIYYFK.A	1	2	3.1772	0.3448	16/30
Atp6v1c2_IPI:IPI00762447.2	4.314	1	1		Arpc3_IPI:IPI00124829.5	K.DTDIVDEAIYYFK.A	3	2	5.0019	0.4567	19/24
Atp6v1g3_IPI:IPI00222992.1	4.308	1	1		Arpc3_IPI:IPI00124829.5	K.LIGNM*ALLPLR.S	1	2	2.2395	0.1073	11/20
Oxr1_IPI:IPI00117929.1	4.308	1	1		Arpc3_IPI:IPI00124829.5	R.ETKDTDIVDEAIYYFK.A	1	3	3.6561	0.1869	27/60
Hnrnph1_IPI:IPI00133916.2	4.25	1	1		Arpc3_IPI:IPI00124829.5	R.ETKDTDIVDEAIYYFK.A	1	2	3.7161	0.4534	17/30
Ssr1_IPI:IPI00110852.4	4.196	1	1		Arpc4_IPI:IPI00138691.6	K.ELLLQPVTISR.N	0	2	3.6003	0.2279	17/20
Pabpc1_IPI:IPI00124287.1	4.173	1	1		Arpc4_IPI:IPI00138691.6	K.VLIEGSINSVR.V	0	2	3.2424	0.3014	18/20
Dld_IPI:IPI00874456.1	4.166	1	1		Arpc4_IPI:IPI00138691.6	R.AENFFILR.R	0	2	3.4521	0.2571	13/14
IPI:IPI00831704.1_IPI:IPI00831704.1	4.157	1	1		Arpc4_IPI:IPI00138691.6	R.IVAEEFLK.N	0	2	2.3836	0.1969	13/14
Hnrnpd_IPI:IPI00230086.2	4.151	1	1		Arpc5_IPI:IPI00399943.3	K.ALAAGGVGSIVR.V	1	2	3.8069	0.3201	19/22
Cat_IPI:IPI00869393.1	4.145	1	1		Arpc5_IPI:IPI00399943.3	K.GFESPSDNSSAVLLQWHEK.A	0	3	3.1561	0.1192	26/72
Abhd14b_IPI:IPI00111876.2	4.136	1	1		Arpc5_IPI:IPI00399943.3	R.QGNMTAALQAALK.N	1	2	3.3843	0.1515	16/24
Atp1a3_IPI:IPI00122048.2	4.005	1	1		Arpc5_IPI:IPI00399943.3	R.QGNMTAALQAALK.N	1	2	3.3574	0.1805	18/24
Pdk3_IPI:IPI00123004.3	3.985	1	1		Arpc5l_IPI:IPI00111117.5	K.ALAVGGLGSIIR.V	0	2	4.025	0.3994	20/22
4931406C07Rik_IPI:IPI00126172.1	3.971	1	1		Arpc5l_IPI:IPI00111117.5	K.SSEIEQAVQSLDR.N	0	2	4.5219	0.3403	20/24
Bdh2_IPI:IPI00172338.1	3.934	1	1		Arsb_IPI:IPI00652358.5	K.TLWLFDINQDPEER.H	0	2	4.6157	0.3669	18/26
Rpl11_IPI:IPI00331461.4	3.922	1	1		Asah1_IPI:IPI00125266.1	K.LPGM*IGSLPDPFGEEM*R.G	1	2	2.5913	0.2379	15/32
Ppp2cb_IPI:IPI00111556.1	3.881	1	1		Asl_IPI:IPI00314788.5	K.AEM*QQILQGLDK.V	2	2	2.5876	0.1221	16/22
Pgam1_IPI:IPI00457898.3	3.806	1	1		Asl_IPI:IPI00314788.5	R.FVGAVDPIM*EK.F	3	2	2.6371	0.1537	16/20
Rogdi_IPI:IPI00399812.3	3.791	1	1		Asl_IPI:IPI00314788.5	R.M*AEDLILYGTK.E	2	2	3.004	0.1055	17/20
Dmxl1_IPI:IPI00674554.2	3.742	1	1		Ass1_IPI:IPI00134746.5	K.SPWSM*DENLM*HISYEAGILENPK.N	1	3	4.8649	0.4472	35/88
Atp6v1g1_IPI:IPI00133163.3	3.705	1	1		Ass1_IPI:IPI00134746.5	R.TTSLELFM*YLNEVAGK.H	1	2	3.9028	0.2683	16/30
Ppib_IPI:IPI00135686.2	3.702	1	1		Ass1_IPI:IPI00134746.5	K.APNSPDVLEIEFKK.G	0	3	3.4686	0.3828	27/52
Ugt3a2_IPI:IPI00463764.3	3.658	1	1		Ass1_IPI:IPI00134746.5	K.APNSPDVLEIEFKK.G	0	2	3.1696	0.0682	18/26
Picalm_IPI:IPI00264501.8	3.585	1	1		Ass1_IPI:IPI00134746.5	K.EFVEEFIWPAVQSSALYEDR.Y	1	3	4.9827	0.4249	30/76
Tubb2c_IPI:IPI00169463.1	3.572	1	1		Ass1_IPI:IPI00134746.5	K.EFVEEFIWPAVQSSALYEDR.Y	1	3	4.9187	0.3503	33/76
Serbp1_IPI:IPI00471475.1	3.544	1	1		Ass1_IPI:IPI00134746.5	K.GQVYILGR.E	1	2	2.2796	0.2052	10/14
Hsd17b11_IPI:IPI00110224.1	3.537	1	1		Ass1_IPI:IPI00134746.5	K.GRNDLM*EYAK.Q	1	2	3.2224	0.196	15/18
Sult1c2_IPI:IPI00338762.1	3.529	1	1		Ass1_IPI:IPI00134746.5	K.KVFIEDVSK.E	1	2	2.4438	0.1708	13/16
Paics_IPI:IPI00322096.7	3.528	1	1		Ass1_IPI:IPI00134746.5	K.NQAPPGLYTK.T	1	1	1.775	0.1615	10/18
Chmp4b_IPI:IPI00171974.1	3.525	1	1		Ass1_IPI:IPI00134746.5	K.SPWSM*DENLM*HISYEAGILENPK.N	1	3	6.1066	0.539	37/88
Gstm1_IPI:IPI00230212.5	3.517	1	1		Ass1_IPI:IPI00134746.5	K.TQDPAKAPNSPDVLEIEFKK.G	0	3	4.7153	0.4816	33/76
Sdf2_IPI:IPI00123852.7	3.51	1	1		Ass1_IPI:IPI00134746.5	K.VFIEDVSK.E	1	2	2.0829	0.1127	11/14
Psmd14_IPI:IPI00113262.1	3.51	1	1		Ass1_IPI:IPI00134746.5	K.VQVSVFK.G	1	2	2.4551	0.1355	10/12
Shmt1_IPI:IPI00118059.1	3.441	1	1		Ass1_IPI:IPI00134746.5	R.IDIVENR.F	1	2	2.5043	0.1007	10/12
Dbt_IPI:IPI00890234.1	3.419	1	1		Ass1_IPI:IPI00134746.5	R.IDIVENR.F	1	1	1.8012	0.0768	9/12
Acaa1a_IPI:IPI00121833.3	3.418	1	1		Ass1_IPI:IPI00134746.5	R.LKEYHR.L	1	2	2.1676	0.1283	9/10
Hsd3b3_IPI:IPI00111855.7	3.404	1	1		Ass1_IPI:IPI00134746.5	R.M*PEFYNR.F	1	2	2.3289	0.1306	11/12
Dld_IPI:IPI00331564.2	3.404	1	1		Ass1_IPI:IPI00134746.5	R.M*PEFYNR.F	1	2	2.1565	0.0997	11/12
Pkm2_IPI:IPI00407130.4	3.37	1	1		Ass1_IPI:IPI00134746.5	R.M*PEFYNR.F	1	2	2.3515	0.1837	11/12
Smarca5_IPI:IPI00396739.1	3.362	1	1		Ass1_IPI:IPI00134746.5	R.NDLM*EYAK.Q	1	2	2.0122	0.0501	11/14
Rdh14_IPI:IPI00112377.1	3.359	1	1		Ass1_IPI:IPI00134746.5	R.NDLM*EYAK.Q	1	2	2.5308	0.1711	13/14
Hsd3b4_IPI:IPI00229078.5	3.35	1	1		Ass1_IPI:IPI00134746.5	R.QVEIAQR.E	1	1	2.2362	0.0584	9/12
Fbp3_IPI:IPI00123932.1	3.334	1	1		Ass1_IPI:IPI00134746.5	R.RQVEIAQR.E	1	2	3.3305	0.2043	14/14
Gcat_IPI:IPI00136655.1	3.296	1	1		Ass1_IPI:IPI00134746.5	R.TTSLELFM*YLNEVAGK.H	1	2	5.4662	0.4289	23/30
Dpysl2_IPI:IPI00114375.2	3.27	1	1		Ass1_IPI:IPI00134746.5	R.TTSLELFM*YLNEVAGK.H	1	2	2.8526	0.122	20/30
Ddx6_IPI:IPI00109932.1	3.251	1	1		Ass1_IPI:IPI00134746.5	R.TTSLELFM*YLNEVAGK.H	1	3	4.7369	0.385	29/60
Dbn1_IPI:IPI00135475.3	3.19	1	1		Ass1_IPI:IPI00134746.5	R.M*PEFYNR.F	1	2	2.2756	0.0821	10/12
Psma8_IPI:IPI00109122.1	3.169	1	1		Ass1_IPI:IPI00134746.5	R.RQVEIAQR.E	1	2	2.9163	0.236	13/14
Got2_IPI:IPI00117312.1	3.141	1	1		Atad4_IPI:IPI00170341.1	K.VLYEIPDTYAQTEGGAEPPGPDAGDPHSDFNSR.L	1	3	4.3115	0.2922	30/128
Rpl23_IPI:IPI00139780.1	3.117	1	1		Atp1a1_IPI:IPI00311682.5	K.ADIGVAM*GIVGSDVSK.Q	0	2	5.1237	0.4184	25/30
Acox1_IPI:IPI00409360.3	3.109	1	1		Atp1a1_IPI:IPI00311682.5	K.DAFQNAYLELGGLGER.V	0	2	3.5285	0.1144	19/30
Bscl2_IPI:IPI00914720.1	3.096	1	1		Atp1a1_IPI:IPI00311682.5	K.DM*TSEELDDILR.Y	0	2	4.3228	0.4067	19/22
Nap1l1_IPI:IPI00123199.1	3.053	1	1		Atp1a1_IPI:IPI00311682.5	K.DMTSEELDDILR.Y	0	2	3.7686	0.3827	19/22
Slc47a1_IPI:IPI00132092.1	3.04	1	1		Atp1a1_IPI:IPI00311682.5	K.EQPLDEELKDAFQNAYLELGGLGER.V	0	3	3.4324	0.2161	27/96
Pah_IPI:IPI00133549.3	3.018	1	1		Atp1a1_IPI:IPI00311682.5	K.IVEIPFNSTNK.Y	0	2	2.4357	0.0983	13/20
Rplp0_IPI:IPI00130830.1	3.017	1	1		Atp1a1_IPI:IPI00311682.5	K.KADIGVAM*GIVGSDVSK.Q	0	3	3.7141	0.1826	26/64
Vdac3_IPI:IPI00122548.3	3.002	1	1		Atp1a1_IPI:IPI00311682.5	K.KADIGVAM*GIVGSDVSK.Q	0	2	5.6085	0.2603	27/32
Gpi1_IPI:IPI00228633.7	3.001	1	1		Atp1a1_IPI:IPI00311682.5	K.KADIGVAM*GIVGSDVSK.Q	0	2	5.6405	0.2799	28/32
Mtch2_IPI:IPI00132039.2	2.99	1	1		Atp1a1_IPI:IPI00311682.5	K.LSLDELHR.K	0	2	2.5096	0.1351	13/14
Ivd_IPI:IPI00471246.2	2.969	1	1		Atp1a1_IPI:IPI00311682.5	K.LSLDELHRK.Y	0	2	2.644	0.1328	12/16
Dnajb11_IPI:IPI00320241.1	2.96	1	1		Atp1a1_IPI:IPI00311682.5	K.M*SINAEDVVVGDLVEVK.G	0	3	3.7387	0.2325	31/64
Eif4a1_IPI:IPI00118676.3	2.944	1	1		Atp1a1_IPI:IPI00311682.5	K.M*SINAEDVVVGDLVEVK.G	0	2	4.8036	0.3713	26/32
Farsa_IPI:IPI00263874.3	2.933	1	1		Atp1a1_IPI:IPI00311682.5	K.M*SINAEDVVVGDLVEVK.G	0	2	2.7347	0.2433	17/32
Mat2a_IPI:IPI00454016.5	2.927	1	1		Atp1a1_IPI:IPI00311682.5	K.M*SINAEDVVVGDLVEVK.G	0	2	4.6039	0.3955	26/32
H2-Ke6_IPI:IPI00115598.1	2.904	1	1		Atp1a1_IPI:IPI00311682.5	K.M*SINAEDVVVGDLVEVK.G	0	2	4.9652	0.3864	24/32
Sqrdl_IPI:IPI00313998.1	2.896	1	1		Atp1a1_IPI:IPI00311682.5	K.MSINAEDVVVGDLVEVK.G	0	2	2.6008	0.0693	18/32
Sult1d1_IPI:IPI00129528.1	2.879	1	1		Atp1a1_IPI:IPI00311682.5	K.TSATWFALSR.I	0	2	4.2212	0.4399	17/18
AU018778_IPI:IPI00128399.3	2.865	1	1		Atp1a1_IPI:IPI00311682.5	K.YGTDLSR.G	0	1	1.8902	0.0562	9/12
Rab1_IPI:IPI00114560.5	2.856	1	1		Atp1a1_IPI:IPI00311682.5	K.YQLSIHKNPNASEPK.H	0	3	3.4167	0.256	28/56
Rab35_IPI:IPI00130489.1	2.856	1	1		Atp1a1_IPI:IPI00311682.5	R.AVAGDASESALLK.C	0	2	3.6706	0.4275	19/24
Psmc5_IPI:IPI00135640.1	2.841	1	1		Atp1a1_IPI:IPI00311682.5	R.AVAGDASESALLK.C	0	2	3.4326	0.1379	20/24
Tfg_IPI:IPI00130013.3	2.837	1	1		Atp1a1_IPI:IPI00311682.5	R.AVFQANQENLPILK.R	0	2	4.7629	0.3524	21/26
Zyx_IPI:IPI00228360.3	2.826	1	1		Atp1a1_IPI:IPI00311682.5	R.AVFQANQENLPILK.R	0	3	4.2298	0.3095	28/52
Pycr2_IPI:IPI00123278.1	2.824	1	1		Atp1a1_IPI:IPI00311682.5	R.DKYEPAAVSEHGDK.K	0	2	2.1077	0.2338	13/26
Psmd12_IPI:IPI00133066.3	2.807	1	1		Atp1a1_IPI:IPI00311682.5	R.GIVVYTGDR.T	0	2	2.9207	0.2993	15/16
Ppp4r1_IPI:IPI00162823.2	2.805	1	1		Atp1a1_IPI:IPI00311682.5	R.GIVVYTGDR.T	0	1	2.2873	0.2037	11/16
Hnrnpab_IPI:IPI00117288.3	2.786	1	1		Atp1a1_IPI:IPI00311682.5	R.LNIPVNQVNPR.D	0	2	3.3383	0.3275	17/20
Fcgr4_IPI:IPI00162870.7	2.784	1	1		Atp1a1_IPI:IPI00311682.5	R.SPDFTNENPLETR.N	0	2	4.2465	0.4717	19/24
LOC630855_IPI:IPI00670378.3	2.78	1	1		Atp1a1_IPI:IPI00311682.5	R.SPDFTNENPLETR.N	0	2	4.4913	0.4346	20/24
Capza2_IPI:IPI00111265.3	2.778	1	1		Atp1a1_IPI:IPI00311682.5	R.YHTEIVFAR.T	0	2	2.3302	0.0613	12/16
Chid1_IPI:IPI00405648.1	2.741	1	1		Atp1a1_IPI:IPI00311682.5	R.YHTEIVFAR.T	0	2	2.0734	0.1907	12/16
Arhgef19_IPI:IPI00226216.5	2.731	1	1		Atp1a1_IPI:IPI00311682.5	K.M*SINAEDVVVGDLVEVK.G	0	2	4.2646	0.3352	22/32
Ehd3_IPI:IPI00135677.2	2.726	1	1		Atp1a1_IPI:IPI00311682.5	R.AVFQANQENLPILK.R	0	2	2.2107	0.1432	14/26
Rab11fip5_IPI:IPI00230238.3	2.708	1	1		Atp1a1_IPI:IPI00311682.5	R.LNIPVNQVNPR.D	0	2	3.2725	0.3785	16/20
Acox2_IPI:IPI00134870.3	2.681	1	1		Atp1a1_IPI:IPI00311682.5	R.SPDFTNENPLETR.N	0	2	3.7057	0.3872	18/24
Cbr4_IPI:IPI00127227.2	2.679	1	1		Atp1a1_IPI:IPI00311682.5	K.ADIGVAM*GIVGSDVSK.Q	0	2	3.6706	0.4336	19/30
Ak3l1_IPI:IPI00125035.1	2.673	1	1		Atp1a1_IPI:IPI00311682.5	K.M*SINAEDVVVGDLVEVK.G	0	2	6.496	0.4486	28/32
IPI:IPI00671015.2_IPI:IPI00671015.2	2.64	1	1		Atp1a1_IPI:IPI00311682.5	R.AVAGDASESALLK.C	0	2	3.7541	0.4502	19/24
Mrps35_IPI:IPI00222538.2	2.628	1	1		Atp1a1_IPI:IPI00311682.5	R.ETWDDRWVNDVEDSYGQQWTYEQR.K	0	3	4.339	0.4468	26/92
Cyp2e1_IPI:IPI00110556.1	2.596	1	1		Atp1a3_IPI:IPI00122048.2	K.GVGIISEGNETVEDIAAR.L	4	2	2.779	0.2473	15/34
Pyroxd2_IPI:IPI00345682.6	2.591	1	1		Atp1a3_IPI:IPI00122048.2	K.GVGIISEGNETVEDIAAR.L	4	2	5.6167	0.4981	25/34
Idh3a_IPI:IPI00459725.2	2.586	1	1		Atp1a3_IPI:IPI00122048.2	K.NM*VPQQALVIR.E	6	2	3.6053	0.3843	17/20
AU022252_IPI:IPI00109131.1	2.561	1	1		Atp1a3_IPI:IPI00122048.2	K.QAADM*ILLDDNFASIVTGVEEGR.L	5	3	4.7361	0.4638	35/88
Rab8a_IPI:IPI00331128.3	2.56	1	1		Atp1a3_IPI:IPI00122048.2	K.QAADM*ILLDDNFASIVTGVEEGR.L	5	3	3.6962	0.1428	30/88
Psmc6_IPI:IPI00125971.1	2.558	1	1		Atp1a3_IPI:IPI00122048.2	K.VDNSSLTGESEPQTR.S	6	2	4.7161	0.3473	24/28
Itgae_IPI:IPI00119181.1	2.524	1	1		Atp1a3_IPI:IPI00122048.2	K.VIM*VTGDHPITAK.A	8	2	4.2389	0.3692	21/24
Rab14_IPI:IPI00126042.3	2.512	1	1		Atp1a3_IPI:IPI00122048.2	R.AAVPDAVGK.C	5	1	2.3996	0.1424	11/16
Dnaja3_IPI:IPI00120414.1	2.268	1	1		Atp1a3_IPI:IPI00122048.2	R.DGPNALTPPPTTPEWVK.F	5	2	3.2657	0.3127	19/32
Magmas_IPI:IPI00133167.1	6.544	1	1		Atp1a3_IPI:IPI00122048.2	R.QGAIVAVTGDGVNDSPALK.K	4	2	5.3688	0.5269	25/36
Gstp2_IPI:IPI00283531.8	5.855	1	1		Atp1a3_IPI:IPI00122048.2	R.TDKLVNER.L	4	2	2.8537	0.1668	13/14
Tomm22_IPI:IPI00315135.3	5.778	1	1		Atp1a3_IPI:IPI00122048.2	K.GVGIISEGNETVEDIAAR.L	4	2	4.0053	0.4567	23/34
1810027O10Rik_IPI:IPI00112126.1	5.707	1	1		Atp1a3_IPI:IPI00122048.2	K.GVGIISEGNETVEDIAAR.L	4	2	3.8929	0.469	20/34
Ap1s1_IPI:IPI00118026.1	5.634	1	1		Atp1b1_IPI:IPI00121550.3	K.AYGENIGYSEK.D	0	2	3.011	0.271	15/20
Isoc2a_IPI:IPI00757372.2	5.617	1	1		Atp1b1_IPI:IPI00121550.3	R.VAPPGLTQIPQIQK.T	0	2	3.4071	0.4327	18/26
Prodh_IPI:IPI00322760.7	5.428	1	1		Atp1b1_IPI:IPI00121550.3	K.AYGENIGYSEK.D	0	2	3.2977	0.3898	17/20
1110020P15Rik_IPI:IPI00153381.1	5.279	1	1		Atp1b1_IPI:IPI00121550.3	K.AYGENIGYSEK.D	0	2	3.3172	0.3555	17/20
Actg1_IPI:IPI00136929.1	5.27	1	1		Atp1b1_IPI:IPI00121550.3	K.SYEAYVLNIIR.F	0	2	4.5508	0.4594	17/20
Fxyd2_IPI:IPI00108584.2	5.258	1	1		Atp1b1_IPI:IPI00121550.3	R.VAPPGLTQIPQIQK.T	0	2	3.8294	0.4584	21/26
Chchd4_IPI:IPI00124389.1	5.256	1	1		Atp1b1_IPI:IPI00121550.3	R.VAPPGLTQIPQIQK.T	0	3	3.9559	0.2336	25/52
Atp6v1d_IPI:IPI00118787.1	5.168	1	1		Atp1b1_IPI:IPI00121550.3	R.VAPPGLTQIPQIQK.T	0	2	2.9238	0.3454	21/26
Rer1_IPI:IPI00133119.1	5.086	1	1		Atp2a1_IPI:IPI00311654.4	K.LDEFGEQLSK.V	2	2	2.336	0.1312	13/18
Hadha_IPI:IPI00223092.5	4.731	1	1		Atp2a1_IPI:IPI00311654.4	K.NM*LFSGTNIAAGK.A	2	2	3.5512	0.1951	17/24
Hspa5_IPI:IPI00319992.1	4.706	1	1		Atp2a1_IPI:IPI00311654.4	R.NAENAIEALK.E	2	2	1.9011	0.0611	11/18
Chchd2_IPI:IPI00284925.3	4.697	1	1		Atp2a1_IPI:IPI00311654.4	R.VDQSILTGESVSVIK.H	2	2	4.9003	0.3658	22/28
Atp6v0c_IPI:IPI00138378.4	4.663	1	1		Atp2a2_IPI:IPI00338964.3	K.IVEFLQSFDEITAM*TGDGVNDAPALK.K	1	3	4.1906	0.4238	29/100
Dnajc19_IPI:IPI00111111.5	4.637	1	1		Atp2a2_IPI:IPI00338964.3	R.EFDELSPSAQR.D	1	2	2.6935	0.1829	16/20
Arsb_IPI:IPI00652358.5	4.616	1	1		Atp4a_IPI:IPI00230680.7	R.LGAIVAVTGDGVNDSPALK.K	1	2	3.1776	0.2696	22/36
Gm9385_IPI:IPI00134202.4	4.593	1	1		Atp4a_IPI:IPI00230680.7	R.LGAIVAVTGDGVNDSPALKK.A	1	2	3.3615	0.2486	22/38
Hint1_IPI:IPI00108189.4	4.588	1	1		Atp4a_IPI:IPI00230680.7	R.LGAIVAVTGDGVNDSPALKK.A	1	2	3.761	0.2418	20/38
Rpl11_IPI:IPI00331461.4	4.587	1	1		Atp5a1_IPI:IPI00130280.1	K.AVDSLVPIGR.G	2	2	3.0995	0.149	16/18
Cdc42_IPI:IPI00113849.1	4.559	1	1		Atp5a1_IPI:IPI00130280.1	K.GM*SLNLEPDNVGVVVFGNDK.L	1	2	5.756	0.4732	24/38
Chchd1_IPI:IPI00132330.1	4.494	1	1		Atp5a1_IPI:IPI00130280.1	K.GMSLNLEPDNVGVVVFGNDK.L	1	2	2.5517	0.2069	13/38
Atad4_IPI:IPI00170341.1	4.311	1	1		Atp5a1_IPI:IPI00130280.1	K.TGTAEM*SSILEER.I	1	2	3.4573	0.3332	17/24
LOC630855_IPI:IPI00670378.3	4.308	1	1		Atp5a1_IPI:IPI00130280.1	K.TSIAIDTIINQK.R	1	2	3.5435	0.0632	17/22
Glrx5_IPI:IPI00378120.2	4.301	1	1		Atp5a1_IPI:IPI00130280.1	R.ILGADTSVDLEETGR.V	2	2	4.5375	0.4429	24/28
Nme1_IPI:IPI00131459.1	4.279	1	1		Atp5a1_IPI:IPI00130280.1	R.TGAIVDVPVGEELLGR.V	1	2	2.6345	0.1524	16/30
Ndufa8_IPI:IPI00120984.5	4.272	1	1		Atp5a1_IPI:IPI00130280.1	K.AVDSLVPIGR.G	2	1	1.9421	0.1575	8/18
5730469M10Rik_IPI:IPI00187272.3	4.269	1	1		Atp5a1_IPI:IPI00130280.1	K.AVDSLVPIGR.G	2	2	2.6054	0.1741	16/18
Gm11230_IPI:IPI00268802.1	4.248	1	1		Atp5a1_IPI:IPI00130280.1	K.AVDSLVPIGR.G	2	2	3.3504	0.3137	15/18
2810407C02Rik_IPI:IPI00420649.4	4.246	1	1		Atp5a1_IPI:IPI00130280.1	K.AVDSLVPIGR.G	2	2	3.419	0.3121	16/18
Nme3_IPI:IPI00125450.3	4.208	1	1		Atp5a1_IPI:IPI00130280.1	K.AVDSLVPIGR.G	2	2	1.8978	0.0962	11/18
Tmem205_IPI:IPI00314513.1	4.17	1	1		Atp5a1_IPI:IPI00130280.1	K.EIVTNFLAGFEP.-	1	2	3.8734	0.4182	19/22
Rps14_IPI:IPI00322562.5	4.14	1	1		Atp5a1_IPI:IPI00130280.1	K.FENAFLSHVISQHQSLLGNIR.S	1	3	5.9892	0.4774	35/80
Bsnd_IPI:IPI00312342.4	4.074	1	1		Atp5a1_IPI:IPI00130280.1	K.GM*SLNLEPDNVGVVVFGNDK.L	1	2	6.1104	0.4725	26/38
Banf1_IPI:IPI00119959.1	4.063	1	1		Atp5a1_IPI:IPI00130280.1	K.GM*SLNLEPDNVGVVVFGNDK.L	1	3	4.5021	0.3805	29/76
Ppib_IPI:IPI00135686.2	4.024	1	1		Atp5a1_IPI:IPI00130280.1	K.HALIIYDDLSK.Q	2	2	3.6459	0.316	18/20
Ssr3_IPI:IPI00120826.1	4.009	1	1		Atp5a1_IPI:IPI00130280.1	K.HALIIYDDLSK.Q	2	2	3.7209	0.3461	18/20
Snrpd3_IPI:IPI00119224.1	4	1	1		Atp5a1_IPI:IPI00130280.1	K.LELAQYR.E	2	2	2.5346	0.0883	11/12
Mcee_IPI:IPI00133776.1	3.97	1	1		Atp5a1_IPI:IPI00130280.1	K.LKEIVTNFLAGFEP.-	1	2	4.0233	0.36	23/26
C2cd2l_IPI:IPI00119785.2	3.948	1	1		Atp5a1_IPI:IPI00130280.1	K.LKEIVTNFLAGFEP.-	1	2	3.5345	0.3513	20/26
Rab1_IPI:IPI00114560.5	3.934	1	1		Atp5a1_IPI:IPI00130280.1	K.QAVAYR.Q	2	1	1.5887	0.1119	6/10
Tmem109_IPI:IPI00153101.3	3.895	1	1		Atp5a1_IPI:IPI00130280.1	K.QGQYSPM*AIEEQVAVIYAGVR.G	1	2	3.6311	0.1648	21/40
Atp1a3_IPI:IPI00122048.2	3.893	1	1		Atp5a1_IPI:IPI00130280.1	K.QGQYSPM*AIEEQVAVIYAGVR.G	1	3	5.5369	0.451	34/80
Pdhb_IPI:IPI00132042.1	3.886	1	1		Atp5a1_IPI:IPI00130280.1	K.QGQYSPM*AIEEQVAVIYAGVR.G	1	2	2.378	0.1173	10/40
Anpep_IPI:IPI00319509.5	3.833	1	1		Atp5a1_IPI:IPI00130280.1	K.QGQYSPM*AIEEQVAVIYAGVR.G	1	2	3.4404	0.128	16/40
Cuta_IPI:IPI00133886.1	3.833	1	1		Atp5a1_IPI:IPI00130280.1	K.QGQYSPMAIEEQVAVIYAGVR.G	1	3	4.1245	0.3806	31/80
Cfl2_IPI:IPI00266188.6	3.832	1	1		Atp5a1_IPI:IPI00130280.1	K.QGQYSPMAIEEQVAVIYAGVR.G	1	2	5.0745	0.4297	24/40
Mrpl49_IPI:IPI00131988.1	3.791	1	1		Atp5a1_IPI:IPI00130280.1	K.QGQYSPMAIEEQVAVIYAGVR.G	1	2	2.4901	0.1659	10/40
Dci_IPI:IPI00114416.1	3.79	1	1		Atp5a1_IPI:IPI00130280.1	K.QVAGTMKLELAQYR.E	1	2	2.2313	0.1932	15/26
Ppif_IPI:IPI00116228.1	3.776	1	1		Atp5a1_IPI:IPI00130280.1	K.RFNDGTDEK.K	1	2	2.3002	0.0933	12/16
Rps15_IPI:IPI00319231.4	3.773	1	1		Atp5a1_IPI:IPI00130280.1	K.TGTAEM*SSILEER.I	1	2	3.8095	0.4189	21/24
Mrpl22_IPI:IPI00225318.3	3.755	1	1		Atp5a1_IPI:IPI00130280.1	K.TGTAEM*SSILEER.I	1	2	3.196	0.2893	17/24
Gm6304_IPI:IPI00118227.1	3.732	1	1		Atp5a1_IPI:IPI00130280.1	K.TSIAIDTIINQK.R	1	2	2.8107	0.055	15/22
Uqcrb_IPI:IPI00132347.1	3.7	1	1		Atp5a1_IPI:IPI00130280.1	K.TSIAIDTIINQK.R	1	2	4.5027	0.3229	18/22
Hspd1_IPI:IPI00308885.6	3.668	1	1		Atp5a1_IPI:IPI00130280.1	R.EAYPGDVFYLHSR.L	1	2	3.5539	0.442	20/24
BC003965_IPI:IPI00421284.3	3.65	1	1		Atp5a1_IPI:IPI00130280.1	R.EAYPGDVFYLHSR.L	1	2	2.5143	0.4127	15/24
Usmg5_IPI:IPI00624653.1	3.645	1	1		Atp5a1_IPI:IPI00130280.1	R.EPM*QTGIK.A	1	1	1.5587	0.1358	8/14
Sod2_IPI:IPI00109109.1	3.619	1	1		Atp5a1_IPI:IPI00130280.1	R.FNDGTDEK.K	1	2	1.7414	0.0546	10/14
Myh14_IPI:IPI00453996.1	3.558	1	1		Atp5a1_IPI:IPI00130280.1	R.FNDGTDEK.K	1	1	1.9137	0.1568	9/14
Hsd17b11_IPI:IPI00110224.1	3.496	1	1		Atp5a1_IPI:IPI00130280.1	R.FNDGTDEKK.K	1	2	1.9844	0.0963	12/16
Hnrnpm_IPI:IPI00132443.3	3.48	1	1		Atp5a1_IPI:IPI00130280.1	R.GYLDKLEPSK.I	1	2	2.3405	0.2912	13/18
Mrpl40_IPI:IPI00323669.3	3.454	1	1		Atp5a1_IPI:IPI00130280.1	R.GYLDKLEPSK.I	1	2	2.2873	0.0872	12/18
Pfdn1_IPI:IPI00132485.2	3.438	1	1		Atp5a1_IPI:IPI00130280.1	R.ILGADTSVDLEETGR.V	2	2	2.8824	0.3083	14/28
Snrpe_IPI:IPI00133955.1	3.412	1	1		Atp5a1_IPI:IPI00130280.1	R.ILGADTSVDLEETGR.V	2	2	4.9876	0.519	24/28
Tuba4a_IPI:IPI00117350.1	3.405	1	1		Atp5a1_IPI:IPI00130280.1	R.ILGADTSVDLEETGR.V	2	2	3.6291	0.3975	23/28
Slc4a4_IPI:IPI00314749.2	3.371	1	1		Atp5a1_IPI:IPI00130280.1	R.ILGADTSVDLEETGR.V	2	2	3.7947	0.4806	20/28
0610009B22Rik_IPI:IPI00153838.1	3.358	1	1		Atp5a1_IPI:IPI00130280.1	R.ILGADTSVDLEETGR.V	2	2	4.7373	0.4835	23/28
Timm8a1_IPI:IPI00125776.1	3.357	1	1		Atp5a1_IPI:IPI00130280.1	R.ILGADTSVDLEETGR.V	2	2	4.0802	0.4789	22/28
Cox7a2_IPI:IPI00114377.1	3.307	1	1		Atp5a1_IPI:IPI00130280.1	R.ILGADTSVDLEETGR.V	2	2	2.6916	0.1262	18/28
Acat1_IPI:IPI00154054.1	3.281	1	1		Atp5a1_IPI:IPI00130280.1	R.ILGADTSVDLEETGR.V	2	2	4.3366	0.4446	24/28
Timm8a2_IPI:IPI00113187.1	3.27	1	1		Atp5a1_IPI:IPI00130280.1	R.ILGADTSVDLEETGR.V	2	2	4.7782	0.5013	22/28
Ncl_IPI:IPI00317794.5	3.269	1	1		Atp5a1_IPI:IPI00130280.1	R.ILGADTSVDLEETGR.V	2	2	2.2027	0.1687	12/28
Ndufb7_IPI:IPI00133215.3	3.264	1	1		Atp5a1_IPI:IPI00130280.1	R.ISVREPM*QTGIK.A	1	2	3.4649	0.2844	15/22
Igh-1a_IPI:IPI00556788.1	3.246	1	1		Atp5a1_IPI:IPI00130280.1	R.LTDADAM*K.Y	1	1	1.8381	0.238	9/14
Rab7_IPI:IPI00408892.2	3.243	1	1		Atp5a1_IPI:IPI00130280.1	R.NVQAEEM*VEFSSGLK.G	1	2	3.752	0.45	19/28
Slc4a4_IPI:IPI00405057.1	3.206	1	1		Atp5a1_IPI:IPI00130280.1	R.NVQAEEM*VEFSSGLK.G	1	2	5.0044	0.4771	22/28
2010107H07Rik_IPI:IPI00381102.7	3.196	1	1		Atp5a1_IPI:IPI00130280.1	R.NVQAEEM*VEFSSGLK.G	1	2	3.5065	0.4115	18/28
Rheb_IPI:IPI00177205.1	3.195	1	1		Atp5a1_IPI:IPI00130280.1	R.NVQAEEM*VEFSSGLK.G	1	2	2.0773	0.0635	14/28
Atp6ap2_IPI:IPI00459331.2	3.18	1	1		Atp5a1_IPI:IPI00130280.1	R.NVQAEEM*VEFSSGLK.G	1	2	2.1802	0.1359	17/28
Cml1_IPI:IPI00467119.3	3.132	1	1		Atp5a1_IPI:IPI00130280.1	R.NVQAEEM*VEFSSGLK.G	1	2	2.1623	0.1205	12/28
Vps29_IPI:IPI00136936.1	3.098	1	1		Atp5a1_IPI:IPI00130280.1	R.NVQAEEM*VEFSSGLK.G	1	2	3.1623	0.2184	17/28
Psen1_IPI:IPI00117124.1	3.09	1	1		Atp5a1_IPI:IPI00130280.1	R.NVQAEEM*VEFSSGLK.G	1	2	3.8956	0.4109	20/28
Hbb-b2_IPI:IPI00316491.4	3.071	1	1		Atp5a1_IPI:IPI00130280.1	R.NVQAEEM*VEFSSGLK.G	1	2	3.3721	0.3642	21/28
Cdipt_IPI:IPI00162949.1	3.043	1	1		Atp5a1_IPI:IPI00130280.1	R.NVQAEEM*VEFSSGLK.G	1	2	2.2379	0.0668	16/28
Ndufaf3_IPI:IPI00462749.2	3.041	1	1		Atp5a1_IPI:IPI00130280.1	R.STVAQLVK.R	1	2	2.605	0.233	13/14
Ssbp1_IPI:IPI00408243.1	3.037	1	1		Atp5a1_IPI:IPI00130280.1	R.TGAIVDVPVGEELLGR.V	1	2	2.8668	0.3631	17/30
Slc22a18_IPI:IPI00310201.4	3.037	1	1		Atp5a1_IPI:IPI00130280.1	R.TGAIVDVPVGEELLGR.V	1	2	3.7468	0.3116	23/30
Gpx5_IPI:IPI00127653.4	3.035	1	1		Atp5a1_IPI:IPI00130280.1	R.VGLKAPGIIPR.I	1	2	2.1477	0.0648	11/20
Surf4_IPI:IPI00133249.1	2.997	1	1		Atp5a1_IPI:IPI00130280.1	R.VLSIGDGIAR.V	1	2	2.7635	0.2234	16/18
Tubb2c_IPI:IPI00169463.1	2.989	1	1		Atp5a1_IPI:IPI00130280.1	R.VLSIGDGIAR.V	1	2	1.9391	0.0504	11/18
Scp2_IPI:IPI00134131.2	2.92	1	1		Atp5a1_IPI:IPI00130280.1	R.VLSIGDGIAR.V	1	1	2.1574	0.1919	9/18
Rhog_IPI:IPI00116558.1	2.918	1	1		Atp5a1_IPI:IPI00130280.1	R.VVDALGNAIDGK.G	1	1	2.6403	0.4689	15/22
Pfn1_IPI:IPI00224740.6	2.882	1	1		Atp5a1_IPI:IPI00130280.1	R.VVDALGNAIDGK.G	1	2	3.5308	0.3078	19/22
Lima1_IPI:IPI00112339.9	2.866	1	1		Atp5a1_IPI:IPI00130280.1	R.VVDALGNAIDGK.G	1	2	1.9309	0.1026	14/22
Uqcrfs1_IPI:IPI00133240.1	2.864	1	1		Atp5a1_IPI:IPI00130280.1	R.VVDALGNAIDGK.G	1	2	4.123	0.4755	20/22
D17Wsu104e_IPI:IPI00131954.1	2.862	1	1		Atp5a1_IPI:IPI00130280.1	R.VVDALGNAIDGKGPIGSK.T	1	2	4.8421	0.5242	21/34
Arf5_IPI:IPI00221615.5	2.858	1	1		Atp5a1_IPI:IPI00130280.1	K.GM*SLNLEPDNVGVVVFGNDK.L	1	2	4.3235	0.4913	21/38
Hsd17b4_IPI:IPI00331628.5	2.825	1	1		Atp5a1_IPI:IPI00130280.1	K.LKEIVTNFLAGFEP.-	1	2	3.3483	0.2296	17/26
Atp5c1_IPI:IPI00313475.1	2.822	1	1		Atp5a1_IPI:IPI00130280.1	R.ILGADTSVDLEETGR.V	2	2	4.4276	0.542	24/28
Commd7_IPI:IPI00468223.3	2.793	1	1		Atp5a1_IPI:IPI00130280.1	R.TGAIVDVPVGEELLGR.V	1	2	3.3474	0.343	18/30
Uqcrh_IPI:IPI00129516.1	2.779	1	1		Atp5a1_IPI:IPI00130280.1	R.VLSIGDGIAR.V	1	2	2.2739	0.1504	12/18
Commd1_IPI:IPI00128920.1	2.778	1	1		Atp5b_IPI:IPI00468481.2	K.VALVYGQM*NEPPGAR.A	0	2	3.5042	0.3373	21/28
Arf4_IPI:IPI00331663.1	2.765	1	1		Atp5b_IPI:IPI00468481.2	R.AIAELGIYPAVDPLDSTSR.I	0	2	4.5355	0.3941	21/36
Slc22a2_IPI:IPI00119459.3	2.734	1	1		Atp5b_IPI:IPI00468481.2	R.TIAM*DGTEGLVR.G	0	2	2.6411	0.3213	17/22
Mark2_IPI:IPI00111754.6	2.732	1	1		Atp5b_IPI:IPI00468481.2	K.GFQQILAGEYDHLPEQAFYM*VGPIEEAVAK.A	0	3	7.2432	0.5206	43/116
Apoo_IPI:IPI00121576.2	2.724	1	1		Atp5b_IPI:IPI00468481.2	K.IGLFGGAGVGK.T	0	1	2.7402	0.3373	14/20
Tubb2b_IPI:IPI00109061.1	2.697	1	1		Atp5b_IPI:IPI00468481.2	K.IGLFGGAGVGK.T	0	2	3.0375	0.266	16/20
Gm13474_IPI:IPI00663697.2	2.688	1	1		Atp5b_IPI:IPI00468481.2	K.IGLFGGAGVGK.T	0	2	3.1141	0.216	17/20
Ict1_IPI:IPI00380339.1	2.67	1	1		Atp5b_IPI:IPI00468481.2	K.IPVGPETLGR.I	0	2	2.7485	0.3011	16/18
Psmb5_IPI:IPI00317902.3	2.661	1	1		Atp5b_IPI:IPI00468481.2	K.IPVGPETLGR.I	0	2	2.1379	0.2226	14/18
Dsp_IPI:IPI00553419.3	2.641	1	1		Atp5b_IPI:IPI00468481.2	K.QFAPIHAEAPEFIEM*SVEQEILVTGIK.V	0	3	3.5605	0.2576	21/104
Atp6v1b2_IPI:IPI00119113.3	2.635	1	1		Atp5b_IPI:IPI00468481.2	K.QFAPIHAEAPEFIEMSVEQEILVTGIK.V	0	3	3.1186	0.264	25/104
Tmod3_IPI:IPI00119478.1	2.611	1	1		Atp5b_IPI:IPI00468481.2	K.TVLIM*ELINNVAK.A	0	2	4.6573	0.3354	20/24
Mrps10_IPI:IPI00348248.4	2.605	1	1		Atp5b_IPI:IPI00468481.2	K.TVLIM*ELINNVAK.A	0	2	4.8594	0.3141	20/24
1810034K20Rik_IPI:IPI00112138.1	2.6	1	1		Atp5b_IPI:IPI00468481.2	K.TVLIM*ELINNVAK.A	0	2	3.0749	0.0907	20/24
Pcx_IPI:IPI00114710.2	2.595	1	1		Atp5b_IPI:IPI00468481.2	K.TVLIMELINNVAK.A	0	2	5.026	0.3384	20/24
Ndufb6_IPI:IPI00341322.3	2.592	1	1		Atp5b_IPI:IPI00468481.2	K.VALVYGQM*NEPPGAR.A	0	2	3.7551	0.3256	19/28
Asah1_IPI:IPI00125266.1	2.591	1	1		Atp5b_IPI:IPI00468481.2	K.VALVYGQM*NEPPGAR.A	0	2	4.4313	0.4207	21/28
Rps21_IPI:IPI00132950.1	2.574	1	1		Atp5b_IPI:IPI00468481.2	K.VALVYGQM*NEPPGAR.A	0	2	4.2551	0.4205	22/28
Calml3_IPI:IPI00109368.3	2.573	1	1		Atp5b_IPI:IPI00468481.2	K.VALVYGQM*NEPPGAR.A	0	2	4.935	0.4842	22/28
Abi1_IPI:IPI00454179.3	2.566	1	1		Atp5b_IPI:IPI00468481.2	K.VALVYGQM*NEPPGAR.A	0	2	3.582	0.3619	20/28
Arhgap17_IPI:IPI00320905.7	2.564	1	1		Atp5b_IPI:IPI00468481.2	K.VALVYGQMNEPPGAR.A	0	2	2.8897	0.1174	20/28
Gm7618_IPI:IPI00132856.1	2.56	1	1		Atp5b_IPI:IPI00468481.2	K.VLDSGAPIK.I	0	2	2.9328	0.2665	12/16
Gm7079_IPI:IPI00625088.1	2.56	1	1		Atp5b_IPI:IPI00468481.2	K.VLDSGAPIKIPVGPETLGR.I	0	2	4.5187	0.4895	22/36
Ap2s1_IPI:IPI00118022.1	2.537	1	1		Atp5b_IPI:IPI00468481.2	K.VLDSGAPIKIPVGPETLGR.I	0	3	4.7807	0.4039	34/72
mt-Atp6_IPI:IPI00135698.1	2.533	1	1		Atp5b_IPI:IPI00468481.2	K.VLDSGAPIKIPVGPETLGR.I	0	3	4.9532	0.477	36/72
Fau_IPI:IPI00399483.1	2.522	1	1		Atp5b_IPI:IPI00468481.2	K.VVDLLAPYAK.G	0	2	2.9223	0.0699	14/18
Rpl27_IPI:IPI00122421.5	2.463	1	1		Atp5b_IPI:IPI00468481.2	K.VVDLLAPYAK.G	0	2	3.3971	0.3737	15/18
Psmb4_IPI:IPI00129512.3	2.435	1	1		Atp5b_IPI:IPI00468481.2	K.VVDLLAPYAK.G	0	1	2.6041	0.3858	13/18
Rpl23a_IPI:IPI00461456.1	2.208	1	1		Atp5b_IPI:IPI00468481.2	R.AIAELGIYPAVDPLDSTSR.I	0	3	4.878	0.4374	32/72
					Atp5b_IPI:IPI00468481.2	R.AIAELGIYPAVDPLDSTSR.I	0	2	4.612	0.4415	21/36
					Atp5b_IPI:IPI00468481.2	R.EGNDLYHEM*IESGVINLK.D	0	2	5.3781	0.4296	22/34
					Atp5b_IPI:IPI00468481.2	R.FLSQPFQVAEVFTGHM*GK.L	0	2	3.8892	0.4305	18/34
					Atp5b_IPI:IPI00468481.2	R.FLSQPFQVAEVFTGHM*GK.L	0	3	3.2426	0.2935	28/68
					Atp5b_IPI:IPI00468481.2	R.FTQAGSEVSALLGR.I	0	2	4.7131	0.5173	21/26
					Atp5b_IPI:IPI00468481.2	R.FTQAGSEVSALLGR.I	0	3	3.3436	0.1643	24/52
					Atp5b_IPI:IPI00468481.2	R.IM*DPNIVGNEHYDVAR.G	0	2	4.786	0.3802	23/30
					Atp5b_IPI:IPI00468481.2	R.IM*DPNIVGNEHYDVAR.G	0	3	3.4001	0.2723	25/60
					Atp5b_IPI:IPI00468481.2	R.IM*NVIGEPIDER.G	0	2	4.4466	0.2973	17/22
					Atp5b_IPI:IPI00468481.2	R.IM*NVIGEPIDER.G	0	2	4.4374	0.3425	18/22
					Atp5b_IPI:IPI00468481.2	R.IMNVIGEPIDER.G	0	2	3.3917	0.2488	18/22
					Atp5b_IPI:IPI00468481.2	R.IPSAVGYQPTLATDM*GTM*QER.I	0	2	5.2288	0.4559	22/40
					Atp5b_IPI:IPI00468481.2	R.IPSAVGYQPTLATDM*GTM*QER.I	0	3	6.1207	0.4587	34/80
					Atp5b_IPI:IPI00468481.2	R.LVLEVAQHLGESTVR.T	0	2	4.2748	0.5108	21/28
					Atp5b_IPI:IPI00468481.2	R.LVLEVAQHLGESTVR.T	0	2	2.786	0.2218	18/28
					Atp5b_IPI:IPI00468481.2	R.TIAM*DGTEGLVR.G	0	2	3.0746	0.3462	18/22
					Atp5b_IPI:IPI00468481.2	R.TIAM*DGTEGLVR.G	0	2	3.2073	0.4262	19/22
					Atp5b_IPI:IPI00468481.2	R.TREGNDLYHEM*IESGVINLK.D	0	3	4.9893	0.2689	37/76
					Atp5b_IPI:IPI00468481.2	R.TREGNDLYHEM*IESGVINLK.D	0	3	4.3242	0.2415	31/76
					Atp5b_IPI:IPI00468481.2	R.TREGNDLYHEMIESGVINLK.D	0	3	3.2731	0.1516	30/76
					Atp5b_IPI:IPI00468481.2	R.VALTGLTVAEYFR.D	0	2	4.5398	0.4398	20/24
					Atp5c1_IPI:IPI00313475.1	K.ADIKAPEDK.K	6	2	2.4917	0.075	13/16
					Atp5c1_IPI:IPI00313475.1	K.ELIEIISGAAALD.-	1	2	1.7387	0.1226	12/24
					Atp5c1_IPI:IPI00313475.1	K.EVM*IVGVGEK.I	5	2	2.6756	0.2558	15/18
					Atp5c1_IPI:IPI00313475.1	K.HLIIGVSSDR.G	6	2	2.933	0.2516	16/18
					Atp5c1_IPI:IPI00313475.1	K.HLIIGVSSDR.G	6	2	2.8649	0.1639	15/18
					Atp5c1_IPI:IPI00313475.1	K.NASDM*IDKLTLTFNR.T	2	3	3.8342	0.2837	26/56
					Atp5c1_IPI:IPI00313475.1	K.NEVAALTAAGK.E	5	1	2.7416	0.4081	15/20
					Atp5c1_IPI:IPI00313475.1	K.NEVAALTAAGK.E	5	2	2.927	0.2971	18/20
					Atp5c1_IPI:IPI00313475.1	R.QAVITK.E	2	1	2.0395	0.0851	8/10
					Atp5c1_IPI:IPI00313475.1	R.VYGTGSLALYEK.A	6	2	3.1335	0.3691	17/22
					Atp5c1_IPI:IPI00313475.1	R.VYGTGSLALYEK.A	6	2	2.2609	0.1551	13/22
					Atp5c1_IPI:IPI00313475.1	R.VYGTGSLALYEK.A	6	2	2.8222	0.3223	19/22
					Atp5d_IPI:IPI00453777.2	K.AQSELSGAADEAAR.A	0	2	4.3601	0.428	23/26
					Atp5d_IPI:IPI00453777.2	K.AQSELSGAADEAAR.A	0	2	3.6022	0.525	23/26
					Atp5d_IPI:IPI00453777.2	R.IEANEALVK.A	0	2	2.338	0.1808	13/16
					Atp5f1_IPI:IPI00341282.2	K.AQQALVQK.R	0	1	2.3789	0.0638	10/14
					Atp5f1_IPI:IPI00341282.2	K.AQQALVQKR.H	0	2	2.1438	0.1443	12/16
					Atp5f1_IPI:IPI00341282.2	K.IAQLEEVK.Q	0	2	2.0749	0.0746	12/14
					Atp5f1_IPI:IPI00341282.2	K.IAQLEEVK.Q	0	2	2.5438	0.0652	13/14
					Atp5f1_IPI:IPI00341282.2	K.KAQAQPIM*.-	0	1	2.1057	0.2406	9/14
					Atp5f1_IPI:IPI00341282.2	K.KAQAQPIM*.-	0	2	2.1467	0.2019	11/14
					Atp5f1_IPI:IPI00341282.2	K.QIQDAIDM*EK.A	0	2	3.1257	0.0852	15/18
					Atp5f1_IPI:IPI00341282.2	K.SISVQQEK.E	0	1	2.0469	0.1341	9/14
					Atp5f1_IPI:IPI00341282.2	K.YGASFGEFIDK.L	0	2	1.9451	0.0917	11/20
					Atp5f1_IPI:IPI00341282.2	K.YGASFGEFIDKLNEEK.I	0	3	3.8464	0.2948	26/60
					Atp5f1_IPI:IPI00341282.2	K.IAQLEEVK.Q	0	2	1.9867	0.0902	12/14
					Atp5f1_IPI:IPI00341282.2	K.QIQDAIDM*EK.A	0	2	2.7053	0.2506	15/18
					Atp5f1_IPI:IPI00341282.2	R.HYLFDVQR.N	0	2	2.3789	0.2331	12/14
					Atp5f1_IPI:IPI00341282.2	R.HYLFDVQR.N	0	2	2.0982	0.2702	13/14
					Atp5h_IPI:IPI00230507.5	K.TIDWVSFVEVM*PQNQK.A	2	2	2.6533	0.0582	18/30
					Atp5h_IPI:IPI00230507.5	K.TIDWVSFVEVM*PQNQK.A	2	2	4.492	0.2678	22/30
					Atp5h_IPI:IPI00230507.5	K.TIDWVSFVEVM*PQNQK.A	2	2	4.7548	0.4595	24/30
					Atp5h_IPI:IPI00230507.5	R.ANVAKPGLVDDFEK.K	3	2	3.5075	0.136	16/26
					Atp5h_IPI:IPI00230507.5	R.ANVAKPGLVDDFEKK.Y	3	3	3.5933	0.3698	26/56
					Atp5h_IPI:IPI00230507.5	R.LASLSEKPPAIDWAYYR.A	2	2	4.0595	0.3968	20/32
					Atp5h_IPI:IPI00230507.5	R.NIIPFDQM*TIDDLNEIFPETK.L	1	3	4.657	0.348	33/80
					Atp5h_IPI:IPI00230507.5	K.KYPYWPHQPIENL.-	1	2	3.0633	0.2059	15/24
					Atp5h_IPI:IPI00230507.5	K.KYPYWPHQPIENL.-	1	2	3.1334	0.1379	13/24
					Atp5h_IPI:IPI00230507.5	K.TIDWVSFVEVM*PQNQK.A	2	3	5.1394	0.3166	34/60
					Atp5h_IPI:IPI00230507.5	K.TIDWVSFVEVM*PQNQK.A	2	2	4.4491	0.3167	22/30
					Atp5h_IPI:IPI00230507.5	K.TIDWVSFVEVM*PQNQK.A	2	2	3.3448	0.1521	14/30
					Atp5h_IPI:IPI00230507.5	K.TIDWVSFVEVM*PQNQK.A	2	2	4.6342	0.3127	22/30
					Atp5h_IPI:IPI00230507.5	K.YPYWPHQPIENL.-	1	2	3.8319	0.251	14/22
					Atp5h_IPI:IPI00230507.5	R.ANVAKPGLVDDFEK.K	3	2	4.2417	0.3607	19/26
					Atp5h_IPI:IPI00230507.5	R.ANVAKPGLVDDFEKK.Y	3	2	4.563	0.4617	21/28
					Atp5h_IPI:IPI00230507.5	R.IQEYEK.Q	2	1	2.2887	0.0578	8/10
					Atp5h_IPI:IPI00230507.5	R.LASLSEKPPAIDWAYYR.A	2	3	3.7273	0.3499	25/64
					Atp5h_IPI:IPI00230507.5	R.NIIPFDQM*TIDDLNEIFPETK.L	1	3	4.5675	0.3001	31/80
					Atp5j_IPI:IPI00125460.1	K.FDDPKFEVIDKPQS.-	0	2	3.7531	0.3194	18/26
					Atp5j_IPI:IPI00125460.1	K.GEM*DTFPTFK.F	0	2	3.1598	0.3899	15/18
					Atp5j_IPI:IPI00125460.1	K.QMYGKGEM*DTFPTFK.F	0	2	3.9152	0.2941	19/28
					Atp5j_IPI:IPI00125460.1	K.RQASGGPVDIGPEYQQDLDRELYK.L	1	3	3.2314	0.1467	27/92
					Atp5j_IPI:IPI00125460.1	R.QASGGPVDIGPEYQQDLDRELYK.L	1	3	3.5585	0.1375	29/88
					Atp5j2_IPI:IPI00271986.6	K.LGELPSWIM*M*R.D	1	2	2.8431	0.2964	17/20
					Atp5j2_IPI:IPI00271986.6	K.LGELPSWIMM*R.D	1	2	2.6688	0.0524	15/20
					Atp5j2_IPI:IPI00271986.6	R.DFTPSGIAGAFR.R	1	2	2.9379	0.2091	15/22
					Atp5j2_IPI:IPI00271986.6	R.DFTPSGIAGAFR.R	1	2	2.9871	0.3912	19/22
					Atp5k_IPI:IPI00111770.7	R.ELAEAQDDSILK.-	0	2	3.3025	0.1537	19/22
					Atp5k_IPI:IPI00111770.7	R.ELAEAQDDSILK.-	0	2	3.4905	0.1871	18/22
					Atp5k_IPI:IPI00111770.7	R.IERELAEAQDDSILK.-	0	3	3.1991	0.2869	23/56
					Atp5k_IPI:IPI00111770.7	R.IERELAEAQDDSILK.-	0	2	4.9229	0.3	23/28
					Atp5k_IPI:IPI00111770.7	R.YSALIIGM*AYGAK.R	1	2	4.263	0.2899	20/24
					Atp5l_IPI:IPI00133342.1	K.APSM*VAAAVTYSKPR.L	3	3	4.3044	0.4333	30/56
					Atp5l_IPI:IPI00133342.1	K.VELVPPTPAEIPTAIQSVK.K	3	2	3.6751	0.4486	22/36
					Atp5l_IPI:IPI00133342.1	K.VELVPPTPAEIPTAIQSVK.K	3	3	3.4189	0.2441	27/72
					Atp5l_IPI:IPI00133342.1	K.VELVPPTPAEIPTAIQSVK.K	3	2	3.3555	0.434	20/36
					Atp5o_IPI:IPI00118986.1	K.FSPLTANLM*NLLAENGR.L	1	2	2.1719	0.1685	14/32
					Atp5o_IPI:IPI00118986.1	K.KLDQVEK.E	2	2	2.7902	0.0894	11/12
					Atp5o_IPI:IPI00118986.1	K.LVRPPVQVYGIEGR.Y	2	3	3.7714	0.2587	25/52
					Atp5o_IPI:IPI00118986.1	K.LVRPPVQVYGIEGR.Y	2	3	3.3368	0.2879	22/52
					Atp5o_IPI:IPI00118986.1	K.LVRPPVQVYGIEGR.Y	2	2	2.4408	0.2116	13/26
					Atp5o_IPI:IPI00118986.1	K.LVRPPVQVYGIEGR.Y	2	3	3.2649	0.203	24/52
					Atp5o_IPI:IPI00118986.1	K.SFLSPNQILK.L	1	2	2.4078	0.1126	11/18
					Atp5o_IPI:IPI00118986.1	K.SFLSPNQILK.L	1	2	2.824	0.2182	12/18
					Atp5o_IPI:IPI00118986.1	K.SLNDITK.R	1	1	1.7855	0.0841	8/12
					Atp5o_IPI:IPI00118986.1	K.TDPSIM*GGM*IVR.I	0	2	3.0023	0.4072	18/22
					Atp5o_IPI:IPI00118986.1	K.TDPSIM*GGM*IVR.I	0	2	2.5058	0.228	13/22
					Atp5o_IPI:IPI00118986.1	K.TDPSIM*GGM*IVR.I	0	2	3.446	0.3726	16/22
					Atp5o_IPI:IPI00118986.1	K.VSLAVLNPYIK.R	1	2	4.0006	0.2676	17/20
					Atp5o_IPI:IPI00118986.1	K.YVDM*SAK.S	0	1	1.9616	0.27	9/12
					Atp5o_IPI:IPI00118986.1	R.EKFSPLTANLM*NLLAENGR.L	1	3	4.1612	0.318	29/72
					Atp5o_IPI:IPI00118986.1	R.LGNTQGIISAFSTIM*SVHR.G	1	3	4.3347	0.3683	31/72
					Atp5o_IPI:IPI00118986.1	R.LGNTQGIISAFSTIM*SVHR.G	1	2	4.4029	0.4194	21/36
					Atp5o_IPI:IPI00118986.1	R.YATALYSAASK.E	2	2	3.0795	0.3667	18/20
					Atp5o_IPI:IPI00118986.1	R.YATALYSAASK.E	2	1	2.2759	0.1783	12/20
					Atp5o_IPI:IPI00118986.1	K.AM*REM*L.-	1	2	2.059	0.0597	8/10
					Atp5o_IPI:IPI00118986.1	K.EKKLDQVEK.E	1	2	2.0255	0.1908	9/16
					Atp5o_IPI:IPI00118986.1	K.FSPLTANLM*NLLAENGR.L	1	2	4.4294	0.3442	22/32
					Atp5o_IPI:IPI00118986.1	K.FSPLTANLM*NLLAENGR.L	1	3	3.2746	0.0996	29/64
					Atp5o_IPI:IPI00118986.1	K.FSPLTANLM*NLLAENGR.L	1	3	4.4683	0.2761	31/64
					Atp5o_IPI:IPI00118986.1	K.FSPLTANLMNLLAENGR.L	1	2	3.3809	0.267	18/32
					Atp5o_IPI:IPI00118986.1	K.FSPLTANLMNLLAENGR.L	1	2	3.7429	0.3274	17/32
					Atp5o_IPI:IPI00118986.1	K.KLDQVEKELLR.V	2	2	3.456	0.2446	17/20
					Atp5o_IPI:IPI00118986.1	K.KLDQVEKELLR.V	2	3	3.5402	0.127	21/40
					Atp5o_IPI:IPI00118986.1	K.LDQVEKELLR.V	2	2	2.9356	0.1473	15/18
					Atp5o_IPI:IPI00118986.1	K.LEIKTDPSIM*GGM*IVR.I	0	3	3.3425	0.2483	26/60
					Atp5o_IPI:IPI00118986.1	K.LVRPPVQVYGIEGR.Y	2	2	3.3567	0.2388	16/26
					Atp5o_IPI:IPI00118986.1	K.LVRPPVQVYGIEGR.Y	2	2	3.8086	0.3591	17/26
					Atp5o_IPI:IPI00118986.1	K.LVRPPVQVYGIEGR.Y	2	3	4.002	0.2633	28/52
					Atp5o_IPI:IPI00118986.1	K.LVRPPVQVYGIEGR.Y	2	3	3.4077	0.1927	25/52
					Atp5o_IPI:IPI00118986.1	K.SFLSPNQILK.L	1	1	2.3618	0.1222	12/18
					Atp5o_IPI:IPI00118986.1	K.SFLSPNQILK.L	1	2	2.7275	0.2635	15/18
					Atp5o_IPI:IPI00118986.1	K.SLNDITKR.E	0	2	2.9891	0.1988	13/14
					Atp5o_IPI:IPI00118986.1	K.SLNDITKR.E	0	1	1.7523	0.0651	9/14
					Atp5o_IPI:IPI00118986.1	K.TDPSIM*GGM*IVR.I	0	2	3.4215	0.4031	17/22
					Atp5o_IPI:IPI00118986.1	K.TDPSIM*GGM*IVR.I	0	2	3.3701	0.4503	19/22
					Atp5o_IPI:IPI00118986.1	K.TDPSIM*GGM*IVR.I	0	2	3.7889	0.4038	19/22
					Atp5o_IPI:IPI00118986.1	K.TDPSIM*GGMIVR.I	0	2	2.9608	0.2091	17/22
					Atp5o_IPI:IPI00118986.1	K.TDPSIMGGM*IVR.I	0	2	3.2238	0.0704	17/22
					Atp5o_IPI:IPI00118986.1	K.VSLAVLNPYIK.R	1	2	4.0074	0.2681	18/20
					Atp5o_IPI:IPI00118986.1	R.EKFSPLTANLM*NLLAENGR.L	1	2	4.946	0.4859	22/36
					Atp5o_IPI:IPI00118986.1	R.EKFSPLTANLM*NLLAENGR.L	1	3	3.1023	0.168	27/72
					Atp5o_IPI:IPI00118986.1	R.EKFSPLTANLM*NLLAENGR.L	1	3	3.9686	0.1712	30/72
					Atp5o_IPI:IPI00118986.1	R.EKFSPLTANLM*NLLAENGR.L	1	2	2.4888	0.1072	14/36
					Atp5o_IPI:IPI00118986.1	R.EKFSPLTANLMNLLAENGR.L	1	2	2.3894	0.2077	9/36
					Atp5o_IPI:IPI00118986.1	R.LGNTQGIISAFSTIM*SVHR.G	1	2	4.3685	0.4512	21/36
					Atp5o_IPI:IPI00118986.1	R.LGNTQGIISAFSTIM*SVHR.G	1	3	4.984	0.4491	35/72
					Atp5o_IPI:IPI00118986.1	R.LGNTQGIISAFSTIM*SVHR.G	1	2	2.6856	0.2417	15/36
					Atp5o_IPI:IPI00118986.1	R.YATALYSAASK.E	2	2	3.3277	0.4267	19/20
					Atp5o_IPI:IPI00118986.1	R.YATALYSAASK.E	2	1	2.401	0.2502	13/20
					Atp6ap2_IPI:IPI00459331.2	K.QENTQSPYNLAYK.Y	0	2	3.1804	0.2137	14/24
					Atp6v0a4_IPI:IPI00310502.1	K.DLNANVNSFQR.K	0	2	3.9898	0.3957	17/20
					Atp6v0a4_IPI:IPI00310502.1	K.FSEM*DTLLEDPVTK.E	0	2	4.6464	0.4593	22/26
					Atp6v0a4_IPI:IPI00310502.1	K.FSEM*DTLLEDPVTKEEIKK.N	0	3	4.5197	0.3838	33/72
					Atp6v0a4_IPI:IPI00310502.1	K.FTAGFQNIVDAYGVGSYR.E	0	2	5.1167	0.5453	19/34
					Atp6v0a4_IPI:IPI00310502.1	K.FTAGFQNIVDAYGVGSYR.E	0	2	3.2043	0.4818	18/34
					Atp6v0a4_IPI:IPI00310502.1	K.HVLEGTAEE.-	0	2	2.1293	0.1288	13/16
					Atp6v0a4_IPI:IPI00310502.1	K.HVLEGTAEE.-	0	1	2.0261	0.3853	11/16
					Atp6v0a4_IPI:IPI00310502.1	K.KALEQGM*ELSGSSM*IPIM*TEVETK.T	0	3	5.4682	0.2329	36/92
					Atp6v0a4_IPI:IPI00310502.1	K.LGFTAGVINR.E	0	2	3.7921	0.3624	17/18
					Atp6v0a4_IPI:IPI00310502.1	K.LGFTAGVINR.E	0	2	3.1702	0.3189	16/18
					Atp6v0a4_IPI:IPI00310502.1	K.LTFLNSYK.M	0	2	2.3503	0.1729	12/14
					Atp6v0a4_IPI:IPI00310502.1	K.SFLELTELK.Y	0	2	3.3922	0.1831	14/16
					Atp6v0a4_IPI:IPI00310502.1	K.SFNIFGSSWSVQPM*FR.N	0	2	3.5594	0.2956	16/30
					Atp6v0a4_IPI:IPI00310502.1	R.EM*ITLETTLEK.L	0	2	2.892	0.1925	16/20
					Atp6v0a4_IPI:IPI00310502.1	R.EM*LTSVNVR.L	0	2	2.177	0.1043	13/16
					Atp6v0a4_IPI:IPI00310502.1	R.FLEDEM*QNEILIQVPEKDAETPLPR.E	0	3	5.8872	0.3129	41/96
					Atp6v0a4_IPI:IPI00310502.1	R.LEDLITVITQTESHR.Q	0	2	4.2277	0.2556	20/28
					Atp6v0a4_IPI:IPI00310502.1	R.LEDLITVITQTESHR.Q	0	3	3.5559	0.2964	24/56
					Atp6v0a4_IPI:IPI00310502.1	R.LLQEAAANWHSWVIK.V	0	2	4.3311	0.3856	23/28
					Atp6v0a4_IPI:IPI00310502.1	R.LLQEAAANWHSWVIK.V	0	2	3.4924	0.3899	18/28
					Atp6v0a4_IPI:IPI00310502.1	K.FTAGFQNIVDAYGVGSYR.E	0	2	2.4935	0.1124	10/34
					Atp6v0a4_IPI:IPI00310502.1	K.FTAGFQNIVDAYGVGSYR.E	0	2	3.4804	0.4368	17/34
					Atp6v0a4_IPI:IPI00310502.1	K.LGFTAGVINR.E	0	2	3.1942	0.1496	15/18
					Atp6v0a4_IPI:IPI00310502.1	R.FLEDEM*QNEILIQVPEKDAETPLPR.E	0	3	5.4194	0.3724	38/96
					Atp6v0c_IPI:IPI00138378.4	K.SGTGIAAM*SVM*RPELIM*K.S	2	2	4.6627	0.468	19/34
					Atp6v0d1_IPI:IPI00313841.1	K.LLFEGAGSNPGDK.T	0	2	3.8252	0.306	21/24
					Atp6v0d1_IPI:IPI00313841.1	K.M*VVEFR.H	0	2	1.9789	0.0686	9/10
					Atp6v0d1_IPI:IPI00313841.1	K.NVADYYPEYK.L	0	2	3.0696	0.2837	14/18
					Atp6v0d1_IPI:IPI00313841.1	R.ADDYEQVK.N	0	2	2.6442	0.1217	13/14
					Atp6v0d1_IPI:IPI00313841.1	R.LYPEGLAQLAR.A	0	2	3.0622	0.436	18/20
					Atp6v0d2_IPI:IPI00340503.6	K.TLEDVFYER.E	0	2	3.4452	0.2421	15/16
					Atp6v0d2_IPI:IPI00340503.6	R.EVQM*NVLAFNR.Q	0	2	2.6208	0.074	13/20
					Atp6v0d2_IPI:IPI00340503.6	R.LLAQAEDFEQM*K.R	0	2	2.572	0.2654	18/22
					Atp6v1a_IPI:IPI00407692.3	K.ADYAQLLEDM*QNAFR.S	0	3	3.8972	0.3471	28/56
					Atp6v1a_IPI:IPI00407692.3	K.ADYAQLLEDM*QNAFR.S	0	2	4.494	0.3097	20/28
					Atp6v1a_IPI:IPI00407692.3	K.ADYAQLLEDM*QNAFR.S	0	2	3.9706	0.2777	20/28
					Atp6v1a_IPI:IPI00407692.3	K.ADYAQLLEDM*QNAFR.S	0	2	4.6212	0.2202	20/28
					Atp6v1a_IPI:IPI00407692.3	K.ADYAQLLEDMQNAFR.S	0	2	3.9519	0.3207	16/28
					Atp6v1a_IPI:IPI00407692.3	K.AKEILQEEEDLAEIVQLVGK.A	1	2	6.8874	0.3461	28/38
					Atp6v1a_IPI:IPI00407692.3	K.AKEILQEEEDLAEIVQLVGK.A	1	2	5.5903	0.5626	27/38
					Atp6v1a_IPI:IPI00407692.3	K.AKEILQEEEDLAEIVQLVGK.A	1	3	3.568	0.0765	30/76
					Atp6v1a_IPI:IPI00407692.3	K.AKEILQEEEDLAEIVQLVGK.A	1	3	4.0919	0.202	31/76
					Atp6v1a_IPI:IPI00407692.3	K.ASLAETDKITLEVAK.L	0	2	4.113	0.4338	21/28
					Atp6v1a_IPI:IPI00407692.3	K.ASLAETDKITLEVAK.L	0	3	3.0946	0.1966	24/56
					Atp6v1a_IPI:IPI00407692.3	K.FKDPVKDGEAK.I	0	2	2.6291	0.102	17/20
					Atp6v1a_IPI:IPI00407692.3	K.FSM*VQVWPVR.Q	1	2	3.7738	0.4489	16/18
					Atp6v1a_IPI:IPI00407692.3	K.HFTEFVPLR.T	1	2	2.4461	0.2088	12/16
					Atp6v1a_IPI:IPI00407692.3	K.IKADYAQLLEDM*QNAFR.S	0	3	4.5865	0.2448	30/64
					Atp6v1a_IPI:IPI00407692.3	K.IKADYAQLLEDM*QNAFR.S	0	3	5.6003	0.444	31/64
					Atp6v1a_IPI:IPI00407692.3	K.IKADYAQLLEDM*QNAFR.S	0	2	6.1386	0.51	25/32
					Atp6v1a_IPI:IPI00407692.3	K.ITWSIIR.E	0	2	2.385	0.1108	11/12
					Atp6v1a_IPI:IPI00407692.3	K.LIKDDFLQQNGYTPYDR.F	0	2	4.7351	0.4824	22/32
					Atp6v1a_IPI:IPI00407692.3	K.LIKDDFLQQNGYTPYDR.F	0	3	3.7658	0.2894	32/64
					Atp6v1a_IPI:IPI00407692.3	K.LIKDDFLQQNGYTPYDR.F	0	3	3.7685	0.263	26/64
					Atp6v1a_IPI:IPI00407692.3	K.LPANHPLLTGQR.V	1	2	2.8672	0.4059	17/22
					Atp6v1a_IPI:IPI00407692.3	K.LPANHPLLTGQR.V	1	2	2.5785	0.2363	18/22
					Atp6v1a_IPI:IPI00407692.3	K.LPANHPLLTGQR.V	1	3	3.8105	0.2325	23/44
					Atp6v1a_IPI:IPI00407692.3	K.TVGM*LSNM*ISFYDM*AR.R	0	2	4.3131	0.522	21/30
					Atp6v1a_IPI:IPI00407692.3	K.TVGM*LSNM*ISFYDM*AR.R	0	3	3.0877	0.1515	26/60
					Atp6v1a_IPI:IPI00407692.3	K.TVGM*LSNM*ISFYDM*AR.R	0	2	4.4006	0.4246	21/30
					Atp6v1a_IPI:IPI00407692.3	K.TVGM*LSNM*ISFYDM*AR.R	0	2	4.1472	0.3307	20/30
					Atp6v1a_IPI:IPI00407692.3	K.TVGM*LSNMISFYDM*AR.R	0	2	2.3871	0.1066	10/30
					Atp6v1a_IPI:IPI00407692.3	K.TVISQSLSK.Y	1	1	1.9486	0.1752	11/16
					Atp6v1a_IPI:IPI00407692.3	K.TVISQSLSK.Y	1	2	2.803	0.2734	14/16
					Atp6v1a_IPI:IPI00407692.3	R.ALDEYYDKHFTEFVPLR.T	1	2	5.0639	0.5034	23/32
					Atp6v1a_IPI:IPI00407692.3	R.ALDEYYDKHFTEFVPLR.T	1	3	4.2395	0.4353	29/64
					Atp6v1a_IPI:IPI00407692.3	R.AVETTAQSDNK.I	0	2	2.9215	0.4626	16/20
					Atp6v1a_IPI:IPI00407692.3	R.AVETTAQSDNK.I	0	2	3.5299	0.4203	18/20
					Atp6v1a_IPI:IPI00407692.3	R.DFPELTM*EVDGK.V	1	2	3.6167	0.3183	17/22
					Atp6v1a_IPI:IPI00407692.3	R.DIKWEFIPSK.N	2	2	3.2599	0.1597	16/18
					Atp6v1a_IPI:IPI00407692.3	R.DM*GYHVSM*M*ADSTSR.W	1	3	3.498	0.4038	25/56
					Atp6v1a_IPI:IPI00407692.3	R.DM*GYHVSM*M*ADSTSR.W	1	2	3.6708	0.4339	22/28
					Atp6v1a_IPI:IPI00407692.3	R.EHM*GEILYK.L	0	2	2.0403	0.2247	13/16
					Atp6v1a_IPI:IPI00407692.3	R.GNEM*SEVLR.D	1	2	2.5566	0.2378	12/16
					Atp6v1a_IPI:IPI00407692.3	R.GNEMSEVLR.D	1	2	2.5877	0.2153	13/16
					Atp6v1a_IPI:IPI00407692.3	R.GVNVSALSR.D	2	1	2.3894	0.1829	10/16
					Atp6v1a_IPI:IPI00407692.3	R.GVNVSALSR.D	2	2	3.259	0.2475	14/16
					Atp6v1a_IPI:IPI00407692.3	R.LAEM*PADSGYPAYLGAR.L	1	2	4.5307	0.5282	22/32
					Atp6v1a_IPI:IPI00407692.3	R.LAEM*PADSGYPAYLGAR.L	1	2	2.4111	0.2398	14/32
					Atp6v1a_IPI:IPI00407692.3	R.LAEM*PADSGYPAYLGAR.L	1	3	3.4997	0.3481	29/64
					Atp6v1a_IPI:IPI00407692.3	R.LAEM*PADSGYPAYLGAR.L	1	2	5.5013	0.4585	24/32
					Atp6v1a_IPI:IPI00407692.3	R.LAEM*PADSGYPAYLGAR.L	1	2	2.7202	0.2716	15/32
					Atp6v1a_IPI:IPI00407692.3	R.LAEMPADSGYPAYLGAR.L	1	2	4.0171	0.4214	23/32
					Atp6v1a_IPI:IPI00407692.3	R.LASFYER.A	1	2	2.0959	0.186	10/12
					Atp6v1a_IPI:IPI00407692.3	R.LEGDM*ATIQVYEETSGVSVGDPVLR.T	2	3	4.6043	0.5183	28/96
					Atp6v1a_IPI:IPI00407692.3	R.QVRPVTEK.L	1	2	2.663	0.1468	10/14
					Atp6v1a_IPI:IPI00407692.3	R.RAVETTAQSDNK.I	0	2	2.3418	0.0674	13/22
					Atp6v1a_IPI:IPI00407692.3	R.TALVANTSNM*PVAAR.E	1	2	3.3434	0.3758	23/28
					Atp6v1a_IPI:IPI00407692.3	R.TALVANTSNM*PVAAR.E	1	2	5.1783	0.517	22/28
					Atp6v1a_IPI:IPI00407692.3	R.TALVANTSNMPVAAR.E	1	2	3.424	0.2367	20/28
					Atp6v1a_IPI:IPI00407692.3	R.VGHSELVGEIIR.L	3	3	3.245	0.2138	22/44
					Atp6v1a_IPI:IPI00407692.3	R.VGHSELVGEIIR.L	3	2	4.1941	0.349	19/22
					Atp6v1a_IPI:IPI00407692.3	R.VGSHITGGDIYGIVNENSLIK.H	2	3	4.6633	0.1428	29/80
					Atp6v1a_IPI:IPI00407692.3	R.VGSHITGGDIYGIVNENSLIK.H	2	2	6.7242	0.518	30/40
					Atp6v1a_IPI:IPI00407692.3	R.VGSHITGGDIYGIVNENSLIK.H	2	3	3.8764	0.097	28/80
					Atp6v1a_IPI:IPI00407692.3	K.ADYAQLLEDM*QNAFR.S	0	2	2.6074	0.1584	16/28
					Atp6v1a_IPI:IPI00407692.3	K.ADYAQLLEDM*QNAFR.S	0	2	4.8356	0.332	20/28
					Atp6v1a_IPI:IPI00407692.3	K.ADYAQLLEDM*QNAFR.S	0	2	4.665	0.3265	21/28
					Atp6v1a_IPI:IPI00407692.3	K.ADYAQLLEDM*QNAFR.S	0	3	4.7189	0.3433	32/56
					Atp6v1a_IPI:IPI00407692.3	K.ADYAQLLEDMQNAFR.S	0	2	4.7438	0.4003	22/28
					Atp6v1a_IPI:IPI00407692.3	K.ADYAQLLEDMQNAFR.S	0	2	4.3313	0.1958	22/28
					Atp6v1a_IPI:IPI00407692.3	K.AKEILQEEEDLAEIVQLVGK.A	1	3	4.1768	0.2121	28/76
					Atp6v1a_IPI:IPI00407692.3	K.AKEILQEEEDLAEIVQLVGK.A	1	3	4.5613	0.2084	29/76
					Atp6v1a_IPI:IPI00407692.3	K.AKEILQEEEDLAEIVQLVGK.A	1	2	6.0253	0.2283	26/38
					Atp6v1a_IPI:IPI00407692.3	K.AKEILQEEEDLAEIVQLVGK.A	1	3	3.4363	0.1757	25/76
					Atp6v1a_IPI:IPI00407692.3	K.AKEILQEEEDLAEIVQLVGK.A	1	2	4.6858	0.3482	25/38
					Atp6v1a_IPI:IPI00407692.3	K.AKEILQEEEDLAEIVQLVGK.A	1	2	3.0362	0.0899	15/38
					Atp6v1a_IPI:IPI00407692.3	K.AKEILQEEEDLAEIVQLVGK.A	1	2	5.3231	0.5351	28/38
					Atp6v1a_IPI:IPI00407692.3	K.ASLAETDK.I	0	1	2.3316	0.1918	11/14
					Atp6v1a_IPI:IPI00407692.3	K.ASLAETDKITLEVAK.L	0	2	4.7165	0.4394	22/28
					Atp6v1a_IPI:IPI00407692.3	K.ASLAETDKITLEVAK.L	0	2	3.3986	0.352	17/28
					Atp6v1a_IPI:IPI00407692.3	K.ASLAETDKITLEVAK.L	0	2	4.1754	0.4177	21/28
					Atp6v1a_IPI:IPI00407692.3	K.ASLAETDKITLEVAK.L	0	2	3.295	0.4433	18/28
					Atp6v1a_IPI:IPI00407692.3	K.ASLAETDKITLEVAK.L	0	3	4.1895	0.3639	29/56
					Atp6v1a_IPI:IPI00407692.3	K.ASLAETDKITLEVAK.L	0	3	3.0171	0.1041	22/56
					Atp6v1a_IPI:IPI00407692.3	K.ASLAETDKITLEVAK.L	0	3	3.8102	0.2814	26/56
					Atp6v1a_IPI:IPI00407692.3	K.ASLAETDKITLEVAK.L	0	3	3.3232	0.1663	23/56
					Atp6v1a_IPI:IPI00407692.3	K.ASLAETDKITLEVAK.L	0	2	5.1583	0.4176	22/28
					Atp6v1a_IPI:IPI00407692.3	K.ASLAETDKITLEVAK.L	0	3	3.2538	0.2005	24/56
					Atp6v1a_IPI:IPI00407692.3	K.DDFLQQNGYTPYDR.F	0	2	3.5889	0.2023	19/26
					Atp6v1a_IPI:IPI00407692.3	K.FKDPVKDGEAK.I	0	2	3.8485	0.3228	16/20
					Atp6v1a_IPI:IPI00407692.3	K.FKDPVKDGEAK.I	0	2	3.7141	0.2322	16/20
					Atp6v1a_IPI:IPI00407692.3	K.FKDPVKDGEAK.I	0	2	3.0464	0.2259	16/20
					Atp6v1a_IPI:IPI00407692.3	K.FSM*VQVWPVR.Q	1	2	3.5561	0.4338	16/18
					Atp6v1a_IPI:IPI00407692.3	K.FSM*VQVWPVR.Q	1	2	3.8784	0.4084	16/18
					Atp6v1a_IPI:IPI00407692.3	K.HFTEFVPLR.T	1	2	2.0196	0.2631	12/16
					Atp6v1a_IPI:IPI00407692.3	K.HFTEFVPLR.T	1	2	2.3559	0.1352	13/16
					Atp6v1a_IPI:IPI00407692.3	K.IKADYAQLLEDM*QNAFR.S	0	2	5.8097	0.5122	25/32
					Atp6v1a_IPI:IPI00407692.3	K.IKADYAQLLEDM*QNAFR.S	0	3	5.6079	0.4595	35/64
					Atp6v1a_IPI:IPI00407692.3	K.IKADYAQLLEDM*QNAFR.S	0	2	5.7239	0.5006	25/32
					Atp6v1a_IPI:IPI00407692.3	K.IKADYAQLLEDM*QNAFR.S	0	3	5.6106	0.4024	32/64
					Atp6v1a_IPI:IPI00407692.3	K.IKADYAQLLEDMQNAFR.S	0	3	4.9523	0.3781	32/64
					Atp6v1a_IPI:IPI00407692.3	K.IKADYAQLLEDMQNAFR.S	0	2	5.4095	0.4883	26/32
					Atp6v1a_IPI:IPI00407692.3	K.ITWSIIR.E	0	2	2.0415	0.0803	11/12
					Atp6v1a_IPI:IPI00407692.3	K.LIKDDFLQQNGYTPYDR.F	0	3	3.5245	0.1787	24/64
					Atp6v1a_IPI:IPI00407692.3	K.LIKDDFLQQNGYTPYDR.F	0	2	5.7834	0.4447	24/32
					Atp6v1a_IPI:IPI00407692.3	K.LIKDDFLQQNGYTPYDR.F	0	3	4.3708	0.3457	29/64
					Atp6v1a_IPI:IPI00407692.3	K.LPANHPLLTGQR.V	1	2	3.4022	0.4044	17/22
					Atp6v1a_IPI:IPI00407692.3	K.LPANHPLLTGQR.V	1	2	3.6383	0.468	19/22
					Atp6v1a_IPI:IPI00407692.3	K.LPANHPLLTGQR.V	1	3	3.5208	0.2621	22/44
					Atp6v1a_IPI:IPI00407692.3	K.LPANHPLLTGQR.V	1	3	3.6504	0.2056	23/44
					Atp6v1a_IPI:IPI00407692.3	K.TVGM*LSNM*ISFYDM*AR.R	0	2	4.7612	0.5161	21/30
					Atp6v1a_IPI:IPI00407692.3	K.TVGM*LSNM*ISFYDM*AR.R	0	2	3.4114	0.3343	18/30
					Atp6v1a_IPI:IPI00407692.3	K.TVGM*LSNM*ISFYDM*AR.R	0	2	3.7235	0.4084	21/30
					Atp6v1a_IPI:IPI00407692.3	K.TVGM*LSNM*ISFYDM*AR.R	0	2	4.9011	0.4946	21/30
					Atp6v1a_IPI:IPI00407692.3	K.TVGM*LSNM*ISFYDM*AR.R	0	2	2.89	0.2331	19/30
					Atp6v1a_IPI:IPI00407692.3	K.TVGM*LSNM*ISFYDM*AR.R	0	2	3.2465	0.2839	17/30
					Atp6v1a_IPI:IPI00407692.3	K.TVGM*LSNM*ISFYDM*AR.R	0	2	3.4976	0.422	18/30
					Atp6v1a_IPI:IPI00407692.3	K.TVGM*LSNM*ISFYDM*AR.R	0	2	2.4397	0.1589	13/30
					Atp6v1a_IPI:IPI00407692.3	K.TVGM*LSNM*ISFYDM*AR.R	0	3	4.3024	0.3112	29/60
					Atp6v1a_IPI:IPI00407692.3	K.TVGM*LSNMISFYDM*AR.R	0	2	2.4365	0.318	13/30
					Atp6v1a_IPI:IPI00407692.3	K.TVISQSLSK.Y	1	2	2.5222	0.1602	14/16
					Atp6v1a_IPI:IPI00407692.3	K.TVISQSLSK.Y	1	1	1.8033	0.1404	11/16
					Atp6v1a_IPI:IPI00407692.3	K.WEFIPSK.N	2	2	1.8502	0.0601	11/12
					Atp6v1a_IPI:IPI00407692.3	R.ALDEYYDK.H	1	1	2.2876	0.1992	10/14
					Atp6v1a_IPI:IPI00407692.3	R.ALDEYYDKHFTEFVPLR.T	1	3	4.1108	0.44	27/64
					Atp6v1a_IPI:IPI00407692.3	R.ALDEYYDKHFTEFVPLR.T	1	3	4.334	0.437	28/64
					Atp6v1a_IPI:IPI00407692.3	R.ALDEYYDKHFTEFVPLR.T	1	2	5.7272	0.4937	22/32
					Atp6v1a_IPI:IPI00407692.3	R.AVETTAQSDNK.I	0	2	3.902	0.4248	17/20
					Atp6v1a_IPI:IPI00407692.3	R.AVETTAQSDNK.I	0	1	2.667	0.2983	13/20
					Atp6v1a_IPI:IPI00407692.3	R.AVETTAQSDNK.I	0	2	3.9412	0.4138	17/20
					Atp6v1a_IPI:IPI00407692.3	R.DFPELTM*EVDGK.V	1	2	3.5062	0.2906	17/22
					Atp6v1a_IPI:IPI00407692.3	R.DFPELTM*EVDGK.V	1	2	3.3612	0.2699	17/22
					Atp6v1a_IPI:IPI00407692.3	R.DIKWEFIPSK.N	2	2	3.4369	0.2272	15/18
					Atp6v1a_IPI:IPI00407692.3	R.DIKWEFIPSK.N	2	3	3.1838	0.083	17/36
					Atp6v1a_IPI:IPI00407692.3	R.DM*GYHVSM*M*ADSTSR.W	1	3	4.2795	0.4175	27/56
					Atp6v1a_IPI:IPI00407692.3	R.DM*GYHVSM*M*ADSTSR.W	1	2	3.6661	0.5247	23/28
					Atp6v1a_IPI:IPI00407692.3	R.EASIYTGITLSEYFR.D	1	2	3.8712	0.4909	19/28
					Atp6v1a_IPI:IPI00407692.3	R.EASIYTGITLSEYFR.D	1	2	3.7752	0.4614	19/28
					Atp6v1a_IPI:IPI00407692.3	R.EASIYTGITLSEYFR.D	1	2	2.426	0.2793	13/28
					Atp6v1a_IPI:IPI00407692.3	R.EASIYTGITLSEYFR.D	1	2	3.3606	0.4775	14/28
					Atp6v1a_IPI:IPI00407692.3	R.EASIYTGITLSEYFR.D	1	2	4.8177	0.4338	23/28
					Atp6v1a_IPI:IPI00407692.3	R.EASIYTGITLSEYFR.D	1	2	3.6081	0.3835	18/28
					Atp6v1a_IPI:IPI00407692.3	R.EASIYTGITLSEYFR.D	1	2	2.5788	0.2114	11/28
					Atp6v1a_IPI:IPI00407692.3	R.EASIYTGITLSEYFR.D	1	2	2.9638	0.3215	11/28
					Atp6v1a_IPI:IPI00407692.3	R.EASIYTGITLSEYFR.D	1	2	4.704	0.4995	20/28
					Atp6v1a_IPI:IPI00407692.3	R.EHM*GEILYK.L	0	2	1.8764	0.139	12/16
					Atp6v1a_IPI:IPI00407692.3	R.GNEM*SEVLR.D	1	2	3.0926	0.35	13/16
					Atp6v1a_IPI:IPI00407692.3	R.GNEM*SEVLR.D	1	2	2.0228	0.0561	11/16
					Atp6v1a_IPI:IPI00407692.3	R.GNEM*SEVLRDFPELTM*EVDGK.V	1	3	4.3035	0.3455	31/80
					Atp6v1a_IPI:IPI00407692.3	R.GNEMSEVLR.D	1	2	2.3943	0.225	11/16
					Atp6v1a_IPI:IPI00407692.3	R.GSVTYIAPPGNYDASDVVLELEFEGVK.E	1	3	3.9908	0.1312	30/104
					Atp6v1a_IPI:IPI00407692.3	R.GSVTYIAPPGNYDASDVVLELEFEGVK.E	1	3	5.6149	0.4004	37/104
					Atp6v1a_IPI:IPI00407692.3	R.GSVTYIAPPGNYDASDVVLELEFEGVK.E	1	3	4.3393	0.2674	28/104
					Atp6v1a_IPI:IPI00407692.3	R.GSVTYIAPPGNYDASDVVLELEFEGVKEK.F	1	3	3.4826	0.3109	33/112
					Atp6v1a_IPI:IPI00407692.3	R.GVNVSALSR.D	2	2	2.8918	0.2184	13/16
					Atp6v1a_IPI:IPI00407692.3	R.GVNVSALSR.D	2	2	2.9744	0.1829	13/16
					Atp6v1a_IPI:IPI00407692.3	R.GVNVSALSR.D	2	1	2.3946	0.2024	10/16
					Atp6v1a_IPI:IPI00407692.3	R.LAEM*PADSGYPAYLGAR.L	1	3	3.5951	0.294	37/64
					Atp6v1a_IPI:IPI00407692.3	R.LAEM*PADSGYPAYLGAR.L	1	2	2.4541	0.1051	17/32
					Atp6v1a_IPI:IPI00407692.3	R.LAEM*PADSGYPAYLGAR.L	1	2	5.3802	0.4315	23/32
					Atp6v1a_IPI:IPI00407692.3	R.LAEM*PADSGYPAYLGAR.L	1	2	2.3427	0.2129	16/32
					Atp6v1a_IPI:IPI00407692.3	R.LAEM*PADSGYPAYLGAR.L	1	2	5.2221	0.487	25/32
					Atp6v1a_IPI:IPI00407692.3	R.LAEM*PADSGYPAYLGAR.L	1	2	4.3513	0.4463	23/32
					Atp6v1a_IPI:IPI00407692.3	R.LAEMPADSGYPAYLGAR.L	1	2	4.7232	0.4484	23/32
					Atp6v1a_IPI:IPI00407692.3	R.LAEMPADSGYPAYLGAR.L	1	2	4.8713	0.411	25/32
					Atp6v1a_IPI:IPI00407692.3	R.LAEMPADSGYPAYLGAR.L	1	2	2.726	0.0897	16/32
					Atp6v1a_IPI:IPI00407692.3	R.LASFYER.A	1	2	2.2486	0.1959	11/12
					Atp6v1a_IPI:IPI00407692.3	R.LASFYER.A	1	1	1.9691	0.0973	8/12
					Atp6v1a_IPI:IPI00407692.3	R.LEGDM*ATIQVYEETSGVSVGDPVLR.T	2	3	4.1648	0.4535	28/96
					Atp6v1a_IPI:IPI00407692.3	R.LEGDM*ATIQVYEETSGVSVGDPVLR.T	2	3	4.4917	0.332	28/96
					Atp6v1a_IPI:IPI00407692.3	R.LEGDM*ATIQVYEETSGVSVGDPVLR.T	2	3	4.5988	0.4969	30/96
					Atp6v1a_IPI:IPI00407692.3	R.LEGDM*ATIQVYEETSGVSVGDPVLR.T	2	3	4.4567	0.4276	30/96
					Atp6v1a_IPI:IPI00407692.3	R.LEGDM*ATIQVYEETSGVSVGDPVLR.T	2	3	5.3764	0.5098	32/96
					Atp6v1a_IPI:IPI00407692.3	R.LEGDM*ATIQVYEETSGVSVGDPVLR.T	2	3	3.309	0.1477	22/96
					Atp6v1a_IPI:IPI00407692.3	R.LEGDM*ATIQVYEETSGVSVGDPVLR.T	2	3	3.8831	0.3395	30/96
					Atp6v1a_IPI:IPI00407692.3	R.QVRPVTEK.L	1	2	2.6918	0.1752	11/14
					Atp6v1a_IPI:IPI00407692.3	R.QVRPVTEK.L	1	1	1.8592	0.1233	8/14
					Atp6v1a_IPI:IPI00407692.3	R.RAVETTAQSDNK.I	0	2	3.0415	0.1472	17/22
					Atp6v1a_IPI:IPI00407692.3	R.RAVETTAQSDNK.I	0	2	3.3649	0.3013	16/22
					Atp6v1a_IPI:IPI00407692.3	R.TALVANTSNM*PVAAR.E	1	3	3.332	0.3149	23/56
					Atp6v1a_IPI:IPI00407692.3	R.TALVANTSNM*PVAAR.E	1	2	4.7476	0.4827	22/28
					Atp6v1a_IPI:IPI00407692.3	R.TALVANTSNM*PVAAR.E	1	2	5.4888	0.5338	22/28
					Atp6v1a_IPI:IPI00407692.3	R.TALVANTSNM*PVAAR.E	1	2	3.4126	0.2912	21/28
					Atp6v1a_IPI:IPI00407692.3	R.TALVANTSNMPVAAR.E	1	2	3.0559	0.1272	19/28
					Atp6v1a_IPI:IPI00407692.3	R.VGHSELVGEIIR.L	3	2	3.9687	0.3414	19/22
					Atp6v1a_IPI:IPI00407692.3	R.VGHSELVGEIIR.L	3	3	3.3013	0.2249	23/44
					Atp6v1a_IPI:IPI00407692.3	R.VGHSELVGEIIR.L	3	2	3.6388	0.3415	19/22
					Atp6v1a_IPI:IPI00407692.3	R.VGHSELVGEIIR.L	3	2	3.7676	0.3424	19/22
					Atp6v1a_IPI:IPI00407692.3	R.VGSHITGGDIYGIVNENSLIK.H	2	2	6.7971	0.5343	29/40
					Atp6v1a_IPI:IPI00407692.3	R.VGSHITGGDIYGIVNENSLIK.H	2	3	4.9317	0.1294	30/80
					Atp6v1a_IPI:IPI00407692.3	R.VGSHITGGDIYGIVNENSLIK.H	2	3	4.7957	0.0886	30/80
					Atp6v1a_IPI:IPI00407692.3	K.TVGM*LSNM*ISFYDM*AR.R	0	2	4.5715	0.5101	21/30
					Atp6v1a_IPI:IPI00407692.3	R.LEGDM*ATIQVYEETSGVSVGDPVLR.T	2	3	4.2175	0.4414	27/96
					Atp6v1a_IPI:IPI00407692.3	R.VGSHITGGDIYGIVNENSLIK.H	2	3	3.7109	0.1194	27/80
					Atp6v1b1_IPI:IPI00458922.1	K.AIVQVFEGTSGIDSQK.T	0	2	3.8949	0.3931	21/30
					Atp6v1b1_IPI:IPI00458922.1	K.AIVQVFEGTSGIDSQK.T	0	2	4.8987	0.4796	23/30
					Atp6v1b1_IPI:IPI00458922.1	K.AIVQVFEGTSGIDSQK.T	0	3	4.4576	0.4187	29/60
					Atp6v1b1_IPI:IPI00458922.1	K.AVVGEEALTSEDLLYLEFLQK.F	0	2	5.5144	0.5319	24/40
					Atp6v1b1_IPI:IPI00458922.1	K.AVVGEEALTSEDLLYLEFLQK.F	0	2	4.6195	0.3943	23/40
					Atp6v1b1_IPI:IPI00458922.1	K.AVVGEEALTSEDLLYLEFLQK.F	0	3	5.1163	0.3599	32/80
					Atp6v1b1_IPI:IPI00458922.1	K.GPAVM*AEEFLDINGQPINPHDR.I	0	3	3.401	0.1492	22/84
					Atp6v1b1_IPI:IPI00458922.1	K.RIPQSM*TDEFYSR.Q	0	2	2.7366	0.2027	12/24
					Atp6v1b1_IPI:IPI00458922.1	R.IPQSM*TDEFYSR.Q	0	2	3.1009	0.1094	16/22
					Atp6v1b1_IPI:IPI00458922.1	R.IPQSM*TDEFYSR.Q	0	2	2.9909	0.3497	18/22
					Atp6v1b1_IPI:IPI00458922.1	R.IPQSM*TDEFYSR.Q	0	2	3.7197	0.3167	17/22
					Atp6v1b1_IPI:IPI00458922.1	R.IYPEEM*IQTGISPIDVM*NSIAR.G	0	3	5.8239	0.4656	36/84
					Atp6v1b1_IPI:IPI00458922.1	R.IYPEEM*IQTGISPIDVMNSIAR.G	0	3	4.5807	0.3142	31/84
					Atp6v1b1_IPI:IPI00458922.1	R.NYITHPR.V	1	2	2.6336	0.283	11/12
					Atp6v1b1_IPI:IPI00458922.1	R.QVYPPINVLPSLSR.L	0	2	3.0162	0.3209	16/26
					Atp6v1b1_IPI:IPI00458922.1	R.QVYPPINVLPSLSR.L	0	2	3.414	0.2613	20/26
					Atp6v1b1_IPI:IPI00458922.1	R.SGQVLEVAGTK.A	0	2	3.5534	0.284	16/20
					Atp6v1b1_IPI:IPI00458922.1	R.SGQVLEVAGTK.A	0	1	3.0649	0.3671	12/20
					Atp6v1b1_IPI:IPI00458922.1	R.TVFESLDLGWK.L	0	2	3.444	0.3706	18/20
					Atp6v1b1_IPI:IPI00458922.1	K.AIVQVFEGTSGIDSQK.T	0	2	4.0033	0.4109	21/30
					Atp6v1b1_IPI:IPI00458922.1	K.AIVQVFEGTSGIDSQK.T	0	2	2.6041	0.1989	17/30
					Atp6v1b1_IPI:IPI00458922.1	K.AIVQVFEGTSGIDSQK.T	0	2	4.2841	0.4446	20/30
					Atp6v1b1_IPI:IPI00458922.1	K.AIVQVFEGTSGIDSQK.T	0	2	5.2994	0.495	22/30
					Atp6v1b1_IPI:IPI00458922.1	K.AIVQVFEGTSGIDSQK.T	0	3	4.9721	0.4493	28/60
					Atp6v1b1_IPI:IPI00458922.1	K.AIVQVFEGTSGIDSQK.T	0	2	4.9595	0.5151	23/30
					Atp6v1b1_IPI:IPI00458922.1	K.AVLDYHEDNFAIVFAAM*GVNM*ETAR.F	0	3	5.0227	0.4195	34/96
					Atp6v1b1_IPI:IPI00458922.1	K.AVLDYHEDNFAIVFAAM*GVNM*ETAR.F	0	3	5.4802	0.434	33/96
					Atp6v1b1_IPI:IPI00458922.1	K.AVLDYHEDNFAIVFAAM*GVNM*ETAR.F	0	3	3.3475	0.1525	28/96
					Atp6v1b1_IPI:IPI00458922.1	K.AVLDYHEDNFAIVFAAM*GVNM*ETAR.F	0	3	4.1724	0.3136	25/96
					Atp6v1b1_IPI:IPI00458922.1	K.AVLDYHEDNFAIVFAAM*GVNM*ETAR.F	0	3	4.338	0.3401	27/96
					Atp6v1b1_IPI:IPI00458922.1	K.AVLDYHEDNFAIVFAAM*GVNM*ETAR.F	0	3	3.7637	0.3657	24/96
					Atp6v1b1_IPI:IPI00458922.1	K.AVLDYHEDNFAIVFAAM*GVNM*ETAR.F	0	3	3.3641	0.0501	22/96
					Atp6v1b1_IPI:IPI00458922.1	K.AVVGEEALTSEDLLYLEFLQK.F	0	2	6.0388	0.4934	27/40
					Atp6v1b1_IPI:IPI00458922.1	K.AVVGEEALTSEDLLYLEFLQK.F	0	2	4.7775	0.5465	20/40
					Atp6v1b1_IPI:IPI00458922.1	K.AVVGEEALTSEDLLYLEFLQK.F	0	3	5.4147	0.3632	33/80
					Atp6v1b1_IPI:IPI00458922.1	K.AVVGEEALTSEDLLYLEFLQK.F	0	2	3.4013	0.1818	19/40
					Atp6v1b1_IPI:IPI00458922.1	K.AVVGEEALTSEDLLYLEFLQK.F	0	2	3.6339	0.3914	16/40
					Atp6v1b1_IPI:IPI00458922.1	K.AVVGEEALTSEDLLYLEFLQK.F	0	2	5.7961	0.5257	26/40
					Atp6v1b1_IPI:IPI00458922.1	K.AVVGEEALTSEDLLYLEFLQK.F	0	2	3.7874	0.3045	20/40
					Atp6v1b1_IPI:IPI00458922.1	K.GPAVM*AEEFLDINGQPINPHDR.I	0	3	4.9458	0.394	32/84
					Atp6v1b1_IPI:IPI00458922.1	K.GPAVM*AEEFLDINGQPINPHDR.I	0	3	4.8461	0.4088	35/84
					Atp6v1b1_IPI:IPI00458922.1	K.GPAVM*AEEFLDINGQPINPHDR.I	0	3	3.4383	0.1872	21/84
					Atp6v1b1_IPI:IPI00458922.1	K.GPAVM*AEEFLDINGQPINPHDR.I	0	3	5.3405	0.3719	31/84
					Atp6v1b1_IPI:IPI00458922.1	K.GPAVM*AEEFLDINGQPINPHDR.I	0	3	4.4786	0.3345	28/84
					Atp6v1b1_IPI:IPI00458922.1	K.GPAVM*AEEFLDINGQPINPHDR.I	0	3	4.8551	0.4015	34/84
					Atp6v1b1_IPI:IPI00458922.1	K.RIPQSM*TDEFYSR.Q	0	2	2.9312	0.2625	15/24
					Atp6v1b1_IPI:IPI00458922.1	K.RIPQSM*TDEFYSR.Q	0	3	4.4454	0.4289	27/48
					Atp6v1b1_IPI:IPI00458922.1	K.RIPQSM*TDEFYSR.Q	0	3	4.4821	0.4389	28/48
					Atp6v1b1_IPI:IPI00458922.1	R.IFNGSGKPIDK.G	0	2	2.88	0.201	15/20
					Atp6v1b1_IPI:IPI00458922.1	R.IPQSM*TDEFYSR.Q	0	2	2.7029	0.1927	18/22
					Atp6v1b1_IPI:IPI00458922.1	R.IPQSM*TDEFYSR.Q	0	2	4.0324	0.352	19/22
					Atp6v1b1_IPI:IPI00458922.1	R.IPQSM*TDEFYSR.Q	0	2	4.0596	0.3291	18/22
					Atp6v1b1_IPI:IPI00458922.1	R.IPQSM*TDEFYSR.Q	0	2	3.9425	0.3842	19/22
					Atp6v1b1_IPI:IPI00458922.1	R.IPQSMTDEFYSR.Q	0	2	3.8588	0.4468	18/22
					Atp6v1b1_IPI:IPI00458922.1	R.IYPEEM*IQTGISPIDVM*NSIAR.G	0	3	5.6603	0.4436	33/84
					Atp6v1b1_IPI:IPI00458922.1	R.IYPEEM*IQTGISPIDVM*NSIAR.G	0	3	3.6258	0.1491	23/84
					Atp6v1b1_IPI:IPI00458922.1	R.IYPEEM*IQTGISPIDVM*NSIAR.G	0	3	3.0648	0.0673	28/84
					Atp6v1b1_IPI:IPI00458922.1	R.IYPEEM*IQTGISPIDVM*NSIAR.G	0	3	3.3656	0.1215	31/84
					Atp6v1b1_IPI:IPI00458922.1	R.IYPEEM*IQTGISPIDVMNSIAR.G	0	3	4.3192	0.2941	32/84
					Atp6v1b1_IPI:IPI00458922.1	R.NYITHPR.V	1	2	2.06	0.1626	11/12
					Atp6v1b1_IPI:IPI00458922.1	R.QGAQQDPASDTAL.-	0	2	3.2847	0.4321	18/24
					Atp6v1b1_IPI:IPI00458922.1	R.QVYPPINVLPSLSR.L	0	2	3.5579	0.3652	21/26
					Atp6v1b1_IPI:IPI00458922.1	R.QVYPPINVLPSLSR.L	0	2	3.0773	0.1401	16/26
					Atp6v1b1_IPI:IPI00458922.1	R.QVYPPINVLPSLSR.L	0	2	3.4966	0.3237	22/26
					Atp6v1b1_IPI:IPI00458922.1	R.QVYPPINVLPSLSR.L	0	2	3.6326	0.3182	21/26
					Atp6v1b1_IPI:IPI00458922.1	R.SGQVLEVAGTK.A	0	2	3.8684	0.3222	17/20
					Atp6v1b1_IPI:IPI00458922.1	R.SGQVLEVAGTK.A	0	1	2.9252	0.4167	14/20
					Atp6v1b1_IPI:IPI00458922.1	R.SGQVLEVAGTK.A	0	2	2.3541	0.2287	15/20
					Atp6v1b1_IPI:IPI00458922.1	R.TVFESLDLGWK.L	0	2	3.4452	0.3286	17/20
					Atp6v1b1_IPI:IPI00458922.1	R.TVFESLDLGWK.L	0	2	3.8537	0.3281	18/20
					Atp6v1b1_IPI:IPI00458922.1	K.AIVQVFEGTSGIDSQK.T	0	2	5.0381	0.5144	24/30
					Atp6v1b1_IPI:IPI00458922.1	K.AIVQVFEGTSGIDSQK.T	0	3	3.6027	0.3538	26/60
					Atp6v1b1_IPI:IPI00458922.1	K.AIVQVFEGTSGIDSQK.T	0	2	3.9108	0.387	21/30
					Atp6v1b1_IPI:IPI00458922.1	K.AVVGEEALTSEDLLYLEFLQK.F	0	2	4.3093	0.4373	19/40
					Atp6v1b1_IPI:IPI00458922.1	K.AVVGEEALTSEDLLYLEFLQK.F	0	3	4.815	0.3977	30/80
					Atp6v1b1_IPI:IPI00458922.1	R.IPQSM*TDEFYSR.Q	0	2	2.5486	0.2564	16/22
					Atp6v1b2_IPI:IPI00119113.3	K.NFITQGPYENR.T	1	2	3.2146	0.2926	16/20
					Atp6v1b2_IPI:IPI00119113.3	K.SAIGEGM*TR.K	1	2	2.6338	0.232	15/16
					Atp6v1b2_IPI:IPI00119113.3	R.GFPGYM*YTDLATIYER.A	1	2	3.0233	0.2521	17/30
					Atp6v1b2_IPI:IPI00119113.3	R.GFPGYM*YTDLATIYER.A	1	3	3.4961	0.2184	23/60
					Atp6v1b2_IPI:IPI00119113.3	R.GFPGYM*YTDLATIYER.A	1	2	4.6751	0.5422	22/30
					Atp6v1b2_IPI:IPI00119113.3	R.GFPGYMYTDLATIYER.A	1	2	2.2359	0.1169	10/30
					Atp6v1b2_IPI:IPI00119113.3	R.GFPGYMYTDLATIYER.A	1	2	3.0806	0.3407	14/30
					Atp6v1b2_IPI:IPI00119113.3	R.TPVSEDM*LGR.V	1	2	2.4647	0.2333	13/18
					Atp6v1b2_IPI:IPI00119113.3	R.TPVSEDM*LGR.V	1	2	3.3726	0.4	16/18
					Atp6v1b2_IPI:IPI00119113.3	R.TPVSEDMLGR.V	1	2	2.943	0.3403	14/18
					Atp6v1b2_IPI:IPI00119113.3	K.AVVGEEALTSDDLLYLEFLQK.F	0	3	5.3198	0.3821	34/80
					Atp6v1b2_IPI:IPI00119113.3	K.AVVGEEALTSDDLLYLEFLQK.F	0	2	4.6526	0.3814	19/40
					Atp6v1b2_IPI:IPI00119113.3	K.AVVGEEALTSDDLLYLEFLQK.F	0	2	6.4676	0.4999	28/40
					Atp6v1b2_IPI:IPI00119113.3	K.AVVQVFEGTSGIDAK.K	0	2	5.2801	0.5499	24/28
					Atp6v1b2_IPI:IPI00119113.3	K.AVVQVFEGTSGIDAK.K	0	2	4.6835	0.3607	23/28
					Atp6v1b2_IPI:IPI00119113.3	K.AVVQVFEGTSGIDAK.K	0	2	4.7479	0.5696	24/28
					Atp6v1b2_IPI:IPI00119113.3	K.HVLVILTDM*SSYAEALR.E	1	3	3.0353	0.2565	28/64
					Atp6v1b2_IPI:IPI00119113.3	K.HVLVILTDMSSYAEALR.E	1	2	3.6332	0.3298	16/32
					Atp6v1b2_IPI:IPI00119113.3	K.NFITQGPYENR.T	1	2	2.932	0.2245	15/20
					Atp6v1b2_IPI:IPI00119113.3	K.NFITQGPYENR.T	1	2	3.5037	0.2007	17/20
					Atp6v1b2_IPI:IPI00119113.3	K.RIPQSTLSEFYPR.D	0	2	2.6254	0.2362	16/24
					Atp6v1b2_IPI:IPI00119113.3	K.RIPQSTLSEFYPR.D	0	3	3.9048	0.2484	27/48
					Atp6v1b2_IPI:IPI00119113.3	K.SAIGEGM*TR.K	1	2	2.4186	0.2362	15/16
					Atp6v1b2_IPI:IPI00119113.3	K.SAIGEGM*TR.K	1	2	2.4366	0.2672	15/16
					Atp6v1b2_IPI:IPI00119113.3	K.SKDVVDYSEENFAIVFAAM*GVNM*ETAR.F	0	3	3.5992	0.1382	26/104
					Atp6v1b2_IPI:IPI00119113.3	K.TVSGVNGPLVILDHVK.F	0	2	4.1389	0.4611	21/30
					Atp6v1b2_IPI:IPI00119113.3	K.TVSGVNGPLVILDHVK.F	0	2	2.6989	0.2421	18/30
					Atp6v1b2_IPI:IPI00119113.3	K.TVSGVNGPLVILDHVK.F	0	2	2.3905	0.1188	15/30
					Atp6v1b2_IPI:IPI00119113.3	R.EQALAVSR.N	0	1	2.1902	0.1004	9/14
					Atp6v1b2_IPI:IPI00119113.3	R.GFPGYM*YTDLATIYER.A	1	2	3.8942	0.3473	17/30
					Atp6v1b2_IPI:IPI00119113.3	R.GFPGYM*YTDLATIYER.A	1	2	4.693	0.4757	23/30
					Atp6v1b2_IPI:IPI00119113.3	R.GFPGYM*YTDLATIYER.A	1	3	3.4259	0.1768	27/60
					Atp6v1b2_IPI:IPI00119113.3	R.GFPGYM*YTDLATIYER.A	1	2	5.1734	0.5269	24/30
					Atp6v1b2_IPI:IPI00119113.3	R.GFPGYM*YTDLATIYER.A	1	2	3.4156	0.4175	17/30
					Atp6v1b2_IPI:IPI00119113.3	R.GFPGYM*YTDLATIYER.A	1	2	5.2707	0.589	24/30
					Atp6v1b2_IPI:IPI00119113.3	R.GFPGYMYTDLATIYER.A	1	2	4.0225	0.3823	20/30
					Atp6v1b2_IPI:IPI00119113.3	R.GIVNGAAPELPVPTGGPM*AGAR.E	0	2	4.1382	0.5314	16/42
					Atp6v1b2_IPI:IPI00119113.3	R.GIVNGAAPELPVPTGGPM*AGAR.E	0	2	2.8536	0.2289	18/42
					Atp6v1b2_IPI:IPI00119113.3	R.IPQSTLSEFYPR.D	0	2	3.9553	0.4241	19/22
					Atp6v1b2_IPI:IPI00119113.3	R.IPQSTLSEFYPR.D	0	2	3.1484	0.3063	17/22
					Atp6v1b2_IPI:IPI00119113.3	R.IPQSTLSEFYPR.D	0	2	3.725	0.3599	19/22
					Atp6v1b2_IPI:IPI00119113.3	R.IYPEEM*IQTGISAIDGM*NSIAR.G	0	3	5.1456	0.2956	33/84
					Atp6v1b2_IPI:IPI00119113.3	R.IYPEEM*IQTGISAIDGM*NSIAR.G	0	3	3.4401	0.2699	23/84
					Atp6v1b2_IPI:IPI00119113.3	R.NYLSQPR.L	0	1	2.5805	0.2304	9/12
					Atp6v1b2_IPI:IPI00119113.3	R.QIYPPINVLPSLSR.L	0	2	3.3425	0.1944	19/26
					Atp6v1b2_IPI:IPI00119113.3	R.QIYPPINVLPSLSR.L	0	2	3.1276	0.2585	18/26
					Atp6v1b2_IPI:IPI00119113.3	R.RGFPGYM*YTDLATIYER.A	1	3	3.8559	0.3595	27/64
					Atp6v1b2_IPI:IPI00119113.3	R.SGQVLEVSGSK.A	0	1	2.6067	0.3634	14/20
					Atp6v1b2_IPI:IPI00119113.3	R.SGQVLEVSGSK.A	0	2	3.2232	0.2821	16/20
					Atp6v1b2_IPI:IPI00119113.3	R.SGQVLEVSGSK.A	0	2	3.1326	0.2974	15/20
					Atp6v1b2_IPI:IPI00119113.3	R.TPVSEDM*LGR.V	1	2	3.6406	0.425	17/18
					Atp6v1b2_IPI:IPI00119113.3	R.TPVSEDM*LGR.V	1	2	3.3028	0.3139	15/18
					Atp6v1b2_IPI:IPI00119113.3	R.TPVSEDM*LGR.V	1	2	3.094	0.2431	17/18
					Atp6v1b2_IPI:IPI00119113.3	R.TPVSEDM*LGR.V	1	2	3.0057	0.3019	15/18
					Atp6v1b2_IPI:IPI00119113.3	R.TPVSEDMLGR.V	1	2	2.5144	0.3915	14/18
					Atp6v1b2_IPI:IPI00119113.3	R.TVYETLDIGWQLLR.I	0	2	3.8786	0.4598	18/26
					Atp6v1b2_IPI:IPI00119113.3	R.YAEIVHLTLPDGTK.R	0	2	4.1467	0.4036	20/26
					Atp6v1b2_IPI:IPI00119113.3	R.YAEIVHLTLPDGTK.R	0	2	4.4661	0.4749	23/26
					Atp6v1b2_IPI:IPI00119113.3	R.YAEIVHLTLPDGTK.R	0	3	3.5641	0.3665	28/52
					Atp6v1b2_IPI:IPI00119113.3	R.YAEIVHLTLPDGTKR.S	0	3	3.8927	0.414	24/56
					Atp6v1b2_IPI:IPI00119113.3	R.YAEIVHLTLPDGTKR.S	0	2	3.3252	0.2782	17/28
					Atp6v1b2_IPI:IPI00119113.3	R.TPVSEDM*LGR.V	1	2	2.6353	0.334	13/18
					Atp6v1c1_IPI:IPI00130186.4	K.GNLQNLER.K	0	2	2.644	0.2293	12/14
					Atp6v1c1_IPI:IPI00130186.4	K.GVTQIDNDLK.S	0	2	3.413	0.1848	15/18
					Atp6v1c1_IPI:IPI00130186.4	K.LDAFVEGVVK.K	0	2	3.2684	0.3326	16/18
					Atp6v1c1_IPI:IPI00130186.4	K.LNHNDWIK.Q	0	2	2.1657	0.1247	12/14
					Atp6v1c1_IPI:IPI00130186.4	K.LNHNDWIK.Q	0	2	1.6666	0.0728	12/14
					Atp6v1c1_IPI:IPI00130186.4	K.LREVLHELYK.H	0	3	3.6073	0.2051	21/36
					Atp6v1c1_IPI:IPI00130186.4	K.NAGSLLTR.S	0	2	2.4422	0.0501	13/14
					Atp6v1c1_IPI:IPI00130186.4	K.NNNLAVSSK.F	0	1	2.4046	0.1188	12/16
					Atp6v1c1_IPI:IPI00130186.4	K.QFGPLVR.W	0	2	1.5449	0.0999	10/12
					Atp6v1c1_IPI:IPI00130186.4	K.QYETLAEM*VVPR.S	0	2	2.8933	0.3438	18/22
					Atp6v1c1_IPI:IPI00130186.4	K.QYETLAEM*VVPR.S	0	2	3.0674	0.4154	18/22
					Atp6v1c1_IPI:IPI00130186.4	K.VGTLDVLVGLSDELAK.L	0	2	5.6358	0.4975	23/30
					Atp6v1c1_IPI:IPI00130186.4	R.ASAYNNLK.G	0	2	1.999	0.2006	11/14
					Atp6v1c1_IPI:IPI00130186.4	R.DFQYNEEEM*KADKEEM*TR.L	0	3	4.3698	0.325	34/68
					Atp6v1c1_IPI:IPI00130186.4	R.EVLHELYK.H	0	2	2.1249	0.1138	12/14
					Atp6v1c1_IPI:IPI00130186.4	R.FQWDM*AK.Y	0	2	2.2429	0.0627	10/12
					Atp6v1c1_IPI:IPI00130186.4	R.KAVDDFR.H	0	2	2.7776	0.2487	11/12
					Atp6v1c1_IPI:IPI00130186.4	R.KNAGSLLTR.S	0	2	2.3143	0.2513	14/16
					Atp6v1c1_IPI:IPI00130186.4	R.SLAEIVKK.D	0	2	2.29	0.066	12/14
					Atp6v1c1_IPI:IPI00130186.4	R.VFVESVLR.Y	4	2	2.4963	0.0619	12/14
					Atp6v1c1_IPI:IPI00130186.4	R.VFVESVLR.Y	4	2	2.9078	0.1695	12/14
					Atp6v1c1_IPI:IPI00130186.4	R.YGLPVNFQAM*LLQPNK.K	0	2	2.9036	0.0668	12/30
					Atp6v1c1_IPI:IPI00130186.4	R.YGLPVNFQAM*LLQPNKK.S	0	2	2.6908	0.055	15/32
					Atp6v1c2_IPI:IPI00453992.2	K.ANLENLEKR.S	3	2	2.3776	0.0851	13/16
					Atp6v1c2_IPI:IPI00453992.2	K.FAIPDFK.V	5	2	2.4094	0.0713	11/12
					Atp6v1c2_IPI:IPI00453992.2	K.LIAEDNEGGLFTVTLFR.K	3	2	4.9762	0.5297	26/32
					Atp6v1c2_IPI:IPI00453992.2	K.LIAEDNEGGLFTVTLFR.K	3	2	2.6531	0.244	14/32
					Atp6v1c2_IPI:IPI00453992.2	K.LIAEDNEGGLFTVTLFR.K	3	2	3.1724	0.185	20/32
					Atp6v1c2_IPI:IPI00453992.2	K.LIAEDNEGGLFTVTLFR.K	3	2	1.9124	0.0663	13/32
					Atp6v1c2_IPI:IPI00453992.2	K.LIAEDNEGGLFTVTLFR.K	3	2	4.8764	0.3741	26/32
					Atp6v1c2_IPI:IPI00453992.2	K.QLAQIETDLK.S	3	2	2.6095	0.2256	12/18
					Atp6v1c2_IPI:IPI00453992.2	K.QPLVSVVDTLAK.Q	4	2	2.1196	0.1273	14/22
					Atp6v1c2_IPI:IPI00453992.2	K.SSFAQWQK.T	3	2	2.8106	0.2452	12/14
					Atp6v1c2_IPI:IPI00453992.2	K.TYESLSDM*VVPR.S	3	2	3.7887	0.3641	19/22
					Atp6v1c2_IPI:IPI00453992.2	K.VGTLDSLVGLSDELGK.L	5	2	5.019	0.4756	24/30
					Atp6v1c2_IPI:IPI00453992.2	R.M*AQSVVEVM*EDSK.G	5	2	3.79	0.3633	22/24
					Atp6v1c2_IPI:IPI00453992.2	R.STGNLFTR.T	3	2	2.2192	0.1895	13/14
					Atp6v1c2_IPI:IPI00762447.2	K.AHETLLANGVDLTSFVTHFEWDM*AK.Y	3	3	4.3139	0.4191	31/96
					Atp6v1d_IPI:IPI00118787.1	K.DNVAGVTLPVFEHYHEGTDSYELTGLAR.G	0	3	3.8078	0.2903	28/108
					Atp6v1d_IPI:IPI00118787.1	K.DNVAGVTLPVFEHYHEGTDSYELTGLAR.G	0	3	4.445	0.1581	34/108
					Atp6v1d_IPI:IPI00118787.1	K.DRIEIFPSR.M	0	2	2.6219	0.0754	12/16
					Atp6v1d_IPI:IPI00118787.1	K.FTAGDFSTTVIQNVNK.A	0	2	2.7322	0.33	16/30
					Atp6v1d_IPI:IPI00118787.1	K.FTAGDFSTTVIQNVNK.A	0	2	4.4751	0.4916	22/30
					Atp6v1d_IPI:IPI00118787.1	K.FTAGDFSTTVIQNVNK.A	0	2	4.6015	0.3016	24/30
					Atp6v1d_IPI:IPI00118787.1	K.FTAGDFSTTVIQNVNK.A	0	3	3.7688	0.1642	28/60
					Atp6v1d_IPI:IPI00118787.1	K.KDNVAGVTLPVFEHYHEGTDSYELTGLAR.G	0	3	3.7985	0.1397	28/112
					Atp6v1d_IPI:IPI00118787.1	K.KKSDALTLR.F	0	2	2.8468	0.1873	14/16
					Atp6v1d_IPI:IPI00118787.1	K.KSDALTLR.F	0	2	2.2271	0.1185	13/14
					Atp6v1d_IPI:IPI00118787.1	K.KSDALTLR.F	0	2	2.7875	0.1	13/14
					Atp6v1d_IPI:IPI00118787.1	K.M*LM*GEVM*R.E	0	2	2.472	0.0896	13/14
					Atp6v1d_IPI:IPI00118787.1	R.AAGEVM*EPANLLAEEK.D	0	2	4.9273	0.4295	23/30
					Atp6v1d_IPI:IPI00118787.1	R.AAGEVM*EPANLLAEEK.D	0	3	3.0931	0.2315	24/60
					Atp6v1d_IPI:IPI00118787.1	R.AAGEVM*EPANLLAEEK.D	0	2	4.8557	0.429	23/30
					Atp6v1d_IPI:IPI00118787.1	R.AAGEVM*EPANLLAEEKDEDLLFE.-	0	3	3.8621	0.4115	31/88
					Atp6v1d_IPI:IPI00118787.1	R.AAGEVMEPANLLAEEK.D	0	2	3.7116	0.3125	20/30
					Atp6v1d_IPI:IPI00118787.1	R.EAAFSLAEAK.F	0	2	2.7965	0.2856	15/18
					Atp6v1d_IPI:IPI00118787.1	R.EAAFSLAEAK.F	0	2	2.4616	0.2886	15/18
					Atp6v1d_IPI:IPI00118787.1	R.EAAFSLAEAK.F	0	1	2.5071	0.1667	12/18
					Atp6v1d_IPI:IPI00118787.1	R.M*AQTIM*K.A	0	2	2.4188	0.0984	12/12
					Atp6v1d_IPI:IPI00118787.1	R.RAAGEVM*EPANLLAEEK.D	0	3	4.6418	0.3602	27/64
					Atp6v1d_IPI:IPI00118787.1	R.RVNAIEHVIIPR.I	0	3	3.4132	0.2582	24/44
					Atp6v1d_IPI:IPI00118787.1	R.TLAYIITELDER.E	0	2	4.263	0.2045	19/22
					Atp6v1d_IPI:IPI00118787.1	R.TLAYIITELDER.E	0	2	2.9603	0.2172	17/22
					Atp6v1d_IPI:IPI00118787.1	R.TLAYIITELDER.E	0	2	5.0398	0.1926	19/22
					Atp6v1d_IPI:IPI00118787.1	R.TLAYIITELDER.E	0	2	2.6488	0.2052	14/22
					Atp6v1d_IPI:IPI00118787.1	R.VNAIEHVIIPR.I	0	2	3.7278	0.41	18/20
					Atp6v1d_IPI:IPI00118787.1	R.VNAIEHVIIPR.I	0	3	3.2521	0.3573	17/40
					Atp6v1d_IPI:IPI00118787.1	K.FTAGDFSTTVIQNVNK.A	0	2	5.1682	0.43	25/30
					Atp6v1e1_IPI:IPI00119115.2	R.ARDDLITDLLNEAK.Q	0	2	3.7224	0.3225	18/26
					Atp6v1e1_IPI:IPI00119115.2	K.AEEEFNIEK.G	1	2	3.4618	0.2844	14/16
					Atp6v1e1_IPI:IPI00119115.2	K.AEEEFNIEK.G	1	1	2.9153	0.1721	12/16
					Atp6v1e1_IPI:IPI00119115.2	K.AEEEFNIEK.G	1	2	3.5115	0.2654	14/16
					Atp6v1e1_IPI:IPI00119115.2	K.AEEIDAK.A	1	1	2.0941	0.1413	9/12
					Atp6v1e1_IPI:IPI00119115.2	K.AEEIDAK.A	1	1	1.8527	0.0717	8/12
					Atp6v1e1_IPI:IPI00119115.2	K.DVDVQIDQEAYLPEEIAGGVEIYNGDR.K	0	3	3.7405	0.3057	24/104
					Atp6v1e1_IPI:IPI00119115.2	K.DVDVQIDQEAYLPEEIAGGVEIYNGDR.K	0	3	5.4412	0.3115	35/104
					Atp6v1e1_IPI:IPI00119115.2	K.DVDVQIDQEAYLPEEIAGGVEIYNGDR.K	0	3	3.303	0.1629	26/104
					Atp6v1e1_IPI:IPI00119115.2	K.DVDVQIDQEAYLPEEIAGGVEIYNGDRK.I	0	3	3.6415	0.0909	31/108
					Atp6v1e1_IPI:IPI00119115.2	K.DVDVQIDQEAYLPEEIAGGVEIYNGDRK.I	0	3	3.8675	0.126	23/108
					Atp6v1e1_IPI:IPI00119115.2	K.DVDVQIDQEAYLPEEIAGGVEIYNGDRK.I	0	3	3.0722	0.0555	25/108
					Atp6v1e1_IPI:IPI00119115.2	K.DVDVQIDQEAYLPEEIAGGVEIYNGDRK.I	0	3	3.6476	0.0656	32/108
					Atp6v1e1_IPI:IPI00119115.2	K.DVDVQIDQEAYLPEEIAGGVEIYNGDRK.I	0	3	3.6408	0.0995	28/108
					Atp6v1e1_IPI:IPI00119115.2	K.HM*M*AFIEQEANEK.A	1	2	3.1264	0.2048	16/24
					Atp6v1e1_IPI:IPI00119115.2	K.HM*M*AFIEQEANEK.A	1	2	2.3736	0.1218	13/24
					Atp6v1e1_IPI:IPI00119115.2	K.HM*M*AFIEQEANEK.A	1	2	4.7643	0.386	22/24
					Atp6v1e1_IPI:IPI00119115.2	K.HM*M*AFIEQEANEKAEEIDAK.A	1	3	5.5753	0.4188	35/76
					Atp6v1e1_IPI:IPI00119115.2	K.IKVSNTLESR.L	1	2	3.1193	0.2019	17/18
					Atp6v1e1_IPI:IPI00119115.2	K.IM*EYYEK.K	0	2	2.3477	0.1324	11/12
					Atp6v1e1_IPI:IPI00119115.2	K.IM*EYYEK.K	0	1	2.0693	0.09	8/12
					Atp6v1e1_IPI:IPI00119115.2	K.IQM*SNLM*NQAR.L	0	2	3.7419	0.3458	18/20
					Atp6v1e1_IPI:IPI00119115.2	K.IQM*SNLM*NQAR.L	0	2	3.5365	0.3435	16/20
					Atp6v1e1_IPI:IPI00119115.2	K.IQM*SNLMNQAR.L	0	2	3.3065	0.2769	16/20
					Atp6v1e1_IPI:IPI00119115.2	K.IQMSNLM*NQAR.L	0	2	2.4229	0.2412	16/20
					Atp6v1e1_IPI:IPI00119115.2	K.KIQM*SNLM*NQAR.L	0	3	3.5079	0.2307	24/44
					Atp6v1e1_IPI:IPI00119115.2	K.KIQM*SNLM*NQAR.L	0	2	3.9011	0.3904	20/22
					Atp6v1e1_IPI:IPI00119115.2	K.VSNTLESR.L	1	2	3.0568	0.2716	13/14
					Atp6v1e1_IPI:IPI00119115.2	K.VSNTLESR.L	1	1	1.8107	0.2659	9/14
					Atp6v1e1_IPI:IPI00119115.2	R.ARDDLITDLLNEAK.Q	0	3	5.1278	0.284	33/52
					Atp6v1e1_IPI:IPI00119115.2	R.ARDDLITDLLNEAK.Q	0	3	5.2347	0.2688	33/52
					Atp6v1e1_IPI:IPI00119115.2	R.ARDDLITDLLNEAK.Q	0	3	3.1728	0.0905	27/52
					Atp6v1e1_IPI:IPI00119115.2	R.ARDDLITDLLNEAK.Q	0	2	5.3458	0.343	22/26
					Atp6v1e1_IPI:IPI00119115.2	R.ARDDLITDLLNEAK.Q	0	3	3.191	0.0745	30/52
					Atp6v1e1_IPI:IPI00119115.2	R.ARDDLITDLLNEAK.Q	0	2	4.7812	0.1082	22/26
					Atp6v1e1_IPI:IPI00119115.2	R.DDLITDLLNEAK.Q	0	2	4.7034	0.2909	19/22
					Atp6v1e1_IPI:IPI00119115.2	R.GALFGANANR.K	0	2	3.3921	0.1693	16/18
					Atp6v1e1_IPI:IPI00119115.2	R.GALFGANANR.K	0	2	3.5948	0.2507	15/18
					Atp6v1e1_IPI:IPI00119115.2	R.GALFGANANR.K	0	2	2.9324	0.1811	15/18
					Atp6v1e1_IPI:IPI00119115.2	R.GALFGANANR.K	0	1	2.0602	0.0996	10/18
					Atp6v1e1_IPI:IPI00119115.2	R.KQDFPLVK.A	0	2	2.9038	0.2192	13/14
					Atp6v1e1_IPI:IPI00119115.2	R.LDLIAQQM*M*PEVR.G	0	2	4.1557	0.4491	18/24
					Atp6v1e1_IPI:IPI00119115.2	R.LDLIAQQM*M*PEVR.G	0	3	4.0085	0.2572	22/48
					Atp6v1e1_IPI:IPI00119115.2	R.LDLIAQQM*MPEVR.G	0	2	3.4228	0.064	17/24
					Atp6v1e1_IPI:IPI00119115.2	R.LDLIAQQMM*PEVR.G	0	2	3.4843	0.1236	17/24
					Atp6v1e1_IPI:IPI00119115.2	R.LDLIAQQMMPEVR.G	0	2	3.1934	0.1861	14/24
					Atp6v1e1_IPI:IPI00119115.2	R.LKIM*EYYEK.K	0	2	3.1761	0.2498	14/16
					Atp6v1e1_IPI:IPI00119115.2	R.ARDDLITDLLNEAK.Q	0	3	4.7499	0.2121	32/52
					Atp6v1e1_IPI:IPI00119115.2	R.ARDDLITDLLNEAK.Q	0	2	4.1284	0.3834	20/26
					Atp6v1e1_IPI:IPI00119115.2	R.LDLIAQQM*M*PEVR.G	0	2	3.5642	0.3999	16/24
					Atp6v1f_IPI:IPI00315999.4	K.DTTINEIEDTFR.Q	0	2	4.3953	0.485	19/22
					Atp6v1f_IPI:IPI00315999.4	K.GM*FTAEDLR.-	1	2	3.0802	0.256	12/16
					Atp6v1f_IPI:IPI00315999.4	K.GM*FTAEDLR.-	1	2	2.3455	0.3713	13/16
					Atp6v1f_IPI:IPI00315999.4	K.GM*FTAEDLR.-	1	2	2.6276	0.0667	12/16
					Atp6v1f_IPI:IPI00315999.4	K.GM*FTAEDLR.-	1	2	2.1313	0.2435	13/16
					Atp6v1f_IPI:IPI00315999.4	K.NRHPNFLVVEK.D	0	3	3.0474	0.3031	21/40
					Atp6v1f_IPI:IPI00315999.4	R.AKGM*FTAEDLR.-	1	2	2.9125	0.236	15/20
					Atp6v1f_IPI:IPI00315999.4	R.AKGM*FTAEDLR.-	1	2	2.7781	0.2708	16/20
					Atp6v1f_IPI:IPI00315999.4	R.DDIGIILINQYIAEM*VR.H	1	2	3.8578	0.3069	21/32
					Atp6v1f_IPI:IPI00315999.4	R.HPNFLVVEK.D	0	2	3.0494	0.2343	12/16
					Atp6v1f_IPI:IPI00315999.4	R.HPNFLVVEKDTTINEIEDTFR.Q	0	3	3.49	0.4258	25/80
					Atp6v1f_IPI:IPI00315999.4	R.HPNFLVVEKDTTINEIEDTFR.Q	0	3	3.078	0.2451	22/80
					Atp6v1f_IPI:IPI00315999.4	R.SIPAVLEIPSK.E	1	2	2.5026	0.3329	12/20
					Atp6v1f_IPI:IPI00315999.4	R.SIPAVLEIPSK.E	1	2	2.5968	0.2596	14/20
					Atp6v1f_IPI:IPI00315999.4	R.SIPAVLEIPSKEHPYDAAK.D	1	2	4.0465	0.3312	19/36
					Atp6v1g1_IPI:IPI00133163.3	K.EEAQAEIEQYR.L	0	2	3.7046	0.3083	18/20
					Atp6v1g1_IPI:IPI00133163.3	K.EEAQAEIEQYR.L	0	2	2.8245	0.1345	15/20
					Atp6v1g1_IPI:IPI00133163.3	K.EEAQAEIEQYR.L	0	2	2.345	0.3416	12/20
					Atp6v1g1_IPI:IPI00133163.3	K.EEAQAEIEQYR.L	0	2	3.9086	0.406	18/20
					Atp6v1g1_IPI:IPI00133163.3	K.QAKEEAQAEIEQYR.L	0	2	3.9375	0.4296	20/26
					Atp6v1g1_IPI:IPI00133163.3	K.QAKEEAQAEIEQYR.L	0	3	3.0865	0.1214	22/52
					Atp6v1g1_IPI:IPI00133163.3	K.QAKEEAQAEIEQYR.L	0	2	4.5005	0.4299	20/26
					Atp6v1g1_IPI:IPI00133163.3	R.LKQAKEEAQAEIEQYR.L	0	3	3.926	0.3139	26/60
					Atp6v1g3_IPI:IPI00222992.1	K.IM*GSQSHLSDEIEEQTLEK.I	0	3	3.7302	0.1313	29/72
					Atp6v1g3_IPI:IPI00222992.1	K.IM*GSQSHLSDEIEEQTLEK.I	0	3	4.3081	0.2735	31/72
					Atp6v1g3_IPI:IPI00222992.1	K.EEAVAETDQYR.M	0	2	3.7184	0.3842	17/20
					Atp6v1g3_IPI:IPI00222992.1	K.IM*GSQSHLSDEIEEQTLEK.I	0	3	5.8075	0.3589	34/72
					Atp6v1g3_IPI:IPI00222992.1	K.IM*GSQSHLSDEIEEQTLEK.I	0	3	4.6754	0.2804	27/72
					Atp6v1g3_IPI:IPI00222992.1	K.IM*GSQSHLSDEIEEQTLEK.I	0	3	4.7952	0.307	29/72
					Atp6v1g3_IPI:IPI00222992.1	K.IM*GSQSHLSDEIEEQTLEK.I	0	3	5.1134	0.3268	33/72
					Atp6v1g3_IPI:IPI00222992.1	K.IM*GSQSHLSDEIEEQTLEK.I	0	3	3.3776	0.1733	29/72
					Atp6v1g3_IPI:IPI00222992.1	K.IM*GSQSHLSDEIEEQTLEK.I	0	2	6.6555	0.4897	25/36
					Atp6v1g3_IPI:IPI00222992.1	K.IMGSQSHLSDEIEEQTLEK.I	0	2	5.9785	0.4391	23/36
					Atp6v1g3_IPI:IPI00222992.1	K.IMGSQSHLSDEIEEQTLEK.I	0	3	4.3203	0.3816	31/72
					Atp6v1g3_IPI:IPI00222992.1	R.QAKEEAVAETDQYR.M	0	2	4.258	0.3793	21/26
					Atp6v1g3_IPI:IPI00222992.1	R.QAKEEAVAETDQYR.M	0	3	3.309	0.2312	26/52
					Atp6v1h_IPI:IPI00311461.1	K.ELM*EGSDLNYYFNWIK.T	0	2	2.9952	0.2032	13/30
					Atp6v1h_IPI:IPI00311461.1	K.LGESVQDLSSFDEYSSELK.S	0	2	5.6334	0.3695	26/36
					Atp6v1h_IPI:IPI00311461.1	K.LLEVSDDPQVLAVAAHDVGEYVR.H	0	3	5.2451	0.454	32/88
					Atp6v1h_IPI:IPI00311461.1	K.STAWPYFLPM*LNR.Q	0	2	3.607	0.2045	16/24
					Atp6v1h_IPI:IPI00311461.1	K.TFINLM*THISK.E	0	2	2.4865	0.2285	14/20
					Atp6v1h_IPI:IPI00311461.1	R.GAVDAAVPTNIIAAK.A	0	2	3.8595	0.2746	19/28
					Atp6v1h_IPI:IPI00311461.1	R.IILAAFR.N	0	2	2.1632	0.1078	11/12
					Atp6v1h_IPI:IPI00311461.1	R.YNALLAVQK.L	0	2	3.0453	0.0929	15/16
					Atpif1_IPI:IPI00127598.1	K.TKEQLAALR.K	1	2	2.6246	0.0831	15/16
					Atpif1_IPI:IPI00127598.1	R.EAGGAFGK.R	1	1	1.8512	0.2458	8/14
					Atpif1_IPI:IPI00127598.1	R.EAGGAFGKR.E	1	2	2.4859	0.1822	11/16
					Atpif1_IPI:IPI00127598.1	R.EKAEEDRYFR.E	1	2	2.9005	0.2275	13/18
					Atpif1_IPI:IPI00127598.1	R.EKAEEDRYFR.E	1	2	2.048	0.1094	11/18
					Atpif1_IPI:IPI00127598.1	R.EKTKEQLAALR.K	1	2	1.9415	0.0918	15/20
					AU018778_IPI:IPI00128399.3	R.AISESGVAFIPGM*FTK.D	0	2	2.8649	0.258	17/30
					AU022252_IPI:IPI00109131.1	R.VGDPLDLVALAEQVQK.A	0	2	2.5612	0.2204	17/30
					B2m_IPI:IPI00109966.1	K.TPQIQVYSR.H	1	2	2.8608	0.3443	14/16
					B2m_IPI:IPI00109966.1	K.VEM*SDM*SFSK.D	1	2	1.9565	0.2127	11/18
					Banf1_IPI:IPI00119959.1	R.DFVAEPM*GEKPVGSLAGIGDVLSK.R	0	3	4.0627	0.3888	32/92
					BC003965_IPI:IPI00421284.3	R.SPAQPADREEEDDDPNLPIQFSGSK.A	1	3	3.6502	0.2769	26/96
					BC026585_IPI:IPI00153227.5	K.NISAM*GLYWGR.Y	0	2	3.4141	0.4606	17/20
					BC026585_IPI:IPI00153227.5	R.GQYQEKPPLPFTPGM*EFSGAVLETGTDVSTVK.K	1	3	5.1219	0.4242	32/124
					BC026585_IPI:IPI00153227.5	R.IPENVSLQDAAVLPVSYGTAILAVDHR.A	1	3	7.9763	0.4763	45/104
					Bckdha_IPI:IPI00331555.2	R.GPGYGIM*SIR.V	0	2	2.3229	0.2362	15/18
					Bckdha_IPI:IPI00331555.2	R.SM*TLLNTM*DR.I	0	2	2.2311	0.0924	11/18
					Bdh1_IPI:IPI00330754.1	K.ELDSLKSDR.L	2	2	2.3044	0.0879	12/16
					Bdh1_IPI:IPI00330754.1	K.SFLPLLR.R	2	2	1.8092	0.0625	8/12
					Bdh1_IPI:IPI00330754.1	K.VSVVEPGNFIAATSLYSPER.I	1	2	5.7465	0.5659	27/38
					Bdh1_IPI:IPI00330754.1	K.VSVVEPGNFIAATSLYSPER.I	1	3	4.9177	0.5257	31/76
					Bdh1_IPI:IPI00330754.1	R.VVNISSM*LGR.M	2	2	3.3344	0.2133	17/18
					Bdh1_IPI:IPI00330754.1	R.YEM*HPLGVKVSVVEPGNFIAATSLYSPER.I	1	3	3.478	0.2573	23/112
					Bdh2_IPI:IPI00172338.1	K.SVAADFIQQGIR.C	1	2	3.9341	0.3579	19/22
					Birc6_IPI:IPI00134095.3	K.AGVKPDAPDQEPEGLALLVPDIQR.T	0	3	4.0879	0.3543	30/92
					Birc6_IPI:IPI00134095.3	K.DLNGILLLDTALQTPVSK.Q	0	2	4.2014	0.2734	20/34
					Birc6_IPI:IPI00134095.3	K.FEINAYDPAIVQQLILSGDPSSGVDSR.R	0	3	5.6671	0.3435	35/104
					Birc6_IPI:IPI00134095.3	K.GEHTQNVPLSVTLATSPAQLPSADGADR.I	0	3	3.3543	0.1411	27/108
					Birc6_IPI:IPI00134095.3	K.GYSLASLLAK.V	0	2	2.7203	0.3154	16/18
					Birc6_IPI:IPI00134095.3	K.IDVSSTEGYDLFITQLK.D	0	2	2.5867	0.0659	14/32
					Birc6_IPI:IPI00134095.3	K.IFSQM*NNIM*SK.S	0	2	3.0077	0.2714	15/20
					Birc6_IPI:IPI00134095.3	K.VLDLSNFEILAK.V	0	2	3.5697	0.383	18/22
					Birc6_IPI:IPI00134095.3	R.DASTLGLSQIK.L	0	2	1.9501	0.0841	15/20
					Birc6_IPI:IPI00134095.3	R.GAFQTGQGPLDAQVK.L	0	2	3.451	0.3953	18/28
					Birc6_IPI:IPI00134095.3	R.IVTLEEEPVK.I	0	2	2.1347	0.0566	13/18
					Birc6_IPI:IPI00134095.3	R.LLDYVATVEDEAAAAK.K	0	2	4.5452	0.279	25/30
					Birc6_IPI:IPI00134095.3	R.LPM*LYPEVIQQVSAPVIASTTQEKPK.D	0	3	4.5856	0.3018	35/100
					Birc6_IPI:IPI00134095.3	R.LTPLEALLQTR.Y	0	2	3.0944	0.1965	14/20
					Birc6_IPI:IPI00134095.3	R.NDSVLDM*AR.H	0	2	2.2397	0.1743	14/16
					Birc6_IPI:IPI00134095.3	R.SLFSATPLTTDDGVLLR.R	0	2	4.2251	0.4973	22/32
					Birc6_IPI:IPI00134095.3	R.TLPVLLLYSIK.E	0	2	3.2738	0.3388	13/20
					Birc6_IPI:IPI00134095.3	R.VSDTPSITAK.L	0	2	2.105	0.1668	13/18
					Brp44_IPI:IPI00131896.1	K.VELLLPK.K	3	2	2.5939	0.0662	11/12
					Brp44_IPI:IPI00131896.1	R.LM*DKVELLLPK.K	0	3	3.9553	0.1009	24/40
					Brp44_IPI:IPI00131896.1	R.LM*DKVELLLPK.K	0	2	2.9846	0.1429	17/20
					Brp44_IPI:IPI00131896.1	R.TVFFWAPIM*K.W	0	2	3.4729	0.3424	16/18
					Brp44_IPI:IPI00131896.1	R.YNQELK.S	0	2	2.3056	0.0843	9/10
					Brp44_IPI:IPI00131896.1	R.YSLVIIPK.N	0	2	2.5612	0.3404	12/14
					Brp44l_IPI:IPI00124292.1	K.SPEIISGR.M	5	2	2.5958	0.107	12/14
					Brp44l_IPI:IPI00124292.1	K.SPEIISGR.M	5	2	2.3565	0.1569	11/14
					Brp44l_IPI:IPI00124292.1	R.KAADYVR.S	1	2	2.2172	0.1236	10/12
					Brwd2_IPI:IPI00621735.3	R.NELQLVDLPTGR.S	0	2	2.6304	0.1644	15/22
					Bscl2_IPI:IPI00914720.1	R.VLM*YGQPYR.V	0	2	3.0956	0.3212	14/16
					Bsnd_IPI:IPI00312342.4	K.ALSLLETGLSEVK.S	1	2	4.0739	0.4429	20/24
					C2cd2l_IPI:IPI00119785.2	K.EAGLSQSHDDLSNTTATPSVR.K	2	3	3.9479	0.2659	23/80
					Calm1_IPI:IPI00467841.6	K.EAFSLFDKDGDGTITTK.E	1	2	4.883	0.531	25/32
					Calm1_IPI:IPI00467841.6	K.EAFSLFDKDGDGTITTK.E	1	3	3.0201	0.3025	25/64
					Calm1_IPI:IPI00467841.6	R.EADIDGDGQVNYEEFVQM*M*TAK.-	1	3	5.3906	0.3054	29/84
					Calm1_IPI:IPI00467841.6	R.VFDKDGNGYISAAELR.H	1	2	3.9097	0.2652	24/30
					Calm1_IPI:IPI00467841.6	R.VFDKDGNGYISAAELR.H	1	3	3.2491	0.0599	28/60
					Calm1_IPI:IPI00467841.6	R.VFDKDGNGYISAAELR.H	1	2	5.1964	0.4974	26/30
					Calml3_IPI:IPI00109368.3	K.DTDSEEEIR.E	3	2	2.5733	0.2122	14/16
					Cand1_IPI:IPI00885943.1	R.FM*ATNDLM*TELQK.D	1	2	2.8566	0.3737	19/24
					Cand1_IPI:IPI00896727.1	K.ALTLIAGSPLK.I	0	2	3.6857	0.2713	17/20
					Cand1_IPI:IPI00896727.1	K.ITSEALLVTQQLVK.V	0	2	2.9615	0.141	19/26
					Cand1_IPI:IPI00896727.1	K.SVILEAFSSPSEEVK.S	0	2	4.5069	0.389	19/28
					Cand1_IPI:IPI00896727.1	K.TLEDPDLNVR.R	0	2	2.0014	0.0692	12/18
					Cand1_IPI:IPI00896727.1	R.AVAALLTIPEAEK.S	0	2	3.3127	0.3784	18/24
					Canx_IPI:IPI00119618.1	K.APVPTGEVYFADSFDR.G	0	2	3.6184	0.4025	21/30
					Canx_IPI:IPI00119618.1	K.AKKDDTDDEIAK.Y	0	2	2.3194	0.1261	11/22
					Canx_IPI:IPI00119618.1	K.APVPTGEVYFADSFDR.G	0	2	3.7823	0.4757	20/30
					Capza2_IPI:IPI00111265.3	R.LLLNNDNLLR.E	6	2	2.7781	0.1527	17/18
					Cat_IPI:IPI00312058.5	K.NPVNYFAEVEQM*AFDPSNM*PPGIEPSPDK.M	1	3	3.5127	0.2255	24/112
					Cat_IPI:IPI00312058.5	R.FNSANEDNVTQVR.T	1	2	4.4038	0.417	20/24
					Cat_IPI:IPI00312058.5	K.EAETFPFNPFDLTK.V	1	2	4.0356	0.3724	18/26
					Cat_IPI:IPI00312058.5	K.GAGAFGYFEVTHDITR.Y	2	2	2.6361	0.1922	14/30
					Cat_IPI:IPI00312058.5	K.LNIM*TAGSR.G	2	2	1.9812	0.1816	11/16
					Cat_IPI:IPI00312058.5	K.NAIHTYTQAGSHM*AAK.G	2	3	3.3645	0.2478	26/60
					Cat_IPI:IPI00312058.5	K.NFTDVHPDYGAR.I	2	2	3.5879	0.32	18/22
					Cat_IPI:IPI00312058.5	R.ASQRPDVLTTGGGNPIGDK.L	2	3	4.1228	0.2665	32/72
					Cat_IPI:IPI00312058.5	R.ASQRPDVLTTGGGNPIGDKLNIM*TAGSR.G	2	3	5.4195	0.4231	39/108
					Cat_IPI:IPI00312058.5	R.DAILFPSFIHSQK.R	1	2	3.5877	0.1926	19/24
					Cat_IPI:IPI00312058.5	R.FNSANEDNVTQVR.T	1	2	3.782	0.1008	20/24
					Cat_IPI:IPI00312058.5	R.FNSANEDNVTQVR.T	1	2	4.3035	0.3767	20/24
					Cat_IPI:IPI00312058.5	R.GPLLVQDVVFTDEM*AHFDR.E	2	3	4.397	0.3765	32/72
					Cat_IPI:IPI00312058.5	R.IQALLDKYNAEKPK.N	2	2	3.5065	0.329	17/26
					Cat_IPI:IPI00312058.5	R.LAQEDPDYGLR.D	1	2	3.4109	0.3223	16/20
					Cat_IPI:IPI00869393.1	R.FSTVTGESGSADTVR.D	0	2	4.1454	0.504	23/28
					Cbr4_IPI:IPI00127227.2	R.VNVVAPGFIR.T	0	2	2.6788	0.2688	12/18
					Ccdc56_IPI:IPI00135208.1	R.FLDELEDEAK.A	0	2	3.1537	0.2198	16/18
					Ccdc56_IPI:IPI00135208.1	R.QVQLAQWQK.T	0	2	1.8997	0.0783	11/16
					Cct2_IPI:IPI00320217.9	K.EAVAM*ESFAK.A	1	2	2.6573	0.4001	15/18
					Cct2_IPI:IPI00320217.9	K.LAVEAVLR.L	1	2	2.4484	0.0621	12/14
					Cct2_IPI:IPI00320217.9	K.VAEIEHAEK.E	1	2	2.4305	0.2402	12/16
					Cct2_IPI:IPI00320217.9	R.DAALM*VTNDGATILK.N	1	2	4.6724	0.4	23/28
					Cct2_IPI:IPI00320217.9	R.FWQDLM*NIAGTTLSSK.L	1	2	4.7041	0.4905	24/30
					Cct2_IPI:IPI00320217.9	R.GATQQILDEAER.S	0	2	4.2608	0.2976	17/22
					Cct2_IPI:IPI00320217.9	R.LSSFIGAIAIGDLVK.S	1	2	4.9564	0.4072	23/28
					Cct2_IPI:IPI00320217.9	R.M*LPTIIADNAGYDSADLVAQLR.A	1	3	5.265	0.4499	34/84
					Cct2_IPI:IPI00320217.9	R.VQDDEVGDGTTSVTVLAAELLR.E	1	3	5.4549	0.3868	42/84
					Cct2_IPI:IPI00320217.9	R.VQDDEVGDGTTSVTVLAAELLR.E	1	2	6.2055	0.5502	27/42
					Cct2_IPI:IPI00320217.9	R.VQDDEVGDGTTSVTVLAAELLR.E	1	2	6.2089	0.5953	34/42
					Cct3_IPI:IPI00116283.1	K.AM*TGVEQWPYR.A	0	2	2.7127	0.1326	16/20
					Cct3_IPI:IPI00116283.1	K.EILSEVER.N	0	2	2.3761	0.0925	12/14
					Cct3_IPI:IPI00116283.1	K.ELGIWEPLAVK.L	0	2	3.4153	0.3421	17/20
					Cct3_IPI:IPI00116283.1	K.GISDLAQHYLM*R.A	0	2	2.9506	0.2482	15/22
					Cct3_IPI:IPI00116283.1	K.M*LLDPM*GGIVM*TNDGNAILR.E	0	2	5.1145	0.4546	28/38
					Cct3_IPI:IPI00116283.1	K.TAVETAVLLLR.I	0	2	4.2312	0.2942	19/20
					Cct3_IPI:IPI00116283.1	R.AVAQALEVIPR.T	0	2	3.8206	0.2751	18/20
					Cct3_IPI:IPI00116283.1	R.EDDVGTGAGLLEIK.K	0	2	4.2314	0.371	23/26
					Cct3_IPI:IPI00116283.1	R.EIQVQHPAAK.S	0	2	2.4185	0.191	10/18
					Cct3_IPI:IPI00116283.1	R.EM*M*LSIINSSITTK.V	0	2	3.8411	0.3384	20/26
					Cct3_IPI:IPI00116283.1	R.IVLLDSSLEYK.K	0	2	3.2509	0.2249	16/20
					Cct3_IPI:IPI00116283.1	R.IVSRPEELREDDVGTGAGLLEIK.K	0	3	3.1811	0.1961	23/88
					Cct3_IPI:IPI00116283.1	R.KVQSGNINAAK.T	0	2	2.7897	0.1049	16/20
					Cct3_IPI:IPI00116283.1	R.KVQSGNINAAK.T	0	2	2.9357	0.3015	16/20
					Cct3_IPI:IPI00116283.1	R.M*ALDDM*ISTLK.K	0	2	2.7967	0.2583	18/20
					Cct4_IPI:IPI00116277.3	K.GIHPTIISESFQK.A	0	2	2.5039	0.2059	15/24
					Cct4_IPI:IPI00116277.3	K.GIHPTIISESFQK.A	0	3	3.2369	0.1374	21/48
					Cct4_IPI:IPI00116277.3	K.GLEILTDM*SRPVQLSDR.E	0	2	2.3349	0.0913	14/32
					Cct4_IPI:IPI00116277.3	K.IDDVVNTR.-	0	2	2.5399	0.2106	11/14
					Cct4_IPI:IPI00116277.3	K.LVIEEAER.S	0	2	2.3458	0.0605	13/14
					Cct4_IPI:IPI00116277.3	K.M*IQDGKGDVTITNDGATILK.Q	0	3	4.4505	0.2073	29/76
					Cct4_IPI:IPI00116277.3	K.TDM*DNQIVVSDYAQM*DR.V	0	2	5.4892	0.4308	24/32
					Cct4_IPI:IPI00116277.3	K.VIDPATATSVDLR.D	0	2	3.7174	0.3686	21/24
					Cct4_IPI:IPI00116277.3	K.VVSQYSSLLSPM*SVNAVM*K.V	0	3	3.0322	0.2397	22/72
					Cct4_IPI:IPI00116277.3	R.ALIAGGGAPEIELALR.L	0	2	4.2053	0.4245	23/30
					Cct4_IPI:IPI00116277.3	R.AYILNLVK.Q	0	2	2.4239	0.1244	12/14
					Cct4_IPI:IPI00116277.3	R.DALSDLALHFLNK.M	0	2	4.893	0.3983	20/24
					Cct4_IPI:IPI00116277.3	R.ETLLNSATTSLNSK.V	0	2	4.3684	0.5039	21/26
					Cct4_IPI:IPI00116277.3	R.FSNISAAK.A	0	1	1.7037	0.1002	9/14
					Cct4_IPI:IPI00116277.3	R.SGAPTAGPGSR.G	0	2	2.0633	0.0787	13/20
					Cct5_IPI:IPI00116279.3	K.GVIVDKDFSHPQM*PK.K	0	3	3.2415	0.3672	24/56
					Cct5_IPI:IPI00116279.3	K.LGFAGVVQEISFGTTK.D	0	2	4.847	0.3927	23/30
					Cct5_IPI:IPI00116279.3	K.VLVDINNPEPLIQTAK.T	1	2	5.3368	0.419	21/30
					Cct5_IPI:IPI00116279.3	K.VVDAKIAILTC#PFEPPKPK.T	0	2	1.7369	0.139	13/36
					Cct5_IPI:IPI00116279.3	R.AFADALEVIPM*ALSENSGM*NPIQTM*TEVR.A	0	3	4.986	0.4503	25/112
					Cct5_IPI:IPI00116279.3	R.DVDFELIKVEGK.V	1	2	2.9362	0.2218	17/22
					Cct5_IPI:IPI00116279.3	R.FSELTSEK.L	0	2	2.0759	0.1456	12/14
					Cct5_IPI:IPI00116279.3	R.IADGYEQAAR.I	1	2	3.6049	0.3651	17/18
					Cct5_IPI:IPI00116279.3	R.IAIQHLDK.I	1	2	2.6091	0.1726	13/14
					Cct5_IPI:IPI00116279.3	R.LM*GLEALK.S	0	2	2.4294	0.0756	12/14
					Cct5_IPI:IPI00116279.3	R.QMAEIAVNAVLTVADM*ER.R	1	2	2.9742	0.3571	17/34
					Cct5_IPI:IPI00116279.3	R.WVGGPEIELIAIATGGR.I	0	2	4.8077	0.486	20/32
					Cct6a_IPI:IPI00116281.3	K.DGNVLLHEM*QIQHPTASLIAK.V	0	3	4.9141	0.4498	29/80
					Cct6a_IPI:IPI00116281.3	K.GIDPFSLDALAK.E	0	2	3.135	0.386	19/22
					Cct6a_IPI:IPI00116281.3	K.M*LVSGAGDIK.L	1	2	2.5236	0.1085	13/18
					Cct6a_IPI:IPI00116281.3	K.M*LVSGAGDIK.L	1	2	2.6148	0.1143	16/18
					Cct6a_IPI:IPI00116281.3	K.VATAQDDITGDGTTSNVLIIGELLK.Q	0	3	5.7053	0.4466	40/96
					Cct6a_IPI:IPI00116281.3	K.VLAQNSGFDLQETLVK.V	0	2	3.846	0.3777	21/30
					Cct6a_IPI:IPI00116281.3	R.GLVLDHGAR.H	2	2	2.6025	0.3439	14/16
					Cct6a_IPI:IPI00116281.3	R.IITEGFEAAK.E	0	2	2.3792	0.1813	16/18
					Cct6b_IPI:IPI00321816.6	K.DGNVLLHEM*QIQHPTASIIAK.V	1	3	4.9141	0.4498	29/80
					Cct7_IPI:IPI00331174.5	K.ATISNDGATILK.L	0	2	2.6779	0.2804	17/22
					Cct7_IPI:IPI00331174.5	K.LLDVVHPAAK.T	0	2	2.0917	0.2482	12/18
					Cct7_IPI:IPI00331174.5	K.LPIGDVATQYFADR.D	0	2	4.3501	0.4681	20/26
					Cct7_IPI:IPI00331174.5	K.TFSYAGFEM*QPK.K	0	2	3.4166	0.3956	18/22
					Cct7_IPI:IPI00331174.5	K.VQGGALEESQLVAGVAFK.K	0	2	2.2195	0.0996	11/34
					Cct7_IPI:IPI00331174.5	R.GGAEQFM*EETER.S	0	2	3.141	0.3802	17/22
					Cct7_IPI:IPI00331174.5	R.TATQLAVNK.I	0	1	1.6268	0.0681	8/16
					Cct8_IPI:IPI00469268.5	K.AIAGTGANVIVTGGK.V	0	2	2.2784	0.2091	17/28
					Cct8_IPI:IPI00469268.5	K.AIAGTGANVIVTGGK.V	0	2	4.3233	0.5164	22/28
					Cct8_IPI:IPI00469268.5	K.APGFAQM*LK.D	0	2	3.1308	0.2214	14/16
					Cct8_IPI:IPI00469268.5	K.DM*LEASILDTYLGK.Y	0	2	4.9022	0.4743	22/26
					Cct8_IPI:IPI00469268.5	K.EDGAISTIVLR.G	0	2	3.0358	0.2324	16/20
					Cct8_IPI:IPI00469268.5	K.FAEAFEAIPR.A	0	2	2.6416	0.2755	16/18
					Cct8_IPI:IPI00469268.5	K.FAEAFEAIPR.A	0	2	3.8699	0.3895	17/18
					Cct8_IPI:IPI00469268.5	K.GEENLM*DAQVK.A	0	2	3.6783	0.2736	17/20
					Cct8_IPI:IPI00469268.5	K.HFSGLEEAVYR.N	0	2	2.2631	0.2585	16/20
					Cct8_IPI:IPI00469268.5	K.LATNAAVTVLR.V	0	2	3.7182	0.3657	19/20
					Cct8_IPI:IPI00469268.5	K.LFVTNDAATILR.E	0	2	4.0411	0.3875	20/22
					Cct8_IPI:IPI00469268.5	K.TAEELM*NFSK.G	0	2	3.1982	0.4316	16/18
					Cct8_IPI:IPI00469268.5	K.TAEELM*NFSKGEENLM*DAQVK.A	0	3	5.1446	0.4109	31/80
					Cct8_IPI:IPI00469268.5	K.YNIM*LVR.L	0	2	1.7476	0.1589	11/12
					Cct8_IPI:IPI00469268.5	R.AVDDGVNTFK.V	0	2	3.0406	0.4137	16/18
					Cct8_IPI:IPI00469268.5	R.DVDEVSSLLR.T	0	2	3.6542	0.2782	17/18
					Cct8_IPI:IPI00469268.5	R.GSTDNLM*DDIER.A	0	2	2.938	0.1213	16/22
					Cct8_IPI:IPI00469268.5	R.LVPGGGATEIELAK.Q	0	2	2.264	0.317	17/26
					Cda_IPI:IPI00110866.3	K.AISEGYKDFR.A	0	2	2.0976	0.0541	11/18
					Cda_IPI:IPI00110866.3	R.FPVGAALLTGDGR.I	0	2	4.0463	0.3274	21/24
					Cda_IPI:IPI00110866.3	R.TVQELLPASFGPEDLQK.I	0	2	3.7481	0.3463	17/32
					Cdc42_IPI:IPI00113849.1	K.NVFDEAILAALEPPEPK.K	0	3	4.5595	0.3743	28/64
					Cdh1_IPI:IPI00318626.1	K.VTDDDAPNTPAWK.A	0	2	2.5191	0.2354	13/24
					Cdh16_IPI:IPI00129960.1	K.ASPVPALTLSAGPSR.H	0	2	3.9294	0.5212	22/28
					Cdh16_IPI:IPI00129960.1	K.ASPVPALTLSAGPSR.H	0	2	3.5994	0.5319	22/28
					Cdh16_IPI:IPI00129960.1	K.DLDQPADSVPLK.A	0	2	3.7191	0.3555	18/22
					Cdh16_IPI:IPI00129960.1	R.AQLSQGTRPGVPFLFLEASDGDAPGTANSDLR.F	0	3	5.6849	0.47	35/124
					Cdh16_IPI:IPI00129960.1	R.EAQAEYQLQVR.A	0	2	2.7771	0.1749	16/20
					Cdh16_IPI:IPI00129960.1	R.KDLDQPADSVPLK.A	0	2	3.886	0.2419	20/24
					Cdh16_IPI:IPI00129960.1	R.LSAEDLDAPGSPNSHIVYQLLSPEPEEGAENK.A	0	3	5.1175	0.3552	29/124
					Cdh16_IPI:IPI00129960.1	R.NGPYSFALGPNPTVQR.D	0	2	4.3994	0.3765	21/30
					Cdh16_IPI:IPI00129960.1	R.NGPYSFALGPNPTVQR.D	0	2	1.981	0.0905	14/30
					Cdh16_IPI:IPI00129960.1	R.QDYGVVVSGVSEDPDLANR.N	0	2	6.1924	0.5014	25/36
					Cdipt_IPI:IPI00162949.1	K.M*IDLSGNPVLR.I	0	2	3.0427	0.2356	16/20
					Ces3_IPI:IPI00387289.3	K.AVIGDHGDEIFSVFGSPFLK.D	0	2	5.1693	0.4306	23/38
					Ces3_IPI:IPI00387289.3	K.ESYPFLPTVIDGVVLPK.A	0	2	2.814	0.2146	14/32
					Ces3_IPI:IPI00387289.3	K.IGASTQAAQR.L	0	2	2.2823	0.1291	15/18
					Ces3_IPI:IPI00387289.3	K.ISENM*IPVVAEK.Y	0	2	2.3627	0.0674	15/22
					Ces3_IPI:IPI00387289.3	K.LDLLGNPK.E	0	2	2.3302	0.0608	10/14
					Cfl1_IPI:IPI00407543.2	K.ESKKEDLVFIFWAPENAPLK.S	3	2	2.4134	0.1231	12/38
					Cfl1_IPI:IPI00407543.2	K.NIILEEGKEILVGDVGQTVDDPYTTFVK.M	2	3	4.7331	0.5498	31/108
					Cfl2_IPI:IPI00266188.6	R.YALYDATYETK.E	4	2	3.8318	0.3396	18/20
					Chchd1_IPI:IPI00132330.1	R.SIQESLGQSESLSPHK.M	0	2	4.4943	0.4382	22/30
					Chchd2_IPI:IPI00284925.3	R.RAPAAQPPAAAAPSAVGSPAAAPR.Q	2	3	4.6975	0.4725	27/92
					Chchd3_IPI:IPI00133562.1	R.AAANEQLTR.A	2	2	2.4739	0.218	14/16
					Chchd3_IPI:IPI00133562.1	R.LSENVIDR.M	2	2	2.5472	0.1017	13/14
					Chchd3_IPI:IPI00133562.1	R.VAEELALEQAK.K	2	2	2.6571	0.323	14/20
					Chchd3_IPI:IPI00133562.1	R.YSSVYGASVSDEDLK.R	2	2	4.3739	0.4618	22/28
					Chchd4_IPI:IPI00124389.1	K.YPDLYPQDEEEEEEAKPVEPVEETADTK.V	0	3	5.2556	0.4162	32/108
					Chid1_IPI:IPI00405648.1	K.TQFSDKPVQDR.G	3	2	2.7409	0.2777	16/20
					Chmp4b_IPI:IPI00171974.1	R.EALENANTNTEVLK.N	1	2	3.5252	0.343	16/26
					Cisd1_IPI:IPI00128346.1	K.AM*VNLQIQK.D	0	2	2.7994	0.2593	14/16
					Cisd1_IPI:IPI00128346.1	K.AM*VNLQIQK.D	0	2	2.4842	0.2488	13/16
					Cisd1_IPI:IPI00128346.1	K.HNEETGDNVGPLIIK.K	0	2	5.7636	0.4653	24/28
					Cisd1_IPI:IPI00128346.1	K.HNEETGDNVGPLIIK.K	0	3	3.1805	0.1404	23/56
					Cisd1_IPI:IPI00128346.1	K.VVHAFDM*EDLGDK.A	0	2	1.9998	0.1188	12/24
					Ckmt1_IPI:IPI00128296.1	K.HTTDLDASK.I	3	2	2.325	0.2779	12/16
					Ckmt1_IPI:IPI00128296.1	R.GTGGVDTAATGSVFDISNLDR.L	0	2	5.2046	0.5182	26/40
					Ckmt1_IPI:IPI00128296.1	R.VVVDALSGLK.G	1	2	2.7388	0.2059	17/18
					Clpp_IPI:IPI00133270.1	K.ETATAPTDPPAPTST.-	0	2	2.6667	0.2298	20/28
					Clpp_IPI:IPI00133270.1	K.QSLQVIESAM*ER.D	0	2	2.199	0.1117	14/22
					Clpp_IPI:IPI00133270.1	K.QSLQVIESAM*ER.D	0	2	2.9885	0.2808	18/22
					Clpp_IPI:IPI00133270.1	K.VLVHPPQDGEDEPELVQK.E	0	2	4.9887	0.4464	23/34
					Clpp_IPI:IPI00133270.1	K.VLVHPPQDGEDEPELVQK.E	0	3	4.709	0.231	32/68
					Clpp_IPI:IPI00133270.1	K.VLVHPPQDGEDEPELVQK.E	0	3	5.5564	0.1785	37/68
					Clpp_IPI:IPI00133270.1	R.AYDIYSR.L	0	2	2.007	0.1976	11/12
					Clpp_IPI:IPI00133270.1	R.AYDIYSR.L	0	2	2.3561	0.1537	10/12
					Clpp_IPI:IPI00133270.1	R.AYDIYSR.L	0	1	2.0274	0.0506	8/12
					Clpp_IPI:IPI00133270.1	R.DRYM*SPM*EAQEFGILDK.V	0	3	4.5828	0.3968	26/64
					Clpp_IPI:IPI00133270.1	R.DRYM*SPM*EAQEFGILDK.V	0	2	4.4038	0.3366	20/32
					Clpp_IPI:IPI00133270.1	R.GQATDIAIQAEEIM*K.L	0	2	4.7186	0.2716	22/28
					Clpp_IPI:IPI00133270.1	R.GQATDIAIQAEEIM*K.L	0	2	5.694	0.4863	23/28
					Clpp_IPI:IPI00133270.1	R.GQATDIAIQAEEIM*K.L	0	3	4.2676	0.3665	27/56
					Clpp_IPI:IPI00133270.1	R.GQATDIAIQAEEIM*K.L	0	2	5.8102	0.4884	23/28
					Clpp_IPI:IPI00133270.1	R.GQATDIAIQAEEIM*K.L	0	2	2.0421	0.0602	13/28
					Clpp_IPI:IPI00133270.1	R.YM*SPM*EAQEFGILDK.V	0	3	3.9826	0.2983	27/56
					Clpp_IPI:IPI00133270.1	R.YM*SPM*EAQEFGILDK.V	0	2	5.1278	0.4346	25/28
					Clpp_IPI:IPI00133270.1	R.YMSPM*EAQEFGILDK.V	0	2	2.2298	0.2234	13/28
					Clta_IPI:IPI00114409.1	K.ELEEWYAR.Q	6	2	2.2564	0.167	11/14
					Clta_IPI:IPI00114409.1	R.LEALDANSR.K	6	2	2.5957	0.1535	13/16
					Cltb_IPI:IPI00228978.2	K.EETPGTEWEK.V	1	2	1.5552	0.0796	9/18
					Cltb_IPI:IPI00228978.2	R.LTQEPESIR.K	3	2	2.7333	0.1272	13/16
					Cltc_IPI:IPI00169916.1	K.ADDPSSYM*EVVQAANASGNWEELVK.Y	1	3	3.7872	0.2871	30/96
					Cltc_IPI:IPI00169916.1	K.ADDPSSYM*EVVQAANASGNWEELVK.Y	1	3	5.7182	0.3536	38/96
					Cltc_IPI:IPI00169916.1	K.AHTM*TDDVTFWK.W	1	2	4.3354	0.4815	17/22
					Cltc_IPI:IPI00169916.1	K.AHTM*TDDVTFWK.W	1	3	3.748	0.2062	21/44
					Cltc_IPI:IPI00169916.1	K.AVDVFFPPEAQNDFPVAM*QISEK.H	1	3	3.3359	0.2675	23/88
					Cltc_IPI:IPI00169916.1	K.DAM*QYASESK.D	2	2	2.8231	0.1761	14/18
					Cltc_IPI:IPI00169916.1	K.EAIDSYIK.A	1	2	1.78	0.1619	9/14
					Cltc_IPI:IPI00169916.1	K.EAIDSYIK.A	1	1	2.1063	0.1134	9/14
					Cltc_IPI:IPI00169916.1	K.EGQFKDIITK.V	1	2	3.1026	0.1712	12/18
					Cltc_IPI:IPI00169916.1	K.FNALFAQGNYSEAAK.V	1	2	4.8781	0.4956	25/28
					Cltc_IPI:IPI00169916.1	K.FNALFAQGNYSEAAK.V	1	2	5.0297	0.4002	24/28
					Cltc_IPI:IPI00169916.1	K.HDVVFLITK.Y	1	2	2.331	0.3458	14/16
					Cltc_IPI:IPI00169916.1	K.HDVVFLITK.Y	1	2	2.1914	0.115	13/16
					Cltc_IPI:IPI00169916.1	K.HELIEFR.R	2	2	2.7533	0.2412	11/12
					Cltc_IPI:IPI00169916.1	K.IVLDNSVFSEHR.N	1	2	3.6703	0.2831	18/22
					Cltc_IPI:IPI00169916.1	K.IVLYAK.K	1	1	1.7002	0.0924	8/10
					Cltc_IPI:IPI00169916.1	K.IYIDSNNNPER.F	1	2	3.3295	0.1463	17/20
					Cltc_IPI:IPI00169916.1	K.IYIDSNNNPER.F	1	2	3.4424	0.3136	17/20
					Cltc_IPI:IPI00169916.1	K.KAVDVFFPPEAQNDFPVAM*QISEK.H	1	3	4.2674	0.3736	30/92
					Cltc_IPI:IPI00169916.1	K.KAVDVFFPPEAQNDFPVAM*QISEK.H	1	3	5.1711	0.4086	29/92
					Cltc_IPI:IPI00169916.1	K.LHIIEVGTPPTGNQPFPK.K	1	3	3.4545	0.3775	29/68
					Cltc_IPI:IPI00169916.1	K.LHIIEVGTPPTGNQPFPK.K	1	2	4.8951	0.4236	23/34
					Cltc_IPI:IPI00169916.1	K.LLLPWLEAR.I	1	2	2.6316	0.215	15/16
					Cltc_IPI:IPI00169916.1	K.LLYNNVSNFGR.L	1	2	4.1475	0.4664	18/20
					Cltc_IPI:IPI00169916.1	K.NNRPSEGPLQTR.L	1	3	3.0062	0.3031	26/44
					Cltc_IPI:IPI00169916.1	K.NNRPSEGPLQTR.L	1	2	3.3074	0.2573	16/22
					Cltc_IPI:IPI00169916.1	K.QLPLVKPYLR.S	2	2	2.7162	0.0666	12/18
					Cltc_IPI:IPI00169916.1	K.SVDPTLALSVYLR.A	1	2	3.6175	0.3497	19/24
					Cltc_IPI:IPI00169916.1	K.SVNESLNNLFITEEDYQALR.T	2	2	4.9093	0.1937	21/38
					Cltc_IPI:IPI00169916.1	K.SVNESLNNLFITEEDYQALR.T	2	2	5.432	0.5476	25/38
					Cltc_IPI:IPI00169916.1	K.TLQIFNIEM*K.S	1	2	3.2992	0.2644	16/18
					Cltc_IPI:IPI00169916.1	K.VANVELYYK.A	1	1	1.9249	0.0949	12/16
					Cltc_IPI:IPI00169916.1	K.VANVELYYK.A	1	2	3.0046	0.2623	14/16
					Cltc_IPI:IPI00169916.1	K.VANVELYYK.A	1	2	2.0655	0.1068	12/16
					Cltc_IPI:IPI00169916.1	K.VDKLDASESLR.K	2	2	3.4733	0.3684	18/20
					Cltc_IPI:IPI00169916.1	K.VGEQAQVVIIDM*NDPSNPIR.R	1	3	4.7764	0.4007	29/76
					Cltc_IPI:IPI00169916.1	K.VGEQAQVVIIDM*NDPSNPIR.R	1	2	5.7292	0.5403	25/38
					Cltc_IPI:IPI00169916.1	K.VGEQAQVVIIDM*NDPSNPIR.R	1	2	2.3823	0.1868	13/38
					Cltc_IPI:IPI00169916.1	K.VGYTPDWIFLLR.N	1	2	4.0654	0.2843	17/22
					Cltc_IPI:IPI00169916.1	K.VSQPIEGHAASFAQFK.M	1	2	4.9714	0.5177	22/30
					Cltc_IPI:IPI00169916.1	K.WLLLTGISAQQNR.V	1	2	4.5437	0.3782	21/24
					Cltc_IPI:IPI00169916.1	K.YIEIYVQK.V	1	2	1.9443	0.1773	11/14
					Cltc_IPI:IPI00169916.1	K.YIEIYVQK.V	1	2	2.6692	0.1539	12/14
					Cltc_IPI:IPI00169916.1	K.YIEIYVQK.V	1	1	2.4519	0.1089	10/14
					Cltc_IPI:IPI00169916.1	K.YLQM*AR.K	1	2	1.6389	0.1691	8/10
					Cltc_IPI:IPI00169916.1	R.AHM*GM*FTELAILYSK.F	1	2	4.2497	0.3681	23/28
					Cltc_IPI:IPI00169916.1	R.AHM*GM*FTELAILYSK.F	1	3	4.1894	0.219	27/56
					Cltc_IPI:IPI00169916.1	R.ALEHFTDLYDIK.R	1	3	4.1106	0.3325	23/44
					Cltc_IPI:IPI00169916.1	R.ALEHFTDLYDIKR.A	1	2	3.8738	0.4265	17/24
					Cltc_IPI:IPI00169916.1	R.ALEHFTDLYDIKR.A	1	2	4.1557	0.3776	17/24
					Cltc_IPI:IPI00169916.1	R.AVNYFSK.V	2	1	2.0623	0.1798	9/12
					Cltc_IPI:IPI00169916.1	R.AYEFAER.C	1	2	2.331	0.2601	11/12
					Cltc_IPI:IPI00169916.1	R.ENPYYDSR.V	1	2	2.5882	0.2278	11/14
					Cltc_IPI:IPI00169916.1	R.ESYVETELIFALAK.T	1	2	2.2249	0.2078	11/26
					Cltc_IPI:IPI00169916.1	R.ESYVETELIFALAK.T	1	2	2.5581	0.1844	13/26
					Cltc_IPI:IPI00169916.1	R.GQFSTDELVAEVEK.R	1	2	5.1718	0.4682	22/26
					Cltc_IPI:IPI00169916.1	R.GQFSTDELVAEVEKR.N	1	2	4.7192	0.4863	22/28
					Cltc_IPI:IPI00169916.1	R.HNIM*DFAM*PYFIQVM*K.E	2	3	4.5356	0.2666	31/60
					Cltc_IPI:IPI00169916.1	R.HNIM*DFAM*PYFIQVM*K.E	2	2	5.407	0.4869	23/30
					Cltc_IPI:IPI00169916.1	R.IAAYLFK.G	2	1	1.9436	0.1003	9/12
					Cltc_IPI:IPI00169916.1	R.IAAYLFK.G	2	2	2.3303	0.07	11/12
					Cltc_IPI:IPI00169916.1	R.ISGETIFVTAPHEATAGIIGVNR.K	1	2	5.9289	0.5061	25/44
					Cltc_IPI:IPI00169916.1	R.ISGETIFVTAPHEATAGIIGVNR.K	1	3	5.6201	0.5088	39/88
					Cltc_IPI:IPI00169916.1	R.KFNALFAQGNYSEAAK.V	1	2	5.8087	0.4654	26/30
					Cltc_IPI:IPI00169916.1	R.KVSQPIEGHAASFAQFK.M	1	3	4.5913	0.4441	30/64
					Cltc_IPI:IPI00169916.1	R.KVSQPIEGHAASFAQFK.M	1	2	4.0689	0.4221	22/32
					Cltc_IPI:IPI00169916.1	R.LAELEEFINGPNNAHIQQVGDR.C	1	3	3.1344	0.171	32/84
					Cltc_IPI:IPI00169916.1	R.LAELEEFINGPNNAHIQQVGDR.C	1	3	5.0737	0.2772	34/84
					Cltc_IPI:IPI00169916.1	R.LASTLVHLGEYQAAVDGAR.K	1	3	4.1631	0.4123	27/72
					Cltc_IPI:IPI00169916.1	R.LASTLVHLGEYQAAVDGAR.K	1	3	3.7672	0.3591	27/72
					Cltc_IPI:IPI00169916.1	R.LASTLVHLGEYQAAVDGAR.K	1	2	5.2692	0.4817	26/36
					Cltc_IPI:IPI00169916.1	R.LASTLVHLGEYQAAVDGAR.K	1	2	5.4045	0.5193	26/36
					Cltc_IPI:IPI00169916.1	R.LEKHELIEFR.R	2	2	2.2039	0.1805	15/18
					Cltc_IPI:IPI00169916.1	R.LEKHELIEFR.R	2	3	3.5523	0.2651	20/36
					Cltc_IPI:IPI00169916.1	R.LLEM*NLM*HAPQVADAILGNQM*FTHYDR.A	1	3	5.041	0.3312	37/104
					Cltc_IPI:IPI00169916.1	R.NLQNLLILTAIK.A	1	2	4.8702	0.283	19/22
					Cltc_IPI:IPI00169916.1	R.NNLAGAEELFAR.K	1	2	2.956	0.1638	19/22
					Cltc_IPI:IPI00169916.1	R.NNLAGAEELFAR.K	1	2	4.0857	0.255	20/22
					Cltc_IPI:IPI00169916.1	R.NNLAGAEELFAR.K	1	2	3.583	0.2169	19/22
					Cltc_IPI:IPI00169916.1	R.RPISADSAIM*NPASK.V	1	3	3.9089	0.2783	28/56
					Cltc_IPI:IPI00169916.1	R.RPISADSAIM*NPASK.V	1	2	3.0663	0.1466	14/28
					Cltc_IPI:IPI00169916.1	R.RPISADSAIM*NPASK.V	1	3	3.1276	0.2475	25/56
					Cltc_IPI:IPI00169916.1	R.RPISADSAIM*NPASK.V	1	2	4.0303	0.348	16/28
					Cltc_IPI:IPI00169916.1	R.RPLIDQVVQTALSETQDPEEVSVTVK.A	1	3	4.2093	0.3234	23/100
					Cltc_IPI:IPI00169916.1	R.RPLIDQVVQTALSETQDPEEVSVTVK.A	1	3	5.0228	0.3709	28/100
					Cltc_IPI:IPI00169916.1	R.TSIDAYDNFDNISLAQR.L	2	2	3.7464	0.1764	21/32
					Cltc_IPI:IPI00169916.1	R.TSIDAYDNFDNISLAQR.L	2	2	2.4606	0.157	12/32
					Cltc_IPI:IPI00169916.1	R.TSIDAYDNFDNISLAQR.L	2	2	4.5178	0.3207	27/32
					Cltc_IPI:IPI00169916.1	R.TSIDAYDNFDNISLAQR.L	2	2	5.1623	0.3284	25/32
					Cltc_IPI:IPI00169916.1	R.VM*EYINR.L	1	2	2.6153	0.2409	11/12
					Cltc_IPI:IPI00169916.1	R.VVGAM*QLYSVDR.K	1	2	3.5384	0.428	18/22
					Cltc_IPI:IPI00169916.1	R.VVGAM*QLYSVDR.K	1	2	4.3675	0.4214	19/22
					Cltc_IPI:IPI00169916.1	R.VVGAM*QLYSVDRK.V	1	2	3.7515	0.3583	19/24
					Cltc_IPI:IPI00169916.1	K.SVNESLNNLFITEEDYQALR.T	2	2	5.4037	0.4004	24/38
					Cltc_IPI:IPI00169916.1	K.VGEQAQVVIIDM*NDPSNPIR.R	1	2	3.5121	0.2412	17/38
					Cltc_IPI:IPI00169916.1	K.VGEQAQVVIIDM*NDPSNPIR.R	1	3	3.586	0.3676	25/76
					Cltc_IPI:IPI00169916.1	R.ISGETIFVTAPHEATAGIIGVNR.K	1	3	4.9579	0.4974	34/88
					Cml1_IPI:IPI00467119.3	K.GM*EEYIPSTFR.H	0	2	3.1322	0.1399	17/20
					Cml3_IPI:IPI00265692.3	K.TGETFYTYLSR.L	2	2	3.404	0.3346	17/20
					Cml3_IPI:IPI00265692.3	K.TGETFYTYLSR.L	2	2	3.5657	0.3499	17/20
					Cml3_IPI:IPI00265692.3	R.SVVDLFR.R	2	2	2.521	0.0973	11/12
					Cml4_IPI:IPI00121180.1	R.LSVSSQHR.G	5	2	1.9909	0.1609	10/14
					Cml4_IPI:IPI00121180.1	R.TVLQFAR.D	3	2	2.1502	0.1108	11/12
					Commd1_IPI:IPI00128920.1	K.LSEVEESINR.L	1	2	2.7783	0.2067	16/18
					Commd7_IPI:IPI00468223.3	R.TDLQTLGLSEEK.A	4	2	2.7932	0.2671	14/22
					Commd9_IPI:IPI00112097.1	K.ETLDTM*LDGLGR.I	0	2	3.0218	0.3422	17/22
					Commd9_IPI:IPI00112097.1	R.LVDLDWR.V	0	2	1.9744	0.0543	9/12
					Copa_IPI:IPI00229834.3	K.DVAVM*QLR.S	2	2	2.1008	0.0623	11/14
					Copa_IPI:IPI00229834.3	K.LLQPPAPIM*PLDTNWPLLTVSK.G	1	3	3.3936	0.2018	22/84
					Copa_IPI:IPI00229834.3	K.LVGQSIIAYLQK.K	1	2	2.6845	0.1772	18/22
					Copa_IPI:IPI00229834.3	K.NLSPGAVESDVR.G	1	2	2.0515	0.1205	12/22
					Copa_IPI:IPI00229834.3	R.ASNLENSTYDLYTIPK.D	1	2	3.3738	0.3645	17/30
					Copa_IPI:IPI00229834.3	R.TLDLPIYVTR.V	1	2	2.9119	0.2809	16/18
					Copb1_IPI:IPI00120503.1	K.LKEAELLEPLM*PAIR.A	0	3	3.5308	0.2025	24/56
					Copb2_IPI:IPI00115097.1	K.AAESLADPTEYENLFPGLK.E	0	2	4.7588	0.4722	22/36
					Copg_IPI:IPI00223437.4	K.FGAQNEEM*LPSILVLLK.R	0	2	3.2584	0.3486	16/32
					Cox4i1_IPI:IPI00117978.1	K.ANPIQGFSAK.W	0	2	2.7652	0.3162	12/18
					Cox4i1_IPI:IPI00117978.1	K.SEDYAFPTYADR.R	0	2	2.7144	0.1747	13/22
					Cox4i1_IPI:IPI00117978.1	K.SEDYAFPTYADR.R	0	2	3.2778	0.3286	15/22
					Cox4i1_IPI:IPI00117978.1	R.DYPLPDVAHVTM*LSASQK.A	0	2	4.5119	0.5134	26/34
					Cox4i1_IPI:IPI00117978.1	R.IQFNESFAEM*NR.G	0	2	4.4694	0.3956	19/22
					Cox5a_IPI:IPI00120719.4	K.GM*NTLVGYDLVPEPK.I	0	2	4.478	0.5724	22/28
					Cox5a_IPI:IPI00120719.4	K.GM*NTLVGYDLVPEPK.I	0	2	3.0896	0.2872	18/28
					Cox5a_IPI:IPI00120719.4	R.ILEVVKDK.A	0	2	2.4199	0.1838	11/14
					Cox5a_IPI:IPI00120719.4	R.LNDFASAVR.I	0	2	2.7308	0.159	14/16
					Cox5a_IPI:IPI00120719.4	R.RLNDFASAVR.I	0	2	2.9391	0.2335	14/18
					Cox6b1_IPI:IPI00225390.5	R.IAEGTFPGK.I	0	2	1.9602	0.1279	12/16
					Cox6b1_IPI:IPI00225390.5	R.IAEGTFPGKI.-	0	2	2.3008	0.25	14/18
					Cox6b1_IPI:IPI00225390.5	R.IAEGTFPGKI.-	0	2	2.9212	0.2587	15/18
					Cox6b1_IPI:IPI00225390.5	R.IAEGTFPGKI.-	0	2	3.0054	0.3526	15/18
					Cox6c_IPI:IPI00131771.3	K.AGIFQSAK.-	2	2	2.5532	0.1684	13/14
					Cox6c_IPI:IPI00131771.3	K.AYAEFYR.N	1	2	2.2376	0.135	11/12
					Cox7a2_IPI:IPI00114377.1	K.GGASDALLYR.A	0	2	3.3074	0.2888	15/18
					Cpt1a_IPI:IPI00330094.4	K.AAFFVTLDESEQGYREEDPEASIDSYAK.S	0	3	3.3262	0.1762	22/108
					Cpt1a_IPI:IPI00330094.4	K.LAALTAADRVPWAK.C	0	2	2.4015	0.1554	14/26
					Cpt1a_IPI:IPI00330094.4	K.YLAVDSPFLK.E	0	2	2.6058	0.1695	13/18
					Cpt1a_IPI:IPI00330094.4	R.LSTSQTPQQQVELFDFEK.Y	0	2	3.1285	0.2007	17/34
					Cpt1a_IPI:IPI00330094.4	R.M*TALAQDFAVNLGPK.L	0	2	4.9051	0.5098	24/28
					Cpt1a_IPI:IPI00330094.4	R.QAMM*DIITLFGLTANSK.K	0	2	2.1489	0.0837	14/32
					Cpt1a_IPI:IPI00330094.4	R.QAMM*DIITLFGLTANSK.K	0	2	3.5355	0.0178	17/32
					Cryab_IPI:IPI00138274.1	K.HFSPEELK.V	1	2	1.9818	0.1136	9/14
					Cryab_IPI:IPI00138274.1	R.APSWIDTGLSEM*R.L	0	2	3.4245	0.4148	18/24
					Cryz_IPI:IPI00134704.1	K.AAQAHEDIIHGSGK.T	1	2	3.6011	0.3777	18/26
					Cryz_IPI:IPI00134704.1	K.GVDVIIEM*LANENLSNDLK.L	0	2	3.6158	0.3198	15/36
					Cryz_IPI:IPI00134704.1	R.GPIEINPR.D	1	2	2.061	0.1576	10/14
					Cth_IPI:IPI00122344.1	K.LLEAAITPQTK.L	0	2	2.2631	0.0664	15/20
					Cth_IPI:IPI00122344.1	K.LVWIETPTNPTLK.L	0	2	2.5582	0.1627	13/24
					Ctnna1_IPI:IPI00112963.1	K.AEVQNLGGELVVSGVDSAM*SLIQAAK.N	0	3	3.0206	0.1274	27/100
					Ctnna1_IPI:IPI00112963.1	K.IAEQVASFQEEK.S	0	2	3.8108	0.2519	18/22
					Ctnna1_IPI:IPI00112963.1	K.NLM*NAVVQTVK.A	1	2	2.3008	0.2197	14/20
					Ctnna1_IPI:IPI00112963.1	K.NLM*NAVVQTVK.A	1	2	2.9767	0.2576	16/20
					Ctnna1_IPI:IPI00112963.1	K.QIIVDPLSFSEER.F	0	2	2.6972	0.2279	16/24
					Ctnna1_IPI:IPI00112963.1	R.AIM*AQLPQEQK.A	0	2	2.9785	0.1099	17/20
					Ctnna1_IPI:IPI00112963.1	R.ALLSAVTR.L	2	2	2.0833	0.0621	13/14
					Ctnna1_IPI:IPI00112963.1	R.FTEQVEAAVEALSSDPAQPM*DENEFIDASR.L	0	3	4.6512	0.4422	30/116
					Ctnna1_IPI:IPI00112963.1	R.LLILADM*ADVYK.L	0	2	2.537	0.2023	17/22
					Ctnna1_IPI:IPI00112963.1	R.NAGNEQDLGIQYK.A	0	2	3.6741	0.2712	18/24
					Ctnnb1_IPI:IPI00125899.1	R.SPQM*VSAIVR.T	1	2	2.616	0.3259	15/18
					Cul5_IPI:IPI00331507.9	K.ISNAQLQTELVEILK.N	1	2	3.8765	0.2922	20/28
					Cuta_IPI:IPI00133886.1	K.TQSSLVPALTEFVR.S	1	2	3.833	0.186	17/26
					Cyb5_IPI:IPI00230113.5	K.FLEEHPGGEEVLR.E	1	2	3.5174	0.3671	18/24
					Cyb5_IPI:IPI00230113.5	K.TYIIGELHPDDR.S	2	2	3.4813	0.3327	16/22
					Cyc1_IPI:IPI00132728.2	K.ALAEEVEVQDGPNDDGEM*FM*RPGK.L	1	3	4.1054	0.2274	36/92
					Cyc1_IPI:IPI00132728.2	R.GLLSSLDHTSIR.R	1	2	1.9535	0.1058	13/22
					Cyp2e1_IPI:IPI00110556.1	K.DIDLSPVTIGFGSIPR.E	2	2	2.5964	0.1705	17/30
					Cyp4b1_IPI:IPI00134516.1	R.NSAVWPDPEVFDPLR.F	1	2	2.5135	0.1485	13/28
					Cyp4b1_IPI:IPI00134516.1	K.GLLVLEGPK.W	1	2	2.7429	0.2763	14/16
					Cyp4b1_IPI:IPI00134516.1	R.ALDSFPGPPK.H	1	2	3.4259	0.3117	17/18
					Cyp4b1_IPI:IPI00134516.1	R.FEFSPDPSK.I	1	2	2.0743	0.1	11/16
					Cyp4b1_IPI:IPI00134516.1	R.NSAVWPDPEVFDPLR.F	1	2	3.7405	0.3218	19/28
					D10Wsu52e_IPI:IPI00116850.3	K.DLEEALEM*GVDWSLR.E	0	2	4.8378	0.4101	23/28
					D10Wsu52e_IPI:IPI00116850.3	K.LM*FEELR.N	1	2	1.9833	0.1067	11/12
					D10Wsu52e_IPI:IPI00116850.3	K.LVM*EEAPESYK.N	0	2	3.4061	0.338	18/20
					D10Wsu52e_IPI:IPI00116850.3	K.VEQHVVDGK.E	0	2	2.3028	0.2416	13/16
					D10Wsu52e_IPI:IPI00116850.3	R.GGGVGGFLPAM*K.Q	0	2	2.4687	0.1564	15/22
					D10Wsu52e_IPI:IPI00116850.3	R.GLGHQVATDALVAM*EK.A	0	3	3.4389	0.394	29/60
					D15Ertd621e_IPI:IPI00377732.3	K.LSDESLDSFLIELEK.V	0	2	4.6617	0.373	21/28
					D17Wsu104e_IPI:IPI00131954.1	R.GAEIEYAM*AYSK.A	0	2	2.8622	0.2321	15/22
					D1Pas1_IPI:IPI00133708.1	R.SFLLDLLNATGK.D	2	2	3.0658	0.3148	17/22
					Dab2_IPI:IPI00222828.2	K.LIGIDDVPDAR.G	7	2	3.0388	0.3603	17/20
					Dab2_IPI:IPI00222828.2	K.LIGIDDVPDAR.G	7	2	3.3296	0.4078	17/20
					Dab2_IPI:IPI00222828.2	K.TGQQAEPLVVDLK.D	6	2	3.9448	0.266	17/24
					Dab2_IPI:IPI00222828.2	K.VGIPQEHVDHDDFDANQLLNK.I	4	3	3.6686	0.2434	29/80
					Dak_IPI:IPI00310669.3	K.EGPSLTSPAQVLSR.L	0	2	3.0528	0.3446	15/26
					Dak_IPI:IPI00310669.3	R.AVAQAGTVGTLLIVK.N	0	2	2.1659	0.0649	14/28
					Dak_IPI:IPI00310669.3	R.LNFGLAM*EQAK.A	0	2	2.9004	0.2612	15/20
					Dao_IPI:IPI00115604.2	K.HFILTHDPSLGIYNSPYIIPGSK.T	0	3	4.9336	0.3767	39/88
					Dao_IPI:IPI00115604.2	K.M*GLALISGYNLFR.D	1	2	3.9704	0.2288	20/24
					Dao_IPI:IPI00115604.2	R.GQIIQVEAPWIK.H	1	2	3.8856	0.3831	18/22
					Dao_IPI:IPI00115604.2	R.KVESLEEVAR.G	1	2	3.1814	0.2995	15/18
					Dbn1_IPI:IPI00135475.3	R.LREDENAEPVGTTYQK.T	4	2	4.3121	0.5039	24/30
					Dbn1_IPI:IPI00135475.3	R.LREDENAEPVGTTYQK.T	4	2	3.1899	0.4387	17/30
					Dbt_IPI:IPI00130535.1	K.DRTEPVTGFQK.A	1	2	2.8504	0.1526	15/20
					Dbt_IPI:IPI00130535.1	K.LSEVVGSGK.D	1	1	2.06	0.0688	12/16
					Dbt_IPI:IPI00130535.1	K.LSFM*PFFLK.A	1	2	2.703	0.1237	12/16
					Dbt_IPI:IPI00130535.1	K.SYLENPAFM*LLDLK.-	1	2	5.09	0.4005	22/26
					Dbt_IPI:IPI00130535.1	R.ILKEDILSFLEK.Q	1	2	2.7558	0.1521	15/22
					Dbt_IPI:IPI00130535.1	R.ILKEDILSFLEK.Q	1	3	3.5217	0.0948	24/44
					Dbt_IPI:IPI00890234.1	R.SVFEIAM*ELNR.L	0	2	3.4193	0.3426	17/20
					Dci_IPI:IPI00114416.1	K.DM*YVNTIGHR.E	1	2	2.2189	0.3062	14/18
					Dci_IPI:IPI00114416.1	K.NVQELWLR.L	1	2	2.1062	0.1148	13/14
					Dci_IPI:IPI00114416.1	R.EADIQNFTSFISK.D	1	2	3.7725	0.4422	19/24
					Dci_IPI:IPI00114416.1	R.VLVETEGPAGVAVM*K.L	1	2	3.0814	0.2884	18/28
					Dci_IPI:IPI00114416.1	R.EADIQNFTSFISK.D	1	2	3.7898	0.3299	18/24
					Ddb1_IPI:IPI00316740.4	K.LLASINSTVR.L	1	2	2.3908	0.2409	13/18
					Ddb1_IPI:IPI00316740.4	K.LVFSNVNLK.E	1	2	2.4854	0.1108	13/16
					Ddb1_IPI:IPI00316740.4	R.IEVQDSSGGTTALRPSASTQALSSSVSSSK.L	1	3	3.4475	0.1244	26/116
					Ddost_IPI:IPI00117705.1	K.TADDPSLSLIK.Y	1	2	2.4015	0.0845	15/20
					Ddost_IPI:IPI00117705.1	K.TAVIDHHNYDVSDLGQHTLIVADTENLLK.A	1	3	3.3288	0.253	25/112
					Ddx1_IPI:IPI00127172.3	K.APDNYIVK.S	0	2	2.7758	0.1961	12/14
					Ddx1_IPI:IPI00127172.3	K.GHVDVLAPTVQELAALEK.E	0	3	3.7487	0.4075	26/68
					Ddx1_IPI:IPI00127172.3	K.GHVDVLAPTVQELAALEK.E	0	2	3.5144	0.3427	17/34
					Ddx1_IPI:IPI00127172.3	K.LNLSQVR.F	0	2	1.8421	0.0844	10/12
					Ddx1_IPI:IPI00127172.3	R.ELAEQTLNNVK.Q	0	2	3.3413	0.2071	18/20
					Ddx6_IPI:IPI00109932.1	K.GVTQYYAYVTER.Q	0	2	3.2507	0.2658	17/22
					Decr1_IPI:IPI00387379.1	K.VAFITGGGTGLGK.A	0	2	3.359	0.1324	17/24
					Decr1_IPI:IPI00387379.1	K.VAGHPDVVINNAAGNFISPSER.L	0	3	3.9938	0.1779	33/84
					Decr1_IPI:IPI00387379.1	R.FNIIQPGPIK.T	0	2	2.1938	0.0681	12/18
[truncated: 2,599 more rows]

## Sheet: IP3
Merged 38431+38432+38433 datasets, 1076 proteins, 7484 total spectrum counts
IPI ID	Average Xcorr	Unique peptides	Total spectrum counts		IPI ID	Peptide sequence	Redundancy	Charge	Xcorr	deltaCorr	Ions
Myh9_IPI:IPI00123181.4	3.783	166	321		1110020P15Rik_IPI:IPI00153381.1	R.AFDQGADAIYEHINEGK.L	0	2	4.8731	0.4185	24/32
Atp6v1a_IPI:IPI00407692.3	3.738	62	180		1300010F03Rik_IPI:IPI00652710.3	K.DLLGQDVFLIGPPGPLR.R	3	2	5.4708	0.3525	25/32
Cltc_IPI:IPI00169916.1	3.709	83	143		1300010F03Rik_IPI:IPI00652710.3	K.NPELVPQNYISDSPAQSIVQHLR.W	3	3	4.0867	0.4154	32/88
Myh11_IPI:IPI00114894.1	3.616	102	137		1300010F03Rik_IPI:IPI00652710.3	R.EVEYIALSR.D	3	2	2.5668	0.2126	13/16
Vil1_IPI:IPI00314041.6	3.837	58	137		1300010F03Rik_IPI:IPI00652710.3	R.NVLPVLNNLLENR.E	3	2	2.8408	0.2108	15/24
Atp6v1b2_IPI:IPI00119113.3	3.494	31	95		1300010F03Rik_IPI:IPI00652710.3	R.TLVLEGLEK.A	3	2	1.9852	0.0983	10/16
Actb_IPI:IPI00110850.1	4.239	10	94		1300010F03Rik_IPI:IPI00652710.3	R.VIALGLPVPR.Y	3	2	2.9608	0.1526	17/18
Ehhadh_IPI:IPI00127276.1	3.605	42	91		1300010F03Rik_IPI:IPI00850133.1	K.FPTEGLSSVVR.N	1	2	2.3748	0.1837	13/20
Myh10_IPI:IPI00338604.5	3.889	59	87		1300010F03Rik_IPI:IPI00850133.1	K.GGLIVYEDSPLVK.A	1	2	3.2114	0.3383	16/24
Atp5b_IPI:IPI00468481.2	4.031	34	83		1300010F03Rik_IPI:IPI00850133.1	K.LQLTDEQLQNR.S	1	2	3.41	0.3731	17/20
Acta1_IPI:IPI00110827.1	3.124	23	80		1300010F03Rik_IPI:IPI00850133.1	K.SEEIQVIK.E	1	2	2.3992	0.1999	13/14
Atp5a1_IPI:IPI00130280.1	3.605	28	75		1300010F03Rik_IPI:IPI00850133.1	R.DIYFLPFQDQLK.L	2	2	3.2448	0.1887	16/22
Atp6v1a_IPI:IPI00407692.3	3.672	42	74		1300010F03Rik_IPI:IPI00850133.1	R.DTTVQSLTLQPTVK.G	1	2	2.8817	0.0566	16/26
Hspa9_IPI:IPI00133903.1	3.572	38	71		1300010F03Rik_IPI:IPI00850133.1	R.IVADAANVDGR.E	1	2	2.7406	0.3451	18/20
Atp6v1e1_IPI:IPI00119115.2	3.59	33	71		1300010F03Rik_IPI:IPI00850133.1	R.NLADQGIINYPYSTR.E	1	2	4.0238	0.2766	20/28
Atp6v1b1_IPI:IPI00458922.1	4.035	25	63		1300010F03Rik_IPI:IPI00850133.1	R.VNAGTLAVLQR.L	1	2	2.99	0.3257	13/20
Hspa8_IPI:IPI00323357.3	3.506	34	62		1500003O03Rik_IPI:IPI00229680.5	R.IPELAINPLGDR.I	2	2	3.5984	0.2257	19/22
Spna2_IPI:IPI00753793.2	3.345	50	60		1500003O03Rik_IPI:IPI00229680.5	R.TIQEADQDGDSAISFTEFVK.V	1	2	5.5462	0.506	24/38
Actg1_IPI:IPI00136929.1	4.553	4	58		1700071K01Rik_IPI:IPI00126917.1	K.AAELIANSLATAGDGLIELR.K	1	3	4.8725	0.4087	34/76
Pcx_IPI:IPI00114710.2	3.565	36	57		1700071K01Rik_IPI:IPI00126917.1	K.AAELIANSLATAGDGLIELR.K	1	2	5.8026	0.4758	25/38
Hspa5_IPI:IPI00319992.1	3.775	28	51		1700071K01Rik_IPI:IPI00126917.1	K.DLQNVNITLR.I	4	2	3.1569	0.3422	16/18
Ass1_IPI:IPI00134746.5	3.48	28	50		1700071K01Rik_IPI:IPI00126917.1	K.EFTEAVEAK.Q	4	2	1.9146	0.1712	12/16
Actn4_IPI:IPI00118899.1	3.619	36	45		1700071K01Rik_IPI:IPI00126917.1	R.FDAGELITQR.E	4	2	3.3125	0.1537	17/18
Myl6_IPI:IPI00354819.5	3.242	14	44		1700071K01Rik_IPI:IPI00126917.1	R.FDAGELITQR.E	4	2	3.1512	0.2364	16/18
Myh14_IPI:IPI00453996.1	3.457	35	43		1700071K01Rik_IPI:IPI00126917.1	R.KLEAAEDIAYQLSR.S	1	2	5.1795	0.4658	23/26
Hspd1_IPI:IPI00308885.6	3.341	25	40		1700071K01Rik_IPI:IPI00126917.1	R.KLEAAEDIAYQLSR.S	1	3	3.2579	0.3364	21/52
Cat_IPI:IPI00312058.5	3.751	23	40		1700071K01Rik_IPI:IPI00126917.1	R.QVSDDLTER.A	4	2	1.7712	0.0502	10/16
Hadha_IPI:IPI00223092.5	3.515	30	39		1810022C23Rik_IPI:IPI00112190.1	K.AAEMLLFGK.K	2	2	2.0076	0.0569	14/16
Atp1a1_IPI:IPI00311682.5	3.59	22	37		1810022C23Rik_IPI:IPI00112190.1	K.DILVTSEDGITK.I	2	2	3.0257	0.3156	16/22
Ap2b1_IPI:IPI00119689.1	3.553	25	35		1810022C23Rik_IPI:IPI00112190.1	K.DILVTSEDGITK.I	2	2	3.6104	0.3055	16/22
Anpep_IPI:IPI00319509.5	3.711	24	35		1810022C23Rik_IPI:IPI00112190.1	K.NLINDAGEIQDVVATSTK.I	0	2	5.0218	0.5368	24/34
Atp6v1c1_IPI:IPI00130186.4	3.044	23	33		1810022C23Rik_IPI:IPI00112190.1	K.NLINDAGEIQDVVATSTK.I	0	3	4.7791	0.4276	32/68
Slc26a1_IPI:IPI00123184.1	3.186	16	31		1810027O10Rik_IPI:IPI00112126.1	R.LGALSGAGALGLASYGAHGAQFPDAYGK.E	0	3	3.4438	0.2755	30/108
Atp6v1d_IPI:IPI00118787.1	3.333	19	31		1810035L17Rik_IPI:IPI00318935.2	K.IPWTAAASELR.E	3	2	2.9552	0.3437	15/20
Hsp90ab1_IPI:IPI00229080.7	3.255	19	29		1810035L17Rik_IPI:IPI00318935.2	R.SSTGRPIAFVR.K	3	2	2.0667	0.1107	14/20
Dmxl1_IPI:IPI00674554.2	3.241	25	28		1810063B05Rik_IPI:IPI00221580.1	K.FEAGGFQSSQSTENS.-	0	2	4.2361	0.3583	21/28
Mthfd1_IPI:IPI00122862.4	3.057	21	28		2010107H07Rik_IPI:IPI00381102.7	R.VGQETFYDVYR.R	0	2	2.7474	0.4106	16/20
Aco2_IPI:IPI00116074.1	3.675	19	28		2210010C04Rik_IPI:IPI00131674.3	K.YVNWIQQTIAAN.-	1	2	2.7699	0.3282	19/22
Ap2a2_IPI:IPI00310131.5	3.172	19	28		2210011C24Rik_IPI:IPI00381097.4	R.AGEELIELR.V	0	2	2.2913	0.0764	14/16
Tubb2b_IPI:IPI00109061.1	3.459	17	28		2210011C24Rik_IPI:IPI00381097.4	R.QAALASPAVPEPSAR.R	0	2	3.1859	0.1775	17/28
Aldob_IPI:IPI00127206.6	3.375	14	28		2610016E04Rik_IPI:IPI00132542.1	K.DGETFQLM*GLYGR.E	26	2	3.4534	0.3677	16/24
2900073G15Rik_IPI:IPI00109044.8	3.555	14	28		2700060E02Rik_IPI:IPI00132456.1	K.EGLPVALEK.H	0	2	1.8184	0.1291	11/16
Ogdh_IPI:IPI00420882.3	3.687	24	27		2700060E02Rik_IPI:IPI00132456.1	K.HILGFDTGDAVLNEAAQILR.L	0	2	3.2752	0.3996	20/38
Acta1_IPI:IPI00110827.1	2.854	18	27		2700060E02Rik_IPI:IPI00132456.1	K.HILGFDTGDAVLNEAAQILR.L	0	2	2.5573	0.2346	17/38
Acadvl_IPI:IPI00119203.4	3.7	20	25		2700060E02Rik_IPI:IPI00132456.1	K.HILGFDTGDAVLNEAAQILR.L	0	3	4.4003	0.2003	32/76
Lima1_IPI:IPI00112339.9	3.045	17	25		2700060E02Rik_IPI:IPI00132456.1	K.INEAIVAVQAIIADPK.T	0	2	3.1674	0.1636	20/30
Cct8_IPI:IPI00469268.5	2.942	21	25		2700060E02Rik_IPI:IPI00132456.1	K.NAEPLINLDVNNPDFK.A	0	2	3.8483	0.2974	21/30
Tmod3_IPI:IPI00119478.1	3.145	17	25		2700060E02Rik_IPI:IPI00132456.1	K.NAEPLINLDVNNPDFK.A	0	2	3.4245	0.2799	19/30
Aldh2_IPI:IPI00111218.1	3.334	16	25		2900010M23Rik_IPI:IPI00133350.1	K.LILSTDTLEEFQEM*NK.S	2	2	5.489	0.5533	21/30
Tuba1a_IPI:IPI00110753.1	3.309	14	25		2900010M23Rik_IPI:IPI00133350.1	K.LILSTDTLEEFQEMNK.S	2	2	2.7811	0.3069	16/30
Myo6_IPI:IPI00133368.1	3.431	19	24		2900010M23Rik_IPI:IPI00133350.1	R.DTSFSGLSVEEYK.L	2	2	2.9155	0.4103	18/24
Ndufs1_IPI:IPI00308882.4	3.078	18	24		2900073G15Rik_IPI:IPI00109044.8	K.EAFNMIDQNR.D	4	2	2.3372	0.1484	14/18
Glud1_IPI:IPI00114209.1	2.893	18	24		2900073G15Rik_IPI:IPI00109044.8	R.ELLTTMGDR.F	4	2	2.1085	0.0575	9/16
Aldh6a1_IPI:IPI00461964.3	3.526	14	24		2900073G15Rik_IPI:IPI00109044.8	R.FTDEEVDELYR.E	3	2	3.2265	0.3181	18/20
Spnb2_IPI:IPI00121892.9	3.244	22	23		2900073G15Rik_IPI:IPI00109044.8	K.EAFNMIDQNR.D	4	2	3.0529	0.2069	13/18
Mccc1_IPI:IPI00320850.3	3.389	19	23		2900073G15Rik_IPI:IPI00109044.8	K.EAFNMIDQNR.D	4	2	3.658	0.2933	17/18
Ap2a1_IPI:IPI00108780.7	3.103	19	23		2900073G15Rik_IPI:IPI00109044.8	K.GNFNYIEFTR.I	2	2	3.3938	0.3241	15/18
Sdha_IPI:IPI00230351.1	3.226	16	23		2900073G15Rik_IPI:IPI00109044.8	K.LNGTDPEDVIR.N	4	2	2.9304	0.2042	18/20
Acox1_IPI:IPI00127558.3	3.536	19	23		2900073G15Rik_IPI:IPI00109044.8	R.ATSNVFAM*FDQSQIQEFK.E	5	3	4.0926	0.2405	25/68
Acsm2_IPI:IPI00169586.2	3.611	16	23		2900073G15Rik_IPI:IPI00109044.8	R.ATSNVFAM*FDQSQIQEFK.E	5	2	4.6247	0.2759	21/34
Hsd17b4_IPI:IPI00331628.5	3.387	19	22		2900073G15Rik_IPI:IPI00109044.8	R.ATSNVFAM*FDQSQIQEFK.E	5	2	5.0868	0.5363	22/34
Clpp_IPI:IPI00133270.1	3.446	14	22		2900073G15Rik_IPI:IPI00109044.8	R.ATSNVFAMFDQSQIQEFK.E	5	2	6.0667	0.5649	23/34
Etfb_IPI:IPI00121440.4	2.813	14	22		2900073G15Rik_IPI:IPI00109044.8	R.ATSNVFAMFDQSQIQEFK.E	5	2	4.605	0.2484	19/34
Acadm_IPI:IPI00134961.1	3.129	12	22		2900073G15Rik_IPI:IPI00109044.8	R.ATSNVFAMFDQSQIQEFK.E	5	3	4.3597	0.3361	26/68
Acta1_IPI:IPI00110827.1	2.722	16	22		2900073G15Rik_IPI:IPI00109044.8	R.ELLTTM*GDR.F	4	2	2.1801	0.209	11/16
Atp5o_IPI:IPI00118986.1	3.311	13	22		2900073G15Rik_IPI:IPI00109044.8	R.ELLTTM*GDRFTDEEVDELYR.E	3	3	3.5803	0.2403	25/76
Ncoa7_IPI:IPI00671462.2	3.195	18	21		2900073G15Rik_IPI:IPI00109044.8	R.ELLTTMGDR.F	4	2	2.607	0.24	13/16
Slc27a2_IPI:IPI00130924.1	3.539	15	21		2900073G15Rik_IPI:IPI00109044.8	R.FTDEEVDELYR.E	3	2	3.9232	0.3188	18/20
Idh1_IPI:IPI00135231.2	3.218	16	21		2900073G15Rik_IPI:IPI00109044.8	R.FTDEEVDELYR.E	3	2	4.7071	0.3054	18/20
Tmigd1_IPI:IPI00110464.1	2.901	11	21		2900073G15Rik_IPI:IPI00109044.8	K.EAFNM*IDQNR.D	4	2	1.9404	0.0719	13/18
Pcca_IPI:IPI00330523.1	2.99	18	20		2900073G15Rik_IPI:IPI00109044.8	K.EAFNM*IDQNR.D	4	2	3.6353	0.0813	16/18
Myo1c_IPI:IPI00467172.2	3.307	17	20		2900073G15Rik_IPI:IPI00109044.8	K.EAFNM*IDQNR.D	4	2	2.1333	0.0956	11/18
Atp1a3_IPI:IPI00122048.2	3.69	12	20		2900073G15Rik_IPI:IPI00109044.8	K.EAFNMIDQNR.D	4	2	3.4442	0.2467	16/18
Atp6v1b1_IPI:IPI00458922.1	3.851	11	20		2900073G15Rik_IPI:IPI00109044.8	K.EAFNMIDQNR.D	4	2	3.6793	0.3282	17/18
Idh2_IPI:IPI00318614.9	3.652	13	20		2900073G15Rik_IPI:IPI00109044.8	K.GNFNYIEFTR.I	2	2	3.6382	0.404	14/18
Atp5o_IPI:IPI00118986.1	3.029	11	20		2900073G15Rik_IPI:IPI00109044.8	K.KGNFNYIEFTR.I	2	2	2.0647	0.2646	14/20
Keg1_IPI:IPI00121522.1	2.991	12	20		2900073G15Rik_IPI:IPI00109044.8	K.LNGTDPEDVIR.N	4	2	3.5633	0.333	18/20
Atp6v1f_IPI:IPI00315999.4	3.168	8	20		2900073G15Rik_IPI:IPI00109044.8	K.LNGTDPEDVIR.N	4	2	2.6579	0.1144	18/20
Cct2_IPI:IPI00320217.9	3.816	18	19		2900073G15Rik_IPI:IPI00109044.8	K.LNGTDPEDVIR.N	4	2	2.6307	0.1358	19/20
Mdh2_IPI:IPI00323592.2	3.508	12	19		2900073G15Rik_IPI:IPI00109044.8	K.LNGTDPEDVIR.N	4	2	3.2789	0.2121	18/20
Dlst_IPI:IPI00134809.2	3.501	11	19		2900073G15Rik_IPI:IPI00109044.8	R.ATSNVFAM*FDQSQIQEFK.E	5	2	4.1198	0.3708	21/34
Etfa_IPI:IPI00116753.4	3.628	9	19		2900073G15Rik_IPI:IPI00109044.8	R.ATSNVFAM*FDQSQIQEFK.E	5	2	5.6618	0.4107	25/34
Atp6v1b2_IPI:IPI00119113.3	3.339	11	18		2900073G15Rik_IPI:IPI00109044.8	R.ATSNVFAM*FDQSQIQEFK.E	5	2	4.8044	0.4783	22/34
Cdh16_IPI:IPI00129960.1	3.991	9	18		2900073G15Rik_IPI:IPI00109044.8	R.ATSNVFAM*FDQSQIQEFK.E	5	3	4.4683	0.247	30/68
Idh3b_IPI:IPI00126635.1	2.886	14	18		2900073G15Rik_IPI:IPI00109044.8	R.ATSNVFAMFDQSQIQEFK.E	5	2	5.6624	0.4595	25/34
Cct7_IPI:IPI00331174.5	3.189	13	18		2900073G15Rik_IPI:IPI00109044.8	R.ATSNVFAMFDQSQIQEFK.E	5	3	3.1911	0.3354	23/68
Uqcrc2_IPI:IPI00119138.1	3.157	13	18		2900073G15Rik_IPI:IPI00109044.8	R.DGFIDKEDLHDM*LASM*GK.N	2	2	4.4205	0.563	20/34
Atp5a1_IPI:IPI00130280.1	3.363	15	17		2900073G15Rik_IPI:IPI00109044.8	R.DGFIDKEDLHDMLASM*GK.N	2	3	3.2025	0.2213	25/68
Aldh1l1_IPI:IPI00153317.3	3.18	15	17		2900073G15Rik_IPI:IPI00109044.8	R.ELLTTM*GDR.F	4	2	2.2575	0.2333	11/16
Rps6ka3_IPI:IPI00114333.2	3.225	14	17		2900073G15Rik_IPI:IPI00109044.8	R.ELLTTM*GDRFTDEEVDELYR.E	3	3	4.7642	0.3156	31/76
Acadl_IPI:IPI00119114.2	3.374	13	17		2900073G15Rik_IPI:IPI00109044.8	R.ELLTTMGDR.F	4	2	1.7679	0.0698	10/16
Acat1_IPI:IPI00154054.1	3.792	11	17		2900073G15Rik_IPI:IPI00109044.8	R.ELLTTMGDR.F	4	1	2.1078	0.1935	10/16
Slc25a3_IPI:IPI00124771.1	3.131	11	17		2900073G15Rik_IPI:IPI00109044.8	R.ELLTTMGDR.F	4	2	2.7518	0.2735	14/16
IPI:IPI00123176.1_IPI:IPI00123176.1	3.584	9	17		2900073G15Rik_IPI:IPI00109044.8	R.ELLTTMGDRFTDEEVDELYR.E	3	3	5.3332	0.4327	33/76
Atp5l_IPI:IPI00133342.1	3.371	4	17		2900073G15Rik_IPI:IPI00109044.8	R.FTDEEVDELYR.E	3	2	4.7548	0.3271	18/20
Acox3_IPI:IPI00318108.2	3.574	14	16		2900073G15Rik_IPI:IPI00109044.8	R.FTDEEVDELYR.E	3	2	3.025	0.3301	18/20
Cct4_IPI:IPI00116277.3	3.36	13	16		2900073G15Rik_IPI:IPI00109044.8	R.FTDEEVDELYR.E	3	2	4.5687	0.3529	18/20
Echs1_IPI:IPI00454049.4	3.155	13	16		4931406C07Rik_IPI:IPI00126172.1	K.VYDLNEIAK.V	0	2	1.6157	0.181	10/16
Cct3_IPI:IPI00116283.1	2.781	12	16		4931406C07Rik_IPI:IPI00126172.1	R.IAEVGGVPYLLPLVNK.K	0	2	3.9555	0.334	15/30
Atp6v1c2_IPI:IPI00453992.2	2.991	11	16		4932438A13Rik_IPI:IPI00755374.3	K.GIQVTATTPSMRAVR.F	6	2	2.5893	0.1524	14/28
Hadhb_IPI:IPI00115607.3	2.508	11	16		5033411D12Rik_IPI:IPI00154015.2	R.VLAGPFATMNLGDLGAEVIK.V	0	2	5.3132	0.429	26/38
Pecr_IPI:IPI00331596.6	3.331	9	16		5730469M10Rik_IPI:IPI00187272.3	K.LDELGVPLYAVVK.E	5	2	4.2839	0.3131	18/24
Myl3_IPI:IPI00133392.3	3.191	4	16		5730469M10Rik_IPI:IPI00187272.3	K.NGAVIM*AVR.R	6	2	1.8339	0.0816	13/16
Vcp_IPI:IPI00622235.5	3.698	14	15		5730469M10Rik_IPI:IPI00187272.3	R.EVEDFQPYFK.G	4	2	2.4298	0.109	14/18
Atp5b_IPI:IPI00468481.2	3.637	13	15		6720456B07Rik_IPI:IPI00127176.3	R.RIEYIEAR.V	0	2	2.7602	0.1838	12/14
Acox2_IPI:IPI00134870.3	3.009	12	15		Aacs_IPI:IPI00135189.3	K.FSGIVYSR.M	0	2	1.7125	0.1095	10/14
Grhpr_IPI:IPI00130530.1	3.255	10	15		Aacs_IPI:IPI00135189.3	R.GAFSNPETLDLYR.D	0	2	2.3416	0.3425	12/24
2900073G15Rik_IPI:IPI00109044.8	3.925	9	15		Aars_IPI:IPI00321308.4	K.M*SNYDTDLFM*PYFEAIQK.G	0	2	2.7835	0.1667	13/34
Tubb4_IPI:IPI00109073.5	3.32	8	15		Aass_IPI:IPI00387491.1	K.AQEANMNLLDEVLKQEIR.L	0	2	2.9796	0.2762	14/34
Cat_IPI:IPI00312058.5	3.743	12	14		Aass_IPI:IPI00387491.1	K.EIYGPILER.I	0	2	1.8567	0.0994	10/16
Hsp90aa1_IPI:IPI00330804.4	2.997	9	14		Aass_IPI:IPI00387491.1	K.VLVLGSGYVSGPVLEYLSR.D	1	2	4.2559	0.5168	18/36
Dab2_IPI:IPI00222828.2	3.242	8	14		Aass_IPI:IPI00387491.1	R.VNM*VTASYITPAMK.E	1	2	2.5199	0.2307	15/26
Slc27a2_IPI:IPI00130924.1	2.897	12	14		Aass_IPI:IPI00387491.1	K.VLVLGSGYVSGPVLEYLSR.D	1	2	4.0641	0.5023	18/36
LOC100044454_IPI:IPI00135284.1	3.625	10	14		Abat_IPI:IPI00227445.1	K.IDIPSFDWPIAPFPR.L	2	2	3.7107	0.3922	19/28
Tpi1_IPI:IPI00467833.6	3.329	10	14		Abat_IPI:IPI00227445.1	K.TLLTGLLDLQAQYPQFISR.V	1	2	3.3908	0.1809	15/36
Acads_IPI:IPI00116591.1	2.946	10	14		Abcg2_IPI:IPI00468691.3	K.AELDQLPGAQEK.K	0	2	3.5606	0.2616	17/22
Atp5f1_IPI:IPI00341282.2	2.677	10	14		Abcg2_IPI:IPI00468691.3	K.SSLLDVLAAR.K	2	2	3.5508	0.2352	17/18
Atp5c1_IPI:IPI00313475.1	3.01	9	14		Abhd14b_IPI:IPI00111876.2	K.TPALIVYGDQDPM*GSSSFQHLK.Q	1	3	3.4328	0.2607	31/84
Tpm1_IPI:IPI00123316.1	2.923	8	14		Abhd14b_IPI:IPI00111876.2	K.TPALIVYGDQDPMGSSSFQHLK.Q	1	3	4.9168	0.462	39/84
Slc25a13_IPI:IPI00135651.1	3.369	12	13		Abhd14b_IPI:IPI00111876.2	R.AVAIDLPGLGR.S	0	2	2.7487	0.2953	13/20
Hsp90b1_IPI:IPI00129526.1	2.982	12	13		Abhd14b_IPI:IPI00111876.2	R.AVAIDLPGLGR.S	0	2	3.026	0.311	16/20
Spna2_IPI:IPI00137368.7	3.54	11	13		Acaa1a_IPI:IPI00121833.3	K.AEELGLPILGVLR.S	2	2	3.9503	0.1598	21/24
Vill_IPI:IPI00172312.2	3.651	9	13		Acaa1a_IPI:IPI00121833.3	R.IAQFLSGIPETVPLSTVNR.Q	1	2	4.3718	0.4151	24/36
Ephx2_IPI:IPI00321617.1	3.355	12	13		Acaa1a_IPI:IPI00121833.3	R.LKPEQLGDISVGNVLEPGAGAVMAR.I	0	3	3.3458	0.0791	31/96
Cct6a_IPI:IPI00116281.3	3.179	12	13		Acaa1a_IPI:IPI00121833.3	R.QVVTLLNELK.R	2	2	2.0618	0.2079	12/18
BC026585_IPI:IPI00153227.5	4.134	10	13		Acaa1a_IPI:IPI00121833.3	R.SKAEELGLPILGVLR.S	2	2	2.4671	0.2128	17/28
Actr3_IPI:IPI00115627.4	2.877	10	13		Acaa1a_IPI:IPI00121833.3	K.AEELGLPILGVLR.S	2	2	3.4159	0.102	18/24
Rps19_IPI:IPI00113241.7	2.571	11	13		Acaa1a_IPI:IPI00121833.3	K.AEELGLPILGVLR.S	2	2	3.7769	0.1519	21/24
Prdx5_IPI:IPI00129517.1	3.178	9	13		Acaa1a_IPI:IPI00121833.3	K.DGGSTTAGNSSQVSDGAAAVLLAR.R	2	2	5.0226	0.3096	25/46
Atp6v1g3_IPI:IPI00222992.1	4.143	6	13		Acaa1a_IPI:IPI00121833.3	R.IAQFLSGIPETVPLSTVNR.Q	1	2	4.5293	0.3971	22/36
Immt_IPI:IPI00228150.1	2.804	11	12		Acaa1a_IPI:IPI00121833.3	R.QVVTLLNELK.R	2	2	2.4514	0.1974	13/18
Slc3a1_IPI:IPI00128432.3	2.637	11	12		Acaa1a_IPI:IPI00121833.3	R.SKAEELGLPILGVLR.S	2	2	3.5524	0.2011	18/28
Actb_IPI:IPI00110850.1	4.511	8	12		Acaa1a_IPI:IPI00122139.3	K.LKPEQLGDISVGNVLQPGAGAIM*AR.I	0	3	3.8755	0.3145	29/96
Hspa1l_IPI:IPI00133208.3	3.11	8	12		Acaa2_IPI:IPI00226430.2	K.ALDLDPSK.T	1	2	2.0465	0.1151	12/14
Suclg2_IPI:IPI00459487.3	3.233	12	12		Acaa2_IPI:IPI00226430.2	K.DFSATDLTEFAAR.A	1	2	4.0016	0.4679	21/24
Atp6v1h_IPI:IPI00311461.1	3.499	11	12		Acaa2_IPI:IPI00226430.2	K.DFSATDLTEFAAR.A	1	2	4.5476	0.4349	21/24
Tcp1_IPI:IPI00118678.1	3.487	11	12		Acaa2_IPI:IPI00226430.2	K.DMDLIDVNEAFAPQFLSVQK.A	1	2	4.9993	0.476	20/38
Acaa2_IPI:IPI00226430.2	3.391	10	12		Acaa2_IPI:IPI00226430.2	K.LEDTLWAGLTDQHVK.L	1	2	3.7441	0.4138	16/28
Aldh4a1_IPI:IPI00405699.2	3.077	10	12		Acaa2_IPI:IPI00226430.2	K.LPMGMTAENLAAK.Y	1	2	2.4545	0.1329	15/24
Slc25a4_IPI:IPI00115564.5	2.753	10	12		Acaa2_IPI:IPI00226430.2	K.LPMGMTAENLAAK.Y	1	2	2.5828	0.1819	16/24
Suclg1_IPI:IPI00406442.3	3.234	8	12		Acaa2_IPI:IPI00226430.2	K.VPPETIDSVIVGNVM*QSSSDAAYLAR.H	1	3	4.0945	0.2618	29/100
Pipox_IPI:IPI00110719.1	2.935	8	12		Acaa2_IPI:IPI00226430.2	K.VPPETIDSVIVGNVMQSSSDAAYLAR.H	1	3	4.5045	0.4504	37/100
Pdzk1_IPI:IPI00228883.2	2.87	11	11		Acaa2_IPI:IPI00226430.2	R.TPFGAYGGLLK.D	1	2	2.1995	0.1709	13/20
Hspd1_IPI:IPI00308885.6	3.406	9	11		Acaa2_IPI:IPI00226430.2	R.VGVPTETGALTLNR.L	1	2	2.9774	0.389	16/26
Gsn_IPI:IPI00117167.2	2.854	9	11		Acaa2_IPI:IPI00226430.2	R.YALQSQQR.W	1	2	2.5391	0.1448	12/14
Lactb_IPI:IPI00109293.1	3.031	10	11		Acad10_IPI:IPI00170013.1	K.AAHLMDVAGNK.T	1	2	2.0694	0.228	12/20
Acad10_IPI:IPI00170013.1	2.887	10	11		Acad10_IPI:IPI00170013.1	K.AEGLWNLFLPLETDPEKK.Y	2	3	3.5369	0.3247	26/68
Ivd_IPI:IPI00471246.2	2.848	10	11		Acad10_IPI:IPI00170013.1	K.GGLVISPEGLSPAVR.K	2	2	3.3277	0.3083	17/28
Gcdh_IPI:IPI00120233.1	3.752	9	11		Acad10_IPI:IPI00170013.1	K.LYEQLVQFIEQK.V	2	2	3.8147	0.2499	19/22
Pdhb_IPI:IPI00132042.1	3.344	9	11		Acad10_IPI:IPI00170013.1	R.GFEIAQGR.L	0	2	1.7234	0.116	11/14
Hsd17b4_IPI:IPI00331628.5	3.047	9	11		Acad10_IPI:IPI00170013.1	R.KLYEQLVQFIEQK.V	2	2	4.1718	0.2518	20/24
Fbp1_IPI:IPI00228630.5	4.3	8	11		Acad10_IPI:IPI00170013.1	R.MQEPAVPR.V	0	2	1.8221	0.073	11/14
Ggt1_IPI:IPI00122522.1	3.231	8	11		Acad10_IPI:IPI00170013.1	R.SRVEIEQAR.L	1	2	2.6942	0.0886	14/16
Dhrs4_IPI:IPI00318750.4	2.991	8	11		Acad10_IPI:IPI00170013.1	R.SRVEIEQAR.L	1	2	1.8077	0.0813	11/16
Ndufs3_IPI:IPI00121309.2	2.903	8	11		Acad10_IPI:IPI00170013.1	R.TAFGKPLVEQGTILADIAR.S	1	3	4.279	0.3305	26/72
Nphp3_IPI:IPI00330747.2	2.892	9	10		Acad10_IPI:IPI00170013.1	R.WLVPLLEGR.I	2	2	2.5122	0.1536	13/16
Nnt_IPI:IPI00309964.3	2.689	9	10		Acad8_IPI:IPI00274222.2	K.AAQLGFGGVYVR.T	0	2	3.3066	0.3555	17/22
Mep1b_IPI:IPI00126232.1	3.293	8	10		Acad8_IPI:IPI00274222.2	K.DYAVQQYM*R.D	0	2	2.294	0.0555	11/16
Tkt_IPI:IPI00137409.3	3.165	8	10		Acad8_IPI:IPI00274222.2	R.IGTEGQGFLIAMK.G	0	2	3.1188	0.3721	18/24
Pls3_IPI:IPI00115528.3	3.057	8	10		Acad8_IPI:IPI00274222.2	R.SQYLQFQLADMATK.L	0	2	4.3616	0.4517	21/26
Tmigd1_IPI:IPI00110464.1	2.543	7	10		Acad8_IPI:IPI00274222.2	R.TAAVALQEER.E	0	2	2.8864	0.2664	15/18
Asl_IPI:IPI00314788.5	3.024	9	10		Acad8_IPI:IPI00274222.2	R.TAAVALQEER.E	0	2	3.0969	0.2898	17/18
Sucla2_IPI:IPI00261627.1	3.442	8	10		Acad8_IPI:IPI00274222.2	R.TDVGGSGLSR.L	0	2	2.2585	0.1988	13/18
Dbt_IPI:IPI00130535.1	3.068	8	10		Acad8_IPI:IPI00274222.2	R.VHQILEGSNEVM*R.M	0	3	3.1523	0.1345	21/48
Dld_IPI:IPI00331564.2	3.634	7	10		Acad8_IPI:IPI00274222.2	R.VHQILEGSNEVMR.M	0	3	3.5537	0.2858	20/48
Atp5h_IPI:IPI00230507.5	3.481	7	10		Acad9_IPI:IPI00331710.1	K.FFTEEVDSR.K	1	2	2.1302	0.1382	14/16
Prdx1_IPI:IPI00121788.1	2.686	7	10		Acad9_IPI:IPI00331710.1	K.GVFPFPEVSQHELSEINQFVGPLEK.F	1	3	3.2678	0.2451	24/96
Hibadh_IPI:IPI00116222.1	3.705	6	10		Acad9_IPI:IPI00331710.1	K.SGNVTTVMETIGR.K	2	2	2.5121	0.1152	16/24
Tpm3_IPI:IPI00169707.2	2.822	6	10		Acad9_IPI:IPI00331710.1	R.NLSEFGLIQEK.F	2	2	2.6254	0.1441	15/20
Idh3a_IPI:IPI00459725.2	2.541	5	10		Acad9_IPI:IPI00331710.1	R.VPVENVLGEVGGGFK.V	1	2	2.8156	0.224	16/28
Slc25a5_IPI:IPI00127841.3	2.776	4	10		Acadl_IPI:IPI00119114.2	K.AQDTAELFFEDVR.L	1	2	4.8455	0.3852	20/24
Atp5j_IPI:IPI00125460.1	3.716	7	10		Acadl_IPI:IPI00119114.2	K.GFYYLM*QELPQER.L	1	2	3.0635	0.2378	15/24
Brp44_IPI:IPI00131896.1	3.105	7	10		Acadl_IPI:IPI00119114.2	K.KLTDVGIR.R	0	2	2.8465	0.1513	12/14
Atp5k_IPI:IPI00111770.7	2.956	6	10		Acadl_IPI:IPI00119114.2	K.QGLLGINIAEK.H	1	2	2.5719	0.1201	12/20
Calm1_IPI:IPI00467841.6	4.037	5	10		Acadl_IPI:IPI00119114.2	K.TVAHIQTVQHK.L	1	2	3.3542	0.378	17/20
Birc6_IPI:IPI00134095.3	3.262	9	9		Acadl_IPI:IPI00119114.2	R.LDSGSASMAK.Y	1	2	2.3877	0.2623	12/18
1300010F03Rik_IPI:IPI00850133.1	3.031	9	9		Acadl_IPI:IPI00119114.2	R.LPANALLGEENK.G	1	2	3.8562	0.4149	20/22
Ctnna1_IPI:IPI00112963.1	3.008	9	9		Acadl_IPI:IPI00119114.2	R.LPANALLGEENK.G	1	2	3.7155	0.2786	20/22
Aifm1_IPI:IPI00129577.1	2.941	9	9		Acadl_IPI:IPI00119114.2	R.LPANALLGEENK.G	1	2	3.696	0.4586	20/22
Myo6_IPI:IPI00462752.4	3.855	7	9		Acadl_IPI:IPI00119114.2	R.LPANALLGEENKGFYYLM*QELPQER.L	1	3	4.4748	0.4777	34/96
Acad8_IPI:IPI00274222.2	3.114	8	9		Acadl_IPI:IPI00119114.2	R.LPANALLGEENKGFYYLM*QELPQER.L	1	3	3.8388	0.4634	28/96
Decr1_IPI:IPI00387379.1	2.783	8	9		Acadl_IPI:IPI00119114.2	R.LPANALLGEENKGFYYLMQELPQER.L	1	3	4.3959	0.2217	35/96
Cyp4b1_IPI:IPI00134516.1	2.376	8	9		Acadl_IPI:IPI00119114.2	R.SGSDWILNGSK.V	1	2	2.0237	0.1625	14/20
Ywhaz_IPI:IPI00116498.1	4.193	7	9		Acadl_IPI:IPI00119114.2	R.SPAHGISLFLVENGMK.G	1	3	3.5189	0.1701	25/60
Lap3_IPI:IPI00331436.4	3.596	7	9		Acadl_IPI:IPI00119114.2	R.VQPIYGGTNEIM*K.E	1	2	3.3427	0.3839	20/24
Hadh_IPI:IPI00121105.2	3.584	7	9		Acadl_IPI:IPI00119114.2	R.VQPIYGGTNEIMK.E	1	2	2.5623	0.2342	13/24
Gpx1_IPI:IPI00319652.2	3.409	7	9		Acadl_IPI:IPI00119114.2	R.VQPIYGGTNEIMK.E	1	2	2.8592	0.2661	17/24
Ldhd_IPI:IPI00380320.4	3.395	7	9		Acadm_IPI:IPI00134961.1	K.ENVLIGEGAGFK.I	0	2	2.6584	0.0584	15/22
Gatm_IPI:IPI00112129.1	3.105	7	9		Acadm_IPI:IPI00134961.1	K.IYQIYEGTAQIQR.L	0	2	4.1483	0.4385	21/24
Acot10_IPI:IPI00127260.2	2.926	7	9		Acadm_IPI:IPI00134961.1	K.SGEYPFPLIK.R	0	2	2.4486	0.2626	13/18
1700071K01Rik_IPI:IPI00126917.1	3.602	6	9		Acadm_IPI:IPI00134961.1	K.ANWYFLLAR.S	0	2	3.2827	0.2511	14/16
Bdh1_IPI:IPI00330754.1	3.411	6	9		Acadm_IPI:IPI00134961.1	K.ENVLIGEGAGFK.I	0	2	3.1779	0.3079	15/22
Eef1a2_IPI:IPI00119667.1	2.658	6	9		Acadm_IPI:IPI00134961.1	K.ENVLIGEGAGFK.I	0	2	3.0999	0.2268	15/22
Atp1b1_IPI:IPI00121550.3	3.187	5	9		Acadm_IPI:IPI00134961.1	K.IAM*GAFDR.T	0	2	1.9873	0.1048	10/14
Prdx1_IPI:IPI00121788.1	2.474	9	9		Acadm_IPI:IPI00134961.1	K.IAM*GAFDR.T	0	2	2.0188	0.2284	10/14
Actb_IPI:IPI00110850.1	4.018	8	9		Acadm_IPI:IPI00134961.1	K.IYQIYEGTAQIQR.L	0	2	5.2223	0.4428	21/24
Atp6v1e1_IPI:IPI00119115.2	3.667	7	9		Acadm_IPI:IPI00134961.1	K.IYQIYEGTAQIQR.L	0	2	4.2394	0.3013	21/24
Hrsp12_IPI:IPI00130640.5	4.323	6	9		Acadm_IPI:IPI00134961.1	K.LLVEHQGVSFLLAEMAM*K.V	0	3	4.6207	0.1684	29/68
Gm10053_IPI:IPI00222419.5	3.416	6	9		Acadm_IPI:IPI00134961.1	K.LLVEHQGVSFLLAEMAMK.V	0	2	3.1653	0.2864	14/34
Rpl23_IPI:IPI00139780.1	3.195	6	9		Acadm_IPI:IPI00134961.1	K.LLVEHQGVSFLLAEMAMK.V	0	3	3.6355	0.2217	25/68
Ndufa4_IPI:IPI00125929.2	2.851	6	9		Acadm_IPI:IPI00134961.1	K.QEPGLGFSFELTEQQK.E	1	2	3.4551	0.367	17/30
Cisd1_IPI:IPI00128346.1	3.757	5	9		Acadm_IPI:IPI00134961.1	K.SGEYPFPLIK.R	0	2	2.1755	0.2488	14/18
Myl6b_IPI:IPI00261638.1	2.93	3	9		Acadm_IPI:IPI00134961.1	K.SGEYPFPLIK.R	0	2	1.9319	0.1368	11/18
Vps35_IPI:IPI00111181.1	3.342	8	8		Acadm_IPI:IPI00134961.1	K.SGEYPFPLIK.R	0	2	2.7339	0.2571	14/18
Acsl1_IPI:IPI00112549.1	3.218	8	8		Acadm_IPI:IPI00134961.1	R.EEIIPVAPEYDK.S	1	2	2.9811	0.3169	14/22
Wdr7_IPI:IPI00120637.4	3.171	8	8		Acadm_IPI:IPI00134961.1	R.EEIIPVAPEYDK.S	1	2	2.8562	0.325	15/22
Acox1_IPI:IPI00127558.3	3.096	8	8		Acadm_IPI:IPI00134961.1	R.EEIIPVAPEYDK.S	1	2	3.2231	0.2829	17/22
Lrp2_IPI:IPI00349520.5	2.814	8	8		Acadm_IPI:IPI00134961.1	R.EEIIPVAPEYDK.S	1	2	2.7317	0.2021	13/22
Opa1_IPI:IPI00117657.2	2.723	8	8		Acadm_IPI:IPI00134961.1	R.GIAFEDVR.V	0	2	2.3797	0.2662	12/14
Ass1_IPI:IPI00134746.5	2.644	8	8		Acadm_IPI:IPI00134961.1	R.NTYYASIAK.A	0	2	1.9876	0.0912	12/16
Slc25a12_IPI:IPI00308162.3	3.071	7	8		Acadm_IPI:IPI00134961.1	R.TRPTVAAGAVGLAQR.A	0	3	3.8484	0.3657	26/56
Enpep_IPI:IPI00134585.1	2.46	7	8		Acadm_IPI:IPI00134961.1	R.TRPTVAAGAVGLAQR.A	0	2	4.0849	0.472	21/28
Trap1_IPI:IPI00132762.1	3.548	6	8		Acadm_IPI:IPI00134961.1	R.EEIIPVAPEYDK.S	1	2	3.043	0.2566	15/22
Ncl_IPI:IPI00317794.5	3.098	6	8		Acads_IPI:IPI00116591.1	K.GISAFLVPM*PTPGLTLGK.K	2	2	2.8612	0.0671	14/34
Fh1_IPI:IPI00129928.2	4.009	8	8		Acads_IPI:IPI00116591.1	K.GISAFLVPMPTPGLTLGK.K	2	2	3.115	0.1758	20/34
Cct5_IPI:IPI00116279.3	3.702	7	8		Acads_IPI:IPI00116591.1	K.GISAFLVPMPTPGLTLGK.K	2	2	3.1594	0.2233	21/34
Phb2_IPI:IPI00321718.4	3.699	7	8		Acads_IPI:IPI00116591.1	K.IAM*QTLDM*GR.I	1	2	2.7643	0.1409	15/18
Pdia6_IPI:IPI00222496.3	3.466	7	8		Acads_IPI:IPI00116591.1	K.IAM*QTLDMGR.I	1	2	2.6028	0.1604	14/18
Akr1a4_IPI:IPI00466128.3	3.319	7	8		Acads_IPI:IPI00116591.1	K.IAMQTLDM*GR.I	1	2	3.1037	0.2092	15/18
Acot9_IPI:IPI00314069.1	3.076	7	8		Acads_IPI:IPI00116591.1	K.IAMQTLDM*GR.I	1	2	2.5986	0.2236	13/18
Pkm2_IPI:IPI00407130.4	2.898	7	8		Acads_IPI:IPI00116591.1	K.IAMQTLDMGR.I	1	2	2.4111	0.4076	13/18
Trim21_IPI:IPI00331738.4	2.785	7	8		Acads_IPI:IPI00116591.1	K.IAMQTLDMGR.I	1	2	2.693	0.2671	12/18
Actr2_IPI:IPI00177038.1	3.049	6	8		Acads_IPI:IPI00116591.1	K.LADM*ALALESAR.L	2	2	2.4746	0.2682	16/22
Tufm_IPI:IPI00274407.1	3.048	5	8		Acads_IPI:IPI00116591.1	K.LADM*ALALESAR.L	2	2	3.2318	0.2626	17/22
Clta_IPI:IPI00114409.1	2.171	5	8		Acads_IPI:IPI00116591.1	K.LADMALALESAR.L	2	2	3.4988	0.2757	18/22
Slc10a2_IPI:IPI00136340.1	3.1	4	8		Acads_IPI:IPI00116591.1	R.EHLFPTAQVK.K	1	2	2.3158	0.103	11/18
Ndufa13_IPI:IPI00230715.5	3.31	7	8		Acads_IPI:IPI00116591.1	R.ITEIYEGTSEIQR.L	2	2	4.412	0.4916	20/24
Scp2_IPI:IPI00134131.2	3.042	7	8		Acads_IPI:IPI00331251.1	K.LAASEAATAISHQAIQILGGM*GYVTEM*PAER.Y	1	3	3.9523	0.196	35/120
Atp5h_IPI:IPI00230507.5	4.053	6	8		Acadsb_IPI:IPI00119842.1	K.YYASEVAGLTTSK.C	1	2	3.348	0.3565	19/24
Arf2_IPI:IPI00135730.1	3.265	6	8		Acadsb_IPI:IPI00119842.1	R.IFDFQGLQHQVAQVATQLEATR.L	1	3	5.8977	0.3993	35/84
Nme2_IPI:IPI00127417.1	3.233	6	8		Acadsb_IPI:IPI00119842.1	R.LLTYNAAR.L	1	2	1.8765	0.114	9/14
Aif1l_IPI:IPI00458418.2	2.673	6	8		Acadvl_IPI:IPI00119203.4	K.AMVENGGLVTGNPLGI.-	1	2	2.8652	0.2073	17/30
Cox5a_IPI:IPI00120719.4	3.074	4	8		Acadvl_IPI:IPI00119203.4	K.ASNTSEVYFDGVK.V	1	2	3.3097	0.3668	17/24
Uqcrb_IPI:IPI00132347.1	2.994	3	8		Acadvl_IPI:IPI00119203.4	K.ELGAFGLQVPSELGGLGLSNTQYAR.L	1	3	6.7024	0.544	36/96
Aco1_IPI:IPI00622780.1	3.777	7	7		Acadvl_IPI:IPI00119203.4	K.GIVNEQFLLQR.L	1	2	3.4767	0.2076	16/20
Papss2_IPI:IPI00754489.3	3.719	7	7		Acadvl_IPI:IPI00119203.4	K.GQLTIDQVFPYPSVLSEEQAQFLK.E	1	3	5.8026	0.4425	35/92
Canx_IPI:IPI00119618.1	3.148	6	7		Acadvl_IPI:IPI00119203.4	K.ITAFVVER.S	1	2	2.501	0.2481	12/14
Acadvl_IPI:IPI00119203.4	3.92	7	7		Acadvl_IPI:IPI00119203.4	K.NPFGNVGLLM*GEAGK.Q	1	2	3.0886	0.1741	19/28
Fech_IPI:IPI00228343.4	3.658	7	7		Acadvl_IPI:IPI00119203.4	K.NPFGNVGLLM*GEAGK.Q	1	2	3.4152	0.372	19/28
Aldh8a1_IPI:IPI00267407.1	3.642	7	7		Acadvl_IPI:IPI00119203.4	K.NPFGNVGLLMGEAGK.Q	1	2	4.0826	0.477	22/28
Ehd1_IPI:IPI00126083.3	3.136	7	7		Acadvl_IPI:IPI00119203.4	K.TPIKDAATGAVK.E	1	3	3.1515	0.42	16/44
Sdhb_IPI:IPI00338536.1	2.71	7	7		Acadvl_IPI:IPI00119203.4	K.TPIKDAATGAVK.E	1	2	2.1485	0.126	12/22
Dao_IPI:IPI00115604.2	3.45	6	7		Acadvl_IPI:IPI00119203.4	K.VAVNILNNGR.F	1	2	2.5836	0.1835	14/18
Mdh1_IPI:IPI00336324.1	3.123	6	7		Acadvl_IPI:IPI00119203.4	K.VPSENVLGEVGDGFK.V	1	2	3.9472	0.4092	20/28
D10Wsu52e_IPI:IPI00116850.3	3.098	6	7		Acadvl_IPI:IPI00119203.4	K.VPSENVLGEVGDGFK.V	1	2	4.1424	0.5304	22/28
Got2_IPI:IPI00117312.1	3.038	6	7		Acadvl_IPI:IPI00119203.4	R.EATQAVLDKPETLSSDASTR.E	0	3	3.411	0.3647	26/76
Eno1_IPI:IPI00462072.3	3.023	6	7		Acadvl_IPI:IPI00119203.4	R.FFEEVNDPAK.N	1	2	2.0708	0.1246	11/18
Aldh3a2_IPI:IPI00111235.2	2.843	6	7		Acadvl_IPI:IPI00119203.4	R.FFEEVNDPAKNDALEKVEDDTLQGLK.E	1	3	6.644	0.527	38/100
Sult1d1_IPI:IPI00129528.1	2.782	6	7		Acadvl_IPI:IPI00119203.4	R.FGM*AATLAGTMK.S	1	2	2.6579	0.3981	16/22
Gm9826_IPI:IPI00230440.6	2.619	6	7		Acadvl_IPI:IPI00119203.4	R.FGMAATLAGTM*K.S	1	2	2.4407	0.3732	14/22
Phb_IPI:IPI00133440.1	3.146	5	7		Acadvl_IPI:IPI00119203.4	R.IFEGANDILR.L	1	2	2.6658	0.0824	14/18
Sord_IPI:IPI00753038.1	3.068	5	7		Acadvl_IPI:IPI00119203.4	R.IFEGANDILR.L	1	2	2.5634	0.0908	12/18
Keg1_IPI:IPI00121522.1	2.933	5	7		Acadvl_IPI:IPI00119203.4	R.SGELAVQALDQFATVVEAK.L	1	2	5.6315	0.5097	25/36
Eef1a1_IPI:IPI00307837.6	3.835	4	7		Acadvl_IPI:IPI00119203.4	R.SGELAVQALDQFATVVEAK.L	1	3	6.0326	0.3303	37/72
Ndufa2_IPI:IPI00315302.5	2.505	6	7		Acadvl_IPI:IPI00119203.4	R.SLSEGYPTAQHEK.M	1	2	3.3512	0.37	16/24
Cyb5_IPI:IPI00230113.5	3.492	5	7		Acadvl_IPI:IPI00119203.4	R.TGIGSGLSLSGIVHPELSR.S	1	3	3.8073	0.4395	29/72
Hspe1-rs1_IPI:IPI00120045.1	3.164	5	7		Acadvl_IPI:IPI00119203.4	K.ELGAFGLQVPSELGGLGLSNTQYAR.L	1	3	5.245	0.426	34/96
Txn1_IPI:IPI00226993.5	2.79	5	7		Acadvl_IPI:IPI00119203.4	K.GIVNEQFLLQR.L	1	2	3.0929	0.1917	15/20
Arpc3_IPI:IPI00124829.5	3.079	4	7		Acadvl_IPI:IPI00119203.4	K.NPFGNVGLLMGEAGK.Q	1	2	1.7492	0.1094	10/28
Rps21_IPI:IPI00132950.1	3.008	4	7		Acadvl_IPI:IPI00119203.4	K.VPSENVLGEVGDGFK.V	1	2	4.1944	0.5289	19/28
Atp5j2_IPI:IPI00271986.6	2.958	4	7		Acadvl_IPI:IPI00119203.4	R.EATQAVLDKPETLSSDASTR.E	0	3	3.5326	0.2022	30/76
Sec23a_IPI:IPI00123349.2	4.115	6	6		Acadvl_IPI:IPI00119203.4	R.SGELAVQALDQFATVVEAK.L	1	2	5.7031	0.4673	24/36
Ap1b1_IPI:IPI00346965.5	3.343	6	6		Acadvl_IPI:IPI00119203.4	R.TGIGSGLSLSGIVHPELSR.S	1	3	3.9221	0.4479	25/72
1300010F03Rik_IPI:IPI00652710.3	3.319	6	6		Acat1_IPI:IPI00154054.1	R.TPIGSFLGSLASQPATK.L	0	2	2.4999	0.2546	15/32
Cpt2_IPI:IPI00131424.3	3.282	6	6		Acat1_IPI:IPI00154054.1	K.DGLTDVYNK.I	0	2	2.8153	0.2664	14/16
Scin_IPI:IPI00118980.1	2.578	6	6		Acat1_IPI:IPI00154054.1	K.ENGTITAANASTLNDGAAALVLM*TAEAAQR.L	0	3	3.6713	0.283	26/116
Eef2_IPI:IPI00466069.3	2.43	6	6		Acat1_IPI:IPI00154054.1	K.ENGTITAANASTLNDGAAALVLMTAEAAQR.L	0	3	3.9984	0.1898	35/116
Hspa1b_IPI:IPI00346073.1	3.893	5	6		Acat1_IPI:IPI00154054.1	K.EVYM*GNVIQGGEGQAPTR.Q	0	2	4.7654	0.3946	23/34
Por_IPI:IPI00621548.2	3.778	5	6		Acat1_IPI:IPI00154054.1	K.EVYMGNVIQGGEGQAPTR.Q	0	2	5.0808	0.4727	25/34
Myh11_IPI:IPI00876408.1	3.719	5	6		Acat1_IPI:IPI00154054.1	K.EVYMGNVIQGGEGQAPTR.Q	0	3	3.6616	0.2674	25/68
Dhtkd1_IPI:IPI00756386.1	3.628	5	6		Acat1_IPI:IPI00154054.1	K.FASEITPITISVK.G	0	2	3.4732	0.2637	18/24
Echdc2_IPI:IPI00469195.2	3.885	6	6		Acat1_IPI:IPI00154054.1	K.FASEITPITISVK.G	0	2	3.9184	0.3463	18/24
Nudt19_IPI:IPI00118502.1	3.465	6	6		Acat1_IPI:IPI00154054.1	K.LGTAAIQGAIEK.A	0	2	3.6084	0.2745	18/22
Ces3_IPI:IPI00387289.3	3.18	6	6		Acat1_IPI:IPI00154054.1	K.VNIHGGAVSLGHPIGM*SGAR.I	0	3	3.0902	0.2847	25/76
Pccb_IPI:IPI00468653.4	3.102	6	6		Acat1_IPI:IPI00154054.1	R.IAAFADAAVDPIDFPLAPAYAVPK.V	0	3	5.2576	0.4428	33/92
Ehhadh_IPI:IPI00127276.1	3.093	6	6		Acat1_IPI:IPI00154054.1	R.QEQDTYALSSYTR.S	0	2	3.6851	0.4124	20/24
Aifm1_IPI:IPI00129577.1	2.959	6	6		Acat1_IPI:IPI00154054.1	R.TPIGSFLGSLASQPATK.L	0	2	4.091	0.4914	21/32
Slc26a1_IPI:IPI00123184.1	2.605	6	6		Acat1_IPI:IPI00154054.1	R.TPIGSFLGSLASQPATK.L	0	3	4.3969	0.2643	25/64
Gyk_IPI:IPI00135446.1	2.54	6	6		Acat1_IPI:IPI00154054.1	R.TPIGSFLGSLASQPATK.L	0	2	3.1954	0.4549	15/32
Rps6ka3_IPI:IPI00114333.2	2.253	6	6		Acat1_IPI:IPI00154054.1	R.TPIGSFLGSLASQPATK.L	0	3	3.6107	0.1281	24/64
Gstz1_IPI:IPI00126120.1	4.148	5	6		Acat1_IPI:IPI00154054.1	R.TPIGSFLGSLASQPATK.L	0	2	2.1525	0.2091	13/32
Uqcrc1_IPI:IPI00111885.1	3.846	5	6		Ace_IPI:IPI00272690.2	R.GPQFGSEVELR.H	1	2	2.3928	0.2389	14/20
Vdac1_IPI:IPI00122549.1	3.245	5	6		Ace_IPI:IPI00272690.2	R.SLYESDNLEQDLEK.L	2	2	3.6591	0.183	21/26
Ldhb_IPI:IPI00229510.5	3.198	5	6		Ace_IPI:IPI00272690.2	R.TLGPANLPLAQR.Q	0	2	2.2379	0.2212	15/22
Ap2m1_IPI:IPI00116356.5	3.059	5	6		Acly_IPI:IPI00126248.3	K.IGNTGGMLDNILASK.L	1	2	2.5189	0.2216	15/28
Lrpap1_IPI:IPI00469307.2	2.992	5	6		Acly_IPI:IPI00126248.3	R.EAYPEEAYIADLDAK.S	2	2	2.8276	0.2113	14/28
Dak_IPI:IPI00310669.3	2.719	5	6		Acly_IPI:IPI00126248.3	R.FGGALDAAAK.M	1	2	1.8421	0.0829	12/18
Adsl_IPI:IPI00265471.2	2.545	5	6		Acly_IPI:IPI00126248.3	R.TIAIIAEGIPEALTR.K	1	2	4.6608	0.4629	22/28
Hnrnpa2b1_IPI:IPI00405058.6	2.349	5	6		Acnat1_IPI:IPI00341621.2	R.YQDLVVTPIQQALER.M	1	2	4.6723	0.3937	21/28
Hsd17b10_IPI:IPI00320847.1	4.001	4	6		Acnat2_IPI:IPI00221606.1	K.HLLQSGSK.L	3	2	1.7836	0.1132	8/14
Aldoa_IPI:IPI00221402.7	3.192	4	6		Acnat2_IPI:IPI00221606.1	K.IQQPGIGVISTSK.G	3	2	2.576	0.286	14/24
2700060E02Rik_IPI:IPI00132456.1	3.178	4	6		Acnat2_IPI:IPI00221606.1	K.TNEAGEVDLEK.T	4	2	2.8346	0.2553	14/20
Cbr4_IPI:IPI00127227.2	3.081	4	6		Aco1_IPI:IPI00622780.1	K.FVEFFGPGVAQLSIADR.A	1	2	4.6952	0.5411	23/32
Mccc2_IPI:IPI00420752.7	2.994	4	6		Aco1_IPI:IPI00622780.1	K.SPPFFESLTLDLQPPK.S	1	2	2.5942	0.118	15/30
Gm3200_IPI:IPI00271869.1	4.847	2	6		Aco1_IPI:IPI00622780.1	R.IDFEKEPLGVNAQGR.Q	1	3	3.2056	0.3536	23/56
Rplp2_IPI:IPI00139795.2	4.701	6	6		Aco1_IPI:IPI00622780.1	R.SNLVGM*GVIPLEYLPGETADSLGLTGR.E	1	3	4.6885	0.3665	35/104
Slc25a3_IPI:IPI00124771.1	2.681	6	6		Aco1_IPI:IPI00622780.1	R.VILQDFTGVPAVVDFAAM*R.D	1	2	4.2097	0.3524	18/36
Acaa1a_IPI:IPI00121833.3	3.791	5	6		Aco1_IPI:IPI00622780.1	R.VILQDFTGVPAVVDFAAMR.D	1	2	3.4815	0.3037	18/36
Myl9_IPI:IPI00750595.2	3.791	5	6		Aco1_IPI:IPI00622780.1	R.YQQAGLPLIVLAGK.E	1	2	3.5654	0.3045	21/26
Timm13_IPI:IPI00134484.1	3.053	5	6		Aco2_IPI:IPI00116074.1	K.DINQEVYNFLATAGAK.Y	0	3	4.3508	0.3357	29/60
Sh3bgrl3_IPI:IPI00127358.1	2.96	5	6		Aco2_IPI:IPI00116074.1	K.DINQEVYNFLATAGAK.Y	0	2	6.0436	0.4884	23/30
Slc26a1_IPI:IPI00123184.1	2.937	5	6		Aco2_IPI:IPI00116074.1	K.EGWPLDIR.V	0	2	2.3486	0.0897	11/14
Cox4i1_IPI:IPI00117978.1	2.729	5	6		Aco2_IPI:IPI00116074.1	K.FKLEAPDADELPR.S	0	3	4.5019	0.2565	25/48
Atp6v1g1_IPI:IPI00133163.3	3.812	4	6		Aco2_IPI:IPI00116074.1	K.FKLEAPDADELPR.S	0	2	3.0887	0.2409	19/24
Acox1_IPI:IPI00127558.3	3.572	4	6		Aco2_IPI:IPI00116074.1	K.FKLEAPDADELPR.S	0	3	3.1788	0.2005	22/48
Rpl22_IPI:IPI00222546.5	3.38	4	6		Aco2_IPI:IPI00116074.1	K.IVYGHLDDPANQEIER.G	0	3	3.8212	0.2682	24/60
Slc25a5_IPI:IPI00127841.3	2.519	4	6		Aco2_IPI:IPI00116074.1	K.IVYGHLDDPANQEIER.G	0	2	5.1937	0.3448	23/30
Dmxl2_IPI:IPI00853932.1	4.278	5	5		Aco2_IPI:IPI00116074.1	K.IVYGHLDDPANQEIER.G	0	3	3.9239	0.263	24/60
Tuba1a_IPI:IPI00110753.1	3.776	5	5		Aco2_IPI:IPI00116074.1	K.LTGSLSGWTSPK.D	0	2	2.8926	0.2837	16/22
Ddx1_IPI:IPI00127172.3	3.409	5	5		Aco2_IPI:IPI00116074.1	K.QGLLPLTFADPSDYNK.I	0	2	2.9903	0.4432	20/30
Slc4a4_IPI:IPI00314749.2	3.22	5	5		Aco2_IPI:IPI00116074.1	K.QGLLPLTFADPSDYNK.I	0	2	3.7677	0.3226	21/30
Lonp1_IPI:IPI00319518.4	3.057	5	5		Aco2_IPI:IPI00116074.1	K.SQFTITPGSEQIR.A	0	2	3.7091	0.3938	17/24
Tubb4_IPI:IPI00109073.5	3.034	5	5		Aco2_IPI:IPI00116074.1	K.VAGILTVK.G	0	2	1.7088	0.0658	11/14
Tln1_IPI:IPI00465786.3	2.961	5	5		Aco2_IPI:IPI00116074.1	R.AKDINQEVYNFLATAGAK.Y	0	3	4.0434	0.1822	27/68
Spnb3_IPI:IPI00134344.6	2.88	5	5		Aco2_IPI:IPI00116074.1	R.DGYAQILR.D	0	2	2.3277	0.0678	12/14
Iqgap1_IPI:IPI00467447.3	3.896	4	5		Aco2_IPI:IPI00116074.1	R.LNRPLTLSEK.I	0	3	3.2573	0.3717	20/36
Ncoa7_IPI:IPI00222255.2	3.599	4	5		Aco2_IPI:IPI00116074.1	R.LNRPLTLSEK.I	0	2	2.9093	0.3997	14/18
Atp1b1_IPI:IPI00121550.3	2.951	4	5		Aco2_IPI:IPI00116074.1	R.NAVTQEFGPVPDTAR.Y	0	2	4.5269	0.4002	21/28
Ctnnb1_IPI:IPI00125899.1	2.716	4	5		Aco2_IPI:IPI00116074.1	R.NAVTQEFGPVPDTAR.Y	0	2	4.372	0.3737	21/28
Actg1_IPI:IPI00136929.1	4.976	3	5		Aco2_IPI:IPI00116074.1	R.NDANPETHAFVTSPEIVTALAIAGTLK.F	0	3	5.6738	0.4294	34/104
Ndufa9_IPI:IPI00120212.1	4.368	5	5		Aco2_IPI:IPI00116074.1	R.SDFDPGQDTYQHPPK.D	0	2	2.603	0.3434	15/28
Ndrg1_IPI:IPI00125960.1	3.766	5	5		Aco2_IPI:IPI00116074.1	R.VAM*QDATAQM*AMLQFISSGLPK.V	0	2	4.6144	0.1399	18/42
Pter_IPI:IPI00121517.1	3.57	5	5		Aco2_IPI:IPI00116074.1	R.VAM*QDATAQMAMLQFISSGLPK.V	0	2	4.6753	0.4395	22/42
Eif4a1_IPI:IPI00118676.3	3.318	5	5		Aco2_IPI:IPI00116074.1	R.VAMQDATAQM*AMLQFISSGLPK.V	0	3	3.39	0.0247	27/84
Ncoa7_IPI:IPI00671462.2	3.306	5	5		Aco2_IPI:IPI00116074.1	R.VAMQDATAQM*AMLQFISSGLPK.V	0	3	3.4251	0.0598	26/84
Acaa1a_IPI:IPI00121833.3	3.239	5	5		Aco2_IPI:IPI00116074.1	R.VDVSPTSQR.L	0	2	2.0253	0.0621	12/16
Cryz_IPI:IPI00134704.1	3.157	5	5		Aco2_IPI:IPI00116074.1	R.WVVIGDENYGEGSSR.E	0	2	3.5359	0.3464	21/28
Rps3_IPI:IPI00134599.1	3.148	5	5		Acot10_IPI:IPI00127260.2	K.HSLSPEQDIK.F	1	2	3.4058	0.3761	15/18
Nipsnap1_IPI:IPI00115824.1	2.978	5	5		Acot10_IPI:IPI00127260.2	K.TISFQSR.I	1	2	1.5039	0.1072	8/12
Gpd1_IPI:IPI00230185.5	2.935	5	5		Acot10_IPI:IPI00127260.2	K.TYGESM*LYLDGQR.H	1	2	2.8769	0.3283	17/24
Akr7a5_IPI:IPI00331490.5	2.896	5	5		Acot10_IPI:IPI00127260.2	K.TYGESMLYLDGQR.H	1	2	3.6076	0.4747	18/24
Vil1_IPI:IPI00314041.6	2.756	5	5		Acot10_IPI:IPI00127260.2	K.YVTVQNTVR.F	1	2	2.4286	0.1214	10/16
Acad9_IPI:IPI00331710.1	2.67	5	5		Acot10_IPI:IPI00127260.2	R.DSYIEVLLPLGTDPELR.D	1	3	3.2971	0.2044	29/64
Ugt1a9_IPI:IPI00111936.1	2.606	5	5		Acot10_IPI:IPI00127260.2	R.DSYIEVLLPLGTDPELR.D	1	2	4.2092	0.2457	20/32
Hsd17b10_IPI:IPI00626132.3	4.197	4	5		Acot10_IPI:IPI00127260.2	R.DSYIEVLLPLGTDPELR.D	1	2	3.2866	0.2528	15/32
Shmt2_IPI:IPI00454008.1	3.421	4	5		Acot10_IPI:IPI00127260.2	R.IAFSTSSLLK.V	1	2	1.717	0.0949	12/18
Actr1b_IPI:IPI00153990.1	3.291	4	5		Acot13_IPI:IPI00132958.1	K.TLAFASVDLTNK.T	0	2	2.8893	0.3524	19/22
Aldh9a1_IPI:IPI00124372.3	3.018	4	5		Acot13_IPI:IPI00132958.1	K.TLAFASVDLTNK.T	0	2	3.5565	0.3097	20/22
Gdi2_IPI:IPI00122565.1	2.951	4	5		Acot13_IPI:IPI00132958.1	K.VTLVSAAPEK.L	0	2	2.8648	0.2882	15/18
Ywhab_IPI:IPI00230682.6	2.657	4	5		Acot13_IPI:IPI00132958.1	R.GAPGVSVDM*NITYMSPAK.I	0	2	4.6802	0.2233	23/34
Psmc3_IPI:IPI00133206.1	2.655	4	5		Acot4_IPI:IPI00308769.2	K.ELNVIEVDYFEEAVR.Y	0	2	2.9064	0.2417	17/28
Cs_IPI:IPI00113141.1	2.652	4	5		Acot4_IPI:IPI00308769.2	K.IVNEAVIWGGEVK.A	0	2	2.6894	0.2552	14/24
Rsu1_IPI:IPI00331321.1	2.342	4	5		Acot8_IPI:IPI00309365.3	R.SVLVTSVLNLEPLDEDLYR.G	1	2	3.6013	0.3356	16/36
Ndufb10_IPI:IPI00121288.5	3.746	3	5		Acot9_IPI:IPI00314069.1	K.GPAFVNPLIPENK.E	0	2	2.4429	0.0765	14/24
1810022C23Rik_IPI:IPI00112190.1	3.689	3	5		Acot9_IPI:IPI00314069.1	K.GPAFVNPLIPENKEEEELFK.Q	0	3	3.566	0.1983	24/76
Fcgr2b_IPI:IPI00129485.3	3.232	3	5		Acot9_IPI:IPI00314069.1	K.MSPLSIVTVLVDK.I	0	2	2.2525	0.2303	17/24
Adh1_IPI:IPI00221400.5	2.916	3	5		Acot9_IPI:IPI00314069.1	R.DSENKGPAFVNPLIPENKEEEELFK.Q	0	3	4.1557	0.1906	30/96
Selenbp2_IPI:IPI00323816.5	2.288	3	5		Acot9_IPI:IPI00314069.1	R.EIVGVSTVWR.D	0	2	2.6851	0.1749	14/18
Apool_IPI:IPI00112493.2	3.258	5	5		Acot9_IPI:IPI00314069.1	R.NIIHELFLTTLDPK.T	0	2	3.1681	0.3103	18/26
Gpx1_IPI:IPI00319652.2	3.231	5	5		Acot9_IPI:IPI00314069.1	R.NIIHELFLTTLDPK.T	0	3	3.5917	0.1562	24/52
LOC674727_IPI:IPI00138302.1	3.711	4	5		Acot9_IPI:IPI00314069.1	R.VHSEVSSLDSR.E	0	2	2.7434	0.4431	15/20
Dci_IPI:IPI00114416.1	3.376	4	5		Acox1_IPI:IPI00127558.3	K.NLQAQVSHR.K	3	2	2.0378	0.1306	11/16
Gng12_IPI:IPI00227838.4	3.242	4	5		Acox1_IPI:IPI00127558.3	K.TQEFILNSPTVTSIK.W	3	2	4.2914	0.3292	18/28
Rps28_IPI:IPI00137736.1	3.179	4	5		Acox1_IPI:IPI00127558.3	R.EIENLILNDPDFQHEDYNFLTR.S	2	3	3.6797	0.1885	26/84
Hddc3_IPI:IPI00132959.1	3.071	4	5		Acox1_IPI:IPI00127558.3	R.GLETTATYDPK.T	3	2	2.2019	0.2254	15/20
Gm10079_IPI:IPI00469918.4	2.783	4	5		Acox1_IPI:IPI00127558.3	R.INESIGQGDLSELPELHALTAGLK.A	3	3	3.7733	0.1657	21/92
Slc25a4_IPI:IPI00115564.5	2.675	4	5		Acox1_IPI:IPI00127558.3	R.SEPEPQILDFQTQQYK.L	3	2	2.4034	0.361	21/30
Ndufb3_IPI:IPI00133403.1	2.465	3	5		Acox1_IPI:IPI00127558.3	R.SFLVGSAAQSLSK.A	3	2	3.6202	0.2706	18/24
Ank3_IPI:IPI00118149.2	3.609	4	4		Acox1_IPI:IPI00127558.3	R.YDGNVYENLFEWAK.K	3	2	2.7615	0.3288	14/26
Dlat_IPI:IPI00153660.4	3.468	4	4		Acox1_IPI:IPI00127558.3	K.EVAWNLTSVDLVR.A	3	2	4.027	0.3191	19/24
Aldob_IPI:IPI00127206.6	3.268	4	4		Acox1_IPI:IPI00127558.3	K.FGYEEM*DNGYLK.M	3	2	3.1772	0.1994	15/22
Hyou1_IPI:IPI00123342.4	3.177	4	4		Acox1_IPI:IPI00127558.3	K.FGYEEMDNGYLK.M	3	2	2.0899	0.055	16/22
Cct4_IPI:IPI00116277.3	3.166	4	4		Acox1_IPI:IPI00127558.3	K.FGYEEMDNGYLK.M	3	2	2.1049	0.0959	11/22
Myo18a_IPI:IPI00407425.2	3.121	4	4		Acox1_IPI:IPI00127558.3	K.IYDQVQSGK.L	3	2	2.3992	0.23	11/16
Mut_IPI:IPI00133553.1	3.08	4	4		Acox1_IPI:IPI00127558.3	K.LTYGTM*VFVR.S	3	2	1.952	0.063	12/18
Rps6ka1_IPI:IPI00114332.5	3.079	4	4		Acox1_IPI:IPI00127558.3	K.LVGGM*VSYLNDLPSQR.I	3	2	4.5123	0.54	20/30
Slc3a2_IPI:IPI00114641.3	3.023	4	4		Acox1_IPI:IPI00127558.3	K.LVGGMVSYLNDLPSQR.I	3	2	3.9229	0.4033	16/30
Acly_IPI:IPI00126248.3	2.962	4	4		Acox1_IPI:IPI00127558.3	K.NLQAQVSHR.K	3	2	2.6258	0.0584	15/16
Ugcgl1_IPI:IPI00762897.2	2.944	4	4		Acox1_IPI:IPI00127558.3	K.TQEFILNSPTVTSIK.W	3	2	4.4591	0.2402	18/28
Tubb2b_IPI:IPI00109061.1	2.918	4	4		Acox1_IPI:IPI00127558.3	K.TQEFILNSPTVTSIK.W	3	2	4.4414	0.315	18/28
Aass_IPI:IPI00387491.1	2.903	4	4		Acox1_IPI:IPI00127558.3	K.TSNHAIVLAQLITR.G	3	2	3.2172	0.3372	17/26
Hspa4_IPI:IPI00331556.5	2.869	4	4		Acox1_IPI:IPI00127558.3	K.TSNHAIVLAQLITR.G	3	3	3.2967	0.0634	21/52
Acss1_IPI:IPI00469942.2	2.701	4	4		Acox1_IPI:IPI00127558.3	K.YAQVKPDGTYVKPLSNK.L	3	3	4.3862	0.3906	28/64
Rpn1_IPI:IPI00309035.2	2.699	4	4		Acox1_IPI:IPI00127558.3	R.EFGIADPEEIM*WFK.K	2	2	2.6793	0.3276	11/26
Oplah_IPI:IPI00169473.1	2.652	4	4		Acox1_IPI:IPI00127558.3	R.EFGIADPEEIMWFK.K	2	2	3.9152	0.3185	19/26
Itgb1_IPI:IPI00132474.3	2.647	4	4		Acox1_IPI:IPI00127558.3	R.EIGTHKPLPGITVGDIGPK.F	3	3	3.741	0.3459	25/72
Ogdhl_IPI:IPI00342603.7	2.646	4	4		Acox1_IPI:IPI00127558.3	R.EIGTHKPLPGITVGDIGPK.F	3	3	3.4127	0.3455	27/72
Cct5_IPI:IPI00116279.3	2.617	4	4		Acox1_IPI:IPI00127558.3	R.GLETTATYDPK.T	3	2	2.7396	0.3986	17/20
Aldh4a1_IPI:IPI00405699.2	2.457	4	4		Acox1_IPI:IPI00127558.3	R.INESIGQGDLSELPELHALTAGLK.A	3	3	4.8554	0.3138	28/92
Cct7_IPI:IPI00331174.5	3.245	3	4		Acox1_IPI:IPI00127558.3	R.SEPEPQILDFQTQQYK.L	3	2	4.4271	0.3462	21/30
Cct8_IPI:IPI00469268.5	3.234	3	4		Acox1_IPI:IPI00127558.3	R.SFLVGSAAQSLSK.A	3	2	4.0641	0.2705	21/24
Tufm_IPI:IPI00274407.1	3.001	3	4		Acox1_IPI:IPI00127558.3	R.YDGNVYENLFEWAK.K	3	2	4.8848	0.5423	19/26
Lrpprc_IPI:IPI00420706.4	2.818	3	4		Acox1_IPI:IPI00127558.3	K.EVAWNLTSVDLVR.A	3	2	4.1911	0.3668	21/24
Slc10a2_IPI:IPI00136340.1	2.526	3	4		Acox1_IPI:IPI00127558.3	K.EVAWNLTSVDLVR.A	3	2	3.8314	0.1537	18/24
Dnaja2_IPI:IPI00136251.1	3.333	4	4		Acox1_IPI:IPI00127558.3	K.GGDFLEGNIITGAQM*SQVNSR.I	3	3	4.5606	0.1028	30/80
Ldha_IPI:IPI00319994.6	3.098	4	4		Acox1_IPI:IPI00127558.3	K.NLQAQVSHR.K	3	2	2.0309	0.1874	14/16
Tcp1_IPI:IPI00459493.5	3.025	4	4		Acox1_IPI:IPI00127558.3	R.YDGNVYENLFEWAK.K	3	2	2.2963	0.297	11/26
Bckdha_IPI:IPI00331555.2	2.999	4	4		Acox1_IPI:IPI00127558.3	R.YDGNVYENLFEWAK.K	3	2	4.5209	0.5198	19/26
Mapk1_IPI:IPI00119663.3	2.955	4	4		Acox1_IPI:IPI00409360.3	R.AAATFNPELITHILDGSPENTR.R	1	3	3.5085	0.3996	26/84
Fah_IPI:IPI00310035.3	2.9	4	4		Acox2_IPI:IPI00134870.3	K.ILEYQTQQQK.L	1	2	3.4173	0.2529	16/18
Chid1_IPI:IPI00405648.1	2.776	4	4		Acox2_IPI:IPI00134870.3	K.LDNEPEIQR.V	1	2	2.3161	0.1387	13/16
Pdha1_IPI:IPI00337893.2	2.619	4	4		Acox2_IPI:IPI00134870.3	K.LDNEPEIQR.V	1	2	2.0108	0.103	13/16
Ndufv1_IPI:IPI00130460.1	2.582	4	4		Acox2_IPI:IPI00134870.3	K.SPANTQENPAYK.K	1	2	3.4377	0.354	16/22
Sfxn1_IPI:IPI00115454.3	2.547	4	4		Acox2_IPI:IPI00134870.3	R.DELYEDAVQKR.F	1	2	2.541	0.2258	17/20
Slc25a10_IPI:IPI00317074.3	2.472	4	4		Acox2_IPI:IPI00134870.3	R.DFSLLPELHALSTGM*K.A	1	2	3.7424	0.2903	20/30
AU018778_IPI:IPI00128399.3	2.457	4	4		Acox2_IPI:IPI00134870.3	R.FAEVLPDGTYQR.L	1	2	2.5003	0.1746	15/22
Rab5c_IPI:IPI00224518.2	2.388	4	4		Acox2_IPI:IPI00134870.3	R.LGTPQSNYLGMLVTR.V	1	2	3.4775	0.3723	19/28
Oxct1_IPI:IPI00132653.1	3.827	3	4		Acox2_IPI:IPI00134870.3	R.LGTPQSNYLGMLVTR.V	1	2	3.5082	0.4168	17/28
Bdh2_IPI:IPI00172338.1	3.435	3	4		Acox2_IPI:IPI00134870.3	R.LTNILDGGIPNTELR.R	1	2	4.2927	0.2628	19/28
Slc25a11_IPI:IPI00230754.5	3.284	3	4		Acox2_IPI:IPI00134870.3	R.RVESLIQR.D	1	2	2.223	0.1035	10/14
Actr1a_IPI:IPI00113895.1	3.263	3	4		Acox2_IPI:IPI00134870.3	R.SGVDQYDAWNQTSVIHLQAAK.A	1	3	3.6262	0.2897	31/80
Ckmt1_IPI:IPI00128296.1	3.07	3	4		Acox2_IPI:IPI00134870.3	R.SLEDHTPLPGITVGDIGPK.M	1	3	3.8951	0.2927	28/72
Ugt1a9_IPI:IPI00417181.3	2.982	3	4		Acox2_IPI:IPI00134870.3	R.VSLGETWSR.E	1	2	2.148	0.1858	11/16
Ppa2_IPI:IPI00127050.1	2.913	3	4		Acox2_IPI:IPI00134870.3	R.VSLGETWSR.E	1	2	2.0037	0.2101	10/16
Tuba4a_IPI:IPI00117350.1	2.904	3	4		Acox3_IPI:IPI00318108.2	K.ADWMDSAAPLAAYR.W	2	2	3.8376	0.4461	19/26
Rps7_IPI:IPI00136984.1	2.873	3	4		Acox3_IPI:IPI00318108.2	K.DSALWSDTPK.G	3	2	2.4802	0.1618	15/18
Amacr_IPI:IPI00114331.4	2.808	3	4		Acox3_IPI:IPI00318108.2	K.TIFM*DLIEVQSAR.L	2	2	3.3569	0.2524	17/24
mCG_122533_IPI:IPI00123604.4	2.807	3	4		Acox3_IPI:IPI00318108.2	K.TIFMDLIEVQSAR.L	2	2	4.5323	0.4228	20/24
Snx27_IPI:IPI00111320.7	2.69	3	4		Acox3_IPI:IPI00318108.2	K.TIFSTLENDPLFAR.S	3	2	4.2773	0.4051	20/26
C1qbp_IPI:IPI00132799.4	3.945	2	4		Acox3_IPI:IPI00318108.2	K.TVDFLEAYPGILGQK.F	2	2	5.3859	0.4662	23/28
Tpm1_IPI:IPI00830223.1	3.755	2	4		Acox3_IPI:IPI00318108.2	R.AAWWPEFSANK.S	0	2	2.5418	0.0804	14/20
Aldob_IPI:IPI00127206.6	3.765	4	4		Acox3_IPI:IPI00318108.2	R.AAWWPEFSANK.S	0	2	2.287	0.1978	11/20
Arpc4_IPI:IPI00138691.6	2.811	4	4		Acox3_IPI:IPI00318108.2	R.EIHALASAGKPLASWTAQR.G	2	3	3.1693	0.2512	24/72
Hba-a1_IPI:IPI00110658.1	2.749	4	4		Acox3_IPI:IPI00318108.2	R.GGYISGEQTGR.A	2	2	3.0435	0.2853	17/20
Ppia_IPI:IPI00554989.3	2.705	4	4		Acox3_IPI:IPI00318108.2	R.ILPYLAAAYALDHFSK.T	2	2	3.7265	0.181	18/30
Gm4963_IPI:IPI00115992.1	2.563	4	4		Acox3_IPI:IPI00318108.2	R.LGASLGSLSSGR.I	2	2	3.5848	0.4437	20/22
Atpif1_IPI:IPI00127598.1	2.357	4	4		Acox3_IPI:IPI00318108.2	R.LGASLGSLSSGR.I	2	2	3.1608	0.3625	17/22
IPI:IPI00329998.3_IPI:IPI00329998.3	2.249	4	4		Acox3_IPI:IPI00318108.2	R.SYGADLPLEK.L	3	2	2.4232	0.1853	12/18
Actg1_IPI:IPI00136929.1	4.714	3	4		Acox3_IPI:IPI00318108.2	R.TGNITSEGTYNSPFK.D	2	2	4.8677	0.4124	20/28
Tuba1a_IPI:IPI00110753.1	4.261	3	4		Acox3_IPI:IPI00318108.2	R.TTAHYDPDTQEFILHSPDFEAAK.F	2	3	4.5155	0.1299	34/88
Hint2_IPI:IPI00133034.3	4.105	3	4		Acox3_IPI:IPI00318108.2	K.TIFMDLIEVQSAR.L	2	2	2.4805	0.2604	14/24
Acot13_IPI:IPI00132958.1	3.498	3	4		Acsl1_IPI:IPI00112549.1	K.GIAVHPELFSIDNGLLTPTLK.A	2	3	4.6205	0.3774	29/80
Atp6v1d_IPI:IPI00118787.1	3.324	3	4		Acsl1_IPI:IPI00112549.1	K.IGFFQGDIR.L	3	2	3.076	0.2972	13/16
Atp5b_IPI:IPI00468481.2	3.1	3	4		Acsl1_IPI:IPI00112549.1	K.LAQGEYIAPEK.I	4	2	2.937	0.2914	16/20
Pcbd1_IPI:IPI00223800.5	3.06	3	4		Acsl1_IPI:IPI00112549.1	K.LLLEGVENK.L	2	2	2.328	0.0846	13/16
Calml3_IPI:IPI00109368.3	3.018	3	4		Acsl1_IPI:IPI00112549.1	K.VLQPTIFPVVPR.L	2	2	3.0277	0.1732	15/22
Ddt_IPI:IPI00230034.5	2.944	3	4		Acsl1_IPI:IPI00112549.1	R.LM*ITGAAPVSATVLTFLR.T	2	2	4.1174	0.307	23/34
Ap2s1_IPI:IPI00118022.1	2.857	3	4		Acsl1_IPI:IPI00112549.1	R.LMITGAAPVSATVLTFLR.T	2	2	3.57	0.3923	19/34
Ndufc2_IPI:IPI00110825.1	2.815	3	4		Acsl1_IPI:IPI00112549.1	R.SQIDELYATIK.I	2	2	2.0705	0.1929	15/20
LOC100044992_IPI:IPI00125901.5	2.678	3	4		Acsm2_IPI:IPI00169586.2	K.VLSSYPINTLVGAPIIYR.M	2	3	4.5867	0.2806	28/68
Ccdc56_IPI:IPI00135208.1	2.578	3	4		Acsm2_IPI:IPI00169586.2	R.MLLQQDLSSYK.F	2	2	2.7243	0.1471	15/20
IPI:IPI00854929.1_IPI:IPI00854929.1	3.443	2	4		Acsm2_IPI:IPI00169586.2	R.SDDIINSSGYR.I	3	2	2.3664	0.1622	15/20
mt-Atp6_IPI:IPI00116896.1	3.381	2	4		Acsm2_IPI:IPI00169586.2	K.AFVVLAPEFLSHDR.D	3	2	2.4089	0.0928	15/26
Hbb-b1_IPI:IPI00762198.2	2.968	2	4		Acsm2_IPI:IPI00169586.2	K.FNFASDVIDHWASVEK.A	3	2	4.6069	0.5133	22/30
Cox6b1_IPI:IPI00225390.5	2.508	2	4		Acsm2_IPI:IPI00169586.2	K.FNFASDVIDHWASVEK.A	3	2	4.8729	0.531	25/30
Prodh_IPI:IPI00322760.7	3.685	3	3		Acsm2_IPI:IPI00169586.2	K.LLVSENSR.E	2	2	2.419	0.098	11/14
Ptcd3_IPI:IPI00338458.2	3.65	3	3		Acsm2_IPI:IPI00169586.2	K.VLSSYPINTLVGAPIIYR.M	2	3	4.8387	0.2958	34/68
Flii_IPI:IPI00467104.2	3.59	3	3		Acsm2_IPI:IPI00169586.2	K.VLSSYPINTLVGAPIIYR.M	2	2	3.4326	0.3954	18/34
Aldh6a1_IPI:IPI00461964.3	3.573	3	3		Acsm2_IPI:IPI00169586.2	K.VLSSYPINTLVGAPIIYR.M	2	2	4.4592	0.5036	23/34
Actn1_IPI:IPI00380436.1	3.553	3	3		Acsm2_IPI:IPI00169586.2	R.ESAAIYFTSGTSGPPK.M	2	2	4.6128	0.4488	22/30
Dmxl2_IPI:IPI00853917.1	3.482	3	3		Acsm2_IPI:IPI00169586.2	R.ESAAIYFTSGTSGPPK.M	2	2	3.4553	0.456	19/30
Cpt1a_IPI:IPI00330094.4	3.45	3	3		Acsm2_IPI:IPI00169586.2	R.GDFWLM*GDR.G	4	2	2.185	0.1032	12/16
Pnpt1_IPI:IPI00321923.5	3.443	3	3		Acsm2_IPI:IPI00169586.2	R.IGPSEVENALM*EHPAVSETAVISSPDPSR.G	3	3	5.1974	0.4319	31/112
Dbn1_IPI:IPI00135475.3	3.44	3	3		Acsm2_IPI:IPI00169586.2	R.IGPSEVENALMEHPAVSETAVISSPDPSR.G	3	3	6.0914	0.5632	43/112
LOC639125_IPI:IPI00659793.3	3.306	3	3		Acsm2_IPI:IPI00169586.2	R.KVEFVLDLPK.T	2	2	2.6965	0.1193	14/18
Aldh2_IPI:IPI00111218.1	3.237	3	3		Acsm2_IPI:IPI00169586.2	R.M*LLQQDLSSYK.F	2	2	2.3201	0.2376	12/20
Eef1a1_IPI:IPI00307837.6	3.236	3	3		Acsm2_IPI:IPI00169586.2	R.MLLQQDLSSYK.F	2	2	3.6983	0.1274	18/20
Acsm2_IPI:IPI00169586.2	3.226	3	3		Acsm2_IPI:IPI00169586.2	R.MLLQQDLSSYK.F	2	2	2.1919	0.0793	16/20
Anxa11_IPI:IPI00124264.1	3.174	3	3		Acsm2_IPI:IPI00169586.2	R.SDDIINSSGYR.I	3	2	3.515	0.1524	18/20
Spnb2_IPI:IPI00319830.7	3.158	3	3		Acsm2_IPI:IPI00169586.2	R.SDDIINSSGYR.I	3	2	3.4799	0.1765	18/20
Acadm_IPI:IPI00134961.1	3.085	3	3		Acsm2_IPI:IPI00169586.2	R.SDDIINSSGYR.I	3	2	3.2448	0.2845	18/20
Agps_IPI:IPI00223818.2	3.071	3	3		Acsm2_IPI:IPI00169586.2	R.TGLVFM*PGTIQM*R.S	2	2	3.7844	0.4268	18/24
Ggt1_IPI:IPI00122522.1	2.981	3	3		Acsm2_IPI:IPI00169586.2	R.TGLVFM*PGTIQMR.S	2	2	3.6081	0.2996	17/24
Arhgef7_IPI:IPI00230704.4	2.953	3	3		Acsm2_IPI:IPI00169586.2	R.TGLVFMPGTIQM*R.S	2	2	2.6921	0.1888	15/24
Psmd1_IPI:IPI00267295.5	2.824	3	3		Acsm2_IPI:IPI00169586.2	R.TGLVFMPGTIQMR.S	2	2	3.2319	0.3693	17/24
Ace_IPI:IPI00272690.2	2.763	3	3		Acsm3_IPI:IPI00387345.2	K.DVLDQWTNMEK.A	1	2	2.0275	0.1265	11/20
Flna_IPI:IPI00131138.1	2.687	3	3		Acsm3_IPI:IPI00387345.2	R.FESTSILQTLSK.F	1	2	2.2327	0.0993	13/22
Msn_IPI:IPI00110588.4	2.572	3	3		Acsm3_IPI:IPI00387345.2	R.SDDIILSSGYR.I	1	2	2.1062	0.1082	13/20
Nomo1_IPI:IPI00222429.6	2.568	3	3		Acss1_IPI:IPI00469942.2	K.AVITFNQGLR.G	0	2	2.4962	0.2193	15/18
2900073G15Rik_IPI:IPI00109044.8	2.557	3	3		Acss1_IPI:IPI00469942.2	K.INQFYGAPTAVR.L	0	2	2.4449	0.1925	16/22
Gpd2_IPI:IPI00331182.4	2.513	3	3		Acss1_IPI:IPI00469942.2	K.SPETIALIWER.D	0	2	3.2578	0.328	17/20
Suclg2_IPI:IPI00459487.3	2.429	3	3		Acss1_IPI:IPI00469942.2	R.TEGGYYQITGR.M	0	2	2.605	0.1498	15/20
Glud1_IPI:IPI00114209.1	2.235	3	3		Acss2_IPI:IPI00409019.2	K.IGPIATPDYIQNAPGLPK.T	2	2	2.7326	0.2716	15/34
Npm1_IPI:IPI00127415.1	3.686	2	3		Acta1_IPI:IPI00110827.1	K.AGFAGDDAPR.A	16	2	3.2779	0.3453	16/18
Rpn2_IPI:IPI00475154.1	4.101	3	3		Acta1_IPI:IPI00110827.1	K.AGFAGDDAPR.A	16	2	2.5687	0.1731	15/18
Ptgr2_IPI:IPI00134334.5	3.72	3	3		Acta1_IPI:IPI00110827.1	K.AGFAGDDAPR.A	16	2	3.2726	0.2452	16/18
Acadsb_IPI:IPI00119842.1	3.707	3	3		Acta1_IPI:IPI00110827.1	K.DSYVGDEAQSK.R	16	2	3.4361	0.3594	18/20
Abhd14b_IPI:IPI00111876.2	3.699	3	3		Acta1_IPI:IPI00110827.1	K.DSYVGDEAQSKR.G	15	2	2.6853	0.2727	18/22
Ndufa10_IPI:IPI00116748.1	3.659	3	3		Acta1_IPI:IPI00110827.1	K.EITALAPSTM*K.I	14	2	1.7895	0.1914	11/20
Arpc2_IPI:IPI00661414.2	3.399	3	3		Acta1_IPI:IPI00110827.1	K.EITALAPSTMK.I	14	2	2.767	0.1473	13/20
Esd_IPI:IPI00109142.4	3.389	3	3		Acta1_IPI:IPI00110827.1	K.IWHHTFYNELR.V	10	2	2.9644	0.3515	13/20
Thnsl2_IPI:IPI00403579.3	3.385	3	3		Acta1_IPI:IPI00110827.1	K.QEYDEAGPSIVHR.K	5	2	2.2817	0.1582	13/24
Cth_IPI:IPI00122344.1	3.194	3	3		Acta1_IPI:IPI00110827.1	K.SYELPDGQVITIGNER.F	17	2	3.5657	0.4853	22/30
H2-Ke6_IPI:IPI00115598.1	3.075	3	3		Acta1_IPI:IPI00110827.1	K.SYELPDGQVITIGNER.F	17	2	4.4104	0.4395	22/30
Pm20d1_IPI:IPI00224073.3	3.02	3	3		Acta1_IPI:IPI00110827.1	K.SYELPDGQVITIGNER.F	17	2	3.2283	0.3173	18/30
Apool_IPI:IPI00112493.2	2.994	3	3		Acta1_IPI:IPI00110827.1	K.SYELPDGQVITIGNER.F	17	3	4.5274	0.3765	31/60
Psmc5_IPI:IPI00135640.1	2.945	3	3		Acta1_IPI:IPI00110827.1	K.SYELPDGQVITIGNER.F	17	2	2.6954	0.1295	20/30
Ndufs2_IPI:IPI00128023.3	2.927	3	3		Acta1_IPI:IPI00110827.1	K.YPIEHGIITNWDDM*EK.I	9	2	3.8988	0.3521	17/30
Psmd11_IPI:IPI00222515.5	2.875	3	3		Acta1_IPI:IPI00110827.1	K.YPIEHGIITNWDDMEK.I	9	2	4.5499	0.3556	19/30
Adhfe1_IPI:IPI00227186.4	2.871	3	3		Acta1_IPI:IPI00110827.1	R.AVFPSIVGRPR.H	17	2	2.555	0.2259	13/20
Mlycd_IPI:IPI00114866.1	2.825	3	3		Acta1_IPI:IPI00110827.1	R.DLTDYLM*K.I	16	2	1.8054	0.0522	12/14
Ech1_IPI:IPI00130804.1	2.813	3	3		Acta1_IPI:IPI00110827.1	R.DLTDYLMK.I	16	2	2.125	0.1658	11/14
Chchd3_IPI:IPI00133562.1	2.801	3	3		Acta1_IPI:IPI00110827.1	R.GYSFVTTAER.E	7	2	2.2689	0.1536	16/18
Mccc2_IPI:IPI00553717.6	2.742	3	3		Acta1_IPI:IPI00110827.1	R.HQGVM*VGM*GQK.D	15	2	2.4172	0.2506	13/20
Sepsecs_IPI:IPI00227678.5	2.722	3	3		Acta1_IPI:IPI00110827.1	R.HQGVM*VGM*GQK.D	15	2	2.9907	0.3928	15/20
Hagh_IPI:IPI00115866.2	2.704	3	3		Acta1_IPI:IPI00110827.1	R.HQGVM*VGMGQK.D	15	2	2.6804	0.1823	15/20
Hao3_IPI:IPI00123412.1	2.7	3	3		Acta1_IPI:IPI00110827.1	R.HQGVMVGM*GQK.D	15	2	2.5369	0.152	15/20
Rab1_IPI:IPI00114560.5	2.672	3	3		Acta1_IPI:IPI00110827.1	R.HQGVMVGM*GQK.D	15	2	2.4038	0.1314	17/20
Timm50_IPI:IPI00111045.1	2.45	3	3		Acta1_IPI:IPI00110827.1	R.HQGVMVGMGQK.D	15	2	1.7372	0.1722	10/20
Sult1c2_IPI:IPI00338762.1	2.429	3	3		Acta1_IPI:IPI00110827.1	R.HQGVMVGMGQK.D	15	2	1.6234	0.059	11/20
Acnat2_IPI:IPI00221606.1	2.398	3	3		Acta1_IPI:IPI00110827.1	K.AGFAGDDAPR.A	16	2	2.8418	0.2455	16/18
Dctn2_IPI:IPI00116112.3	2.369	3	3		Acta1_IPI:IPI00110827.1	K.AGFAGDDAPR.A	16	2	3.1496	0.3068	16/18
Snx2_IPI:IPI00109212.3	2.313	3	3		Acta1_IPI:IPI00110827.1	K.AGFAGDDAPR.A	16	1	2.4576	0.2074	12/18
Lactb2_IPI:IPI00116221.2	2.306	3	3		Acta1_IPI:IPI00110827.1	K.AGFAGDDAPR.A	16	2	3.0325	0.2763	16/18
Vdac2_IPI:IPI00122547.1	2.216	3	3		Acta1_IPI:IPI00110827.1	K.DSYVGDEAQSK.R	16	2	3.4563	0.346	17/20
Acsm3_IPI:IPI00387345.2	2.122	3	3		Acta1_IPI:IPI00110827.1	K.DSYVGDEAQSK.R	16	2	1.8688	0.1327	10/20
Pacsin2_IPI:IPI00125880.1	2.065	3	3		Acta1_IPI:IPI00110827.1	K.DSYVGDEAQSK.R	16	2	3.4683	0.3318	17/20
Shmt1_IPI:IPI00118059.1	3.752	2	3		Acta1_IPI:IPI00110827.1	K.DSYVGDEAQSKR.G	15	2	3.1812	0.3539	18/22
Paics_IPI:IPI00322096.7	3.382	2	3		Acta1_IPI:IPI00110827.1	K.EITALAPSTM*K.I	14	1	2.0752	0.2646	12/20
Ncoa7_IPI:IPI00222255.2	3.205	2	3		Acta1_IPI:IPI00110827.1	K.EITALAPSTM*K.I	14	2	2.4097	0.0594	11/20
Rogdi_IPI:IPI00399812.3	3.19	2	3		Acta1_IPI:IPI00110827.1	K.EITALAPSTMK.I	14	1	2.7284	0.1638	14/20
Ywhae_IPI:IPI00118384.1	3.114	2	3		Acta1_IPI:IPI00110827.1	K.EITALAPSTMK.I	14	1	2.6696	0.2323	13/20
Eef1g_IPI:IPI00318841.4	2.992	2	3		Acta1_IPI:IPI00110827.1	K.EITALAPSTMK.I	14	2	2.588	0.1308	12/20
Hsd17b11_IPI:IPI00110224.1	2.963	2	3		Acta1_IPI:IPI00110827.1	K.EKLCYVALDFENEM*ATAASSSSLEK.S	8	3	3.2107	0.0814	27/96
BC021614_IPI:IPI00121525.1	2.855	2	3		Acta1_IPI:IPI00110827.1	K.IIAPPERK.Y	15	2	2.1492	0.1359	10/14
Hbb-b1_IPI:IPI00553333.2	5.626	3	3		Acta1_IPI:IPI00110827.1	K.IWHHTFYNELR.V	10	3	3.3037	0.2018	25/40
Ndufb4_IPI:IPI00132390.5	4.081	3	3		Acta1_IPI:IPI00110827.1	K.IWHHTFYNELR.V	10	2	3.1422	0.3205	17/20
Ehhadh_IPI:IPI00127276.1	4.036	3	3		Acta1_IPI:IPI00110827.1	K.IWHHTFYNELR.V	10	3	3.6863	0.3451	25/40
2900010M23Rik_IPI:IPI00133350.1	3.729	3	3		Acta1_IPI:IPI00110827.1	K.IWHHTFYNELR.V	10	2	3.2593	0.3154	16/20
Hspd1_IPI:IPI00308885.6	3.568	3	3		Acta1_IPI:IPI00110827.1	K.QEYDEAGPSIVHR.K	5	3	3.5406	0.2293	23/48
Atp6v1b1_IPI:IPI00458922.1	3.492	3	3		Acta1_IPI:IPI00110827.1	K.QEYDEAGPSIVHR.K	5	3	3.2982	0.2461	25/48
Gm11808_IPI:IPI00138892.2	3.491	3	3		Acta1_IPI:IPI00110827.1	K.QEYDEAGPSIVHR.K	5	2	2.52	0.0567	15/24
Atp5a1_IPI:IPI00130280.1	3.476	3	3		Acta1_IPI:IPI00110827.1	K.SYELPDGQVITIGNER.F	17	2	4.03	0.4317	24/30
Mrpl41_IPI:IPI00378520.4	3.457	3	3		Acta1_IPI:IPI00110827.1	K.SYELPDGQVITIGNER.F	17	2	3.6602	0.2895	19/30
Snrpe_IPI:IPI00133955.1	3.35	3	3		Acta1_IPI:IPI00110827.1	K.SYELPDGQVITIGNER.F	17	2	4.3368	0.4042	23/30
Slc25a11_IPI:IPI00230754.5	3.227	3	3		Acta1_IPI:IPI00110827.1	K.SYELPDGQVITIGNER.F	17	2	4.4683	0.3666	23/30
H2afj_IPI:IPI00153400.2	3.03	3	3		Acta1_IPI:IPI00110827.1	K.SYELPDGQVITIGNER.F	17	2	2.9683	0.1562	23/30
Clpp_IPI:IPI00133270.1	3.024	3	3		Acta1_IPI:IPI00110827.1	K.SYELPDGQVITIGNER.F	17	3	4.2776	0.3249	32/60
Mrpl12_IPI:IPI00118963.1	3.008	3	3		Acta1_IPI:IPI00110827.1	K.SYELPDGQVITIGNER.F	17	2	5.0317	0.4029	25/30
Arpc5_IPI:IPI00399943.3	2.915	3	3		Acta1_IPI:IPI00110827.1	K.SYELPDGQVITIGNER.F	17	2	3.138	0.2726	25/30
Pecr_IPI:IPI00331596.6	2.882	3	3		Acta1_IPI:IPI00110827.1	K.SYELPDGQVITIGNER.F	17	2	3.9725	0.1572	23/30
Trappc3_IPI:IPI00115056.1	2.857	3	3		Acta1_IPI:IPI00110827.1	K.SYELPDGQVITIGNER.F	17	3	3.2697	0.2006	29/60
5730469M10Rik_IPI:IPI00187272.3	2.849	3	3		Acta1_IPI:IPI00110827.1	K.SYELPDGQVITIGNER.F	17	2	3.915	0.5506	24/30
Gpx4_IPI:IPI00117281.2	2.802	3	3		Acta1_IPI:IPI00110827.1	K.SYELPDGQVITIGNER.F	17	2	4.1213	0.4169	23/30
Ndufa12_IPI:IPI00344004.3	2.584	3	3		Acta1_IPI:IPI00110827.1	K.SYELPDGQVITIGNER.F	17	2	3.1831	0.1104	20/30
Pdzk1ip1_IPI:IPI00132528.1	2.576	3	3		Acta1_IPI:IPI00110827.1	K.SYELPDGQVITIGNER.F	17	3	3.6757	0.3262	30/60
B2m_IPI:IPI00109966.1	2.573	3	3		Acta1_IPI:IPI00110827.1	K.SYELPDGQVITIGNER.F	17	3	3.8293	0.3565	28/60
Sod1_IPI:IPI00130589.8	2.546	3	3		Acta1_IPI:IPI00110827.1	K.SYELPDGQVITIGNERFR.C	17	2	3.0124	0.2077	14/34
Arf6_IPI:IPI00221616.5	2.534	3	3		Acta1_IPI:IPI00110827.1	K.YPIEHGIITNWDDM*EK.I	9	2	3.3995	0.2447	16/30
Atp5f1_IPI:IPI00341282.2	2.289	3	3		Acta1_IPI:IPI00110827.1	K.YPIEHGIITNWDDM*EK.I	9	3	3.5737	0.0833	23/60
Cox5b_IPI:IPI00116154.2	2.281	3	3		Acta1_IPI:IPI00110827.1	K.YPIEHGIITNWDDM*EK.I	9	2	3.0171	0.2849	18/30
Rab11b_IPI:IPI00135869.3	2.222	3	3		Acta1_IPI:IPI00110827.1	K.YPIEHGIITNWDDM*EK.I	9	2	3.5806	0.2568	15/30
Etfb_IPI:IPI00121440.4	2.134	3	3		Acta1_IPI:IPI00110827.1	K.YPIEHGIITNWDDMEK.I	9	3	3.9272	0.1843	27/60
Ndufa6_IPI:IPI00133399.1	1.97	3	3		Acta1_IPI:IPI00110827.1	K.YPIEHGIITNWDDMEK.I	9	2	4.4665	0.3059	19/30
Mrpl14_IPI:IPI00133778.1	4.123	2	3		Acta1_IPI:IPI00110827.1	K.YPIEHGIITNWDDMEK.I	9	2	4.5174	0.2929	18/30
Pfdn4_IPI:IPI00378557.3	4.073	2	3		Acta1_IPI:IPI00110827.1	K.YPIEHGIITNWDDMEK.I	9	3	4.2376	0.1567	31/60
Gm9385_IPI:IPI00134202.4	3.359	2	3		Acta1_IPI:IPI00110827.1	R.AVFPSIVGRPR.H	17	2	2.8794	0.2545	12/20
Gm5457_IPI:IPI00121419.1	2.961	2	3		Acta1_IPI:IPI00110827.1	R.AVFPSIVGRPR.H	17	2	2.6325	0.2356	12/20
Gm5805_IPI:IPI00112407.3	2.814	2	3		Acta1_IPI:IPI00110827.1	R.AVFPSIVGRPR.H	17	2	2.0566	0.1481	13/20
Sh3bgrl_IPI:IPI00122265.1	2.636	2	3		Acta1_IPI:IPI00110827.1	R.DLTDYLM*K.I	16	1	2.1605	0.2043	11/14
Mut_IPI:IPI00850737.1	4.243	2	2		Acta1_IPI:IPI00110827.1	R.DLTDYLM*K.I	16	2	1.9759	0.2112	11/14
Limch1_IPI:IPI00844691.1	4.171	2	2		Acta1_IPI:IPI00110827.1	R.DLTDYLM*K.I	16	2	2.5155	0.2803	12/14
Crot_IPI:IPI00120165.1	3.819	2	2		Acta1_IPI:IPI00110827.1	R.DLTDYLM*K.I	16	1	2.0894	0.1438	11/14
Slc22a6_IPI:IPI00310736.3	3.814	2	2		Acta1_IPI:IPI00110827.1	R.DLTDYLMK.I	16	2	2.2271	0.3306	12/14
IPI:IPI00123176.1_IPI:IPI00123176.1	3.703	2	2		Acta1_IPI:IPI00110827.1	R.DLTDYLMK.I	16	1	2.412	0.1822	10/14
Aldh16a1_IPI:IPI00458392.4	3.672	2	2		Acta1_IPI:IPI00110827.1	R.DLTDYLMK.I	16	2	2.8785	0.3265	13/14
Abcg2_IPI:IPI00468691.3	3.556	2	2		Acta1_IPI:IPI00110827.1	R.GYSFVTTAER.E	7	2	2.806	0.3481	16/18
Igh-6_IPI:IPI00177214.2	3.512	2	2		Acta1_IPI:IPI00110827.1	R.HQGVM*VGM*GQK.D	15	2	2.8275	0.2628	16/20
Anxa7_IPI:IPI00114017.2	3.356	2	2		Acta1_IPI:IPI00110827.1	R.HQGVM*VGMGQK.D	15	3	3.0698	0.0816	22/40
Pabpc1_IPI:IPI00124287.1	3.208	2	2		Acta1_IPI:IPI00110827.1	R.HQGVM*VGMGQK.D	15	2	2.8016	0.1851	15/20
Cct6a_IPI:IPI00116281.3	3.158	2	2		Acta1_IPI:IPI00110827.1	R.HQGVM*VGMGQK.D	15	2	3.2327	0.2801	17/20
Atp4a_IPI:IPI00230680.7	3.074	2	2		Acta1_IPI:IPI00110827.1	R.HQGVMVGM*GQK.D	15	2	2.5887	0.1739	14/20
Psmd2_IPI:IPI00123494.3	3.041	2	2		Acta1_IPI:IPI00110827.1	R.HQGVMVGM*GQK.D	15	3	3.2495	0.0952	21/40
Myo1d_IPI:IPI00226551.2	3.009	2	2		Acta1_IPI:IPI00110827.1	R.HQGVMVGM*GQK.D	15	2	2.9078	0.1853	16/20
Cct3_IPI:IPI00116283.1	2.909	2	2		Acta1_IPI:IPI00110827.1	R.HQGVMVGMGQK.D	15	2	2.9203	0.4062	16/20
Capn1_IPI:IPI00626909.1	2.894	2	2		Acta1_IPI:IPI00110827.1	R.HQGVMVGMGQK.D	15	2	1.5693	0.0705	11/20
Fcgr2b_IPI:IPI00129485.3	2.867	2	2		Acta1_IPI:IPI00110827.1	R.HQGVMVGMGQK.D	15	2	1.9911	0.2962	12/20
Slc25a5_IPI:IPI00127841.3	2.839	2	2		Acta1_IPI:IPI00110827.1	R.HQGVMVGMGQK.D	15	3	3.2044	0.1443	22/40
Ganab_IPI:IPI00115679.1	2.826	2	2		Acta1_IPI:IPI00110827.1	R.HQGVMVGMGQK.D	15	1	2.9587	0.4406	15/20
Hk1_IPI:IPI00283611.1	2.823	2	2		Acta1_IPI:IPI00110827.1	R.HQGVMVGMGQK.D	15	2	2.1145	0.2985	12/20
Prkcsh_IPI:IPI00115680.1	2.732	2	2		Acta1_IPI:IPI00110827.1	R.HQGVMVGMGQK.D	15	2	2.1519	0.1479	14/20
Eef1a2_IPI:IPI00119667.1	2.725	2	2		Acta1_IPI:IPI00110827.1	R.HQGVMVGMGQK.D	15	2	3.6556	0.5257	17/20
Etfa_IPI:IPI00116753.4	2.669	2	2		Acta1_IPI:IPI00110827.1	R.HQGVMVGMGQK.D	15	3	3.586	0.1457	23/40
Gfpt1_IPI:IPI00406371.3	2.662	2	2		Acta1_IPI:IPI00110827.1	R.HQGVMVGMGQK.D	15	3	3.0494	0.2421	21/40
Clint1_IPI:IPI00400154.5	2.63	2	2		Acta1_IPI:IPI00110827.1	R.HQGVMVGMGQK.D	15	2	2.0497	0.2538	12/20
Tcp1_IPI:IPI00118678.1	2.622	2	2		Acta1_IPI:IPI00110827.1	R.HQGVMVGMGQK.D	15	2	3.4121	0.3304	17/20
Cand1_IPI:IPI00896727.1	2.597	2	2		Acta1_IPI:IPI00110827.1	R.TTGIVLDSGDGVTHNVPIYEGYALPHAIMR.L	9	3	4.2796	0.2661	23/116
Pecr_IPI:IPI00331596.6	2.582	2	2		Acta1_IPI:IPI00110827.1	R.VAPEEHPTLLTEAPLNPK.A	9	3	3.2929	0.251	20/68
Slc22a2_IPI:IPI00119459.3	2.566	2	2		Acta1_IPI:IPI00110827.1	R.VAPEEHPTLLTEAPLNPK.A	9	2	3.2562	0.2075	17/34
Eif3b_IPI:IPI00229859.1	2.517	2	2		Acta1_IPI:IPI00110827.1	R.VAPEEHPTLLTEAPLNPK.A	9	2	3.5007	0.4129	17/34
Dhx15_IPI:IPI00128818.2	2.435	2	2		Acta1_IPI:IPI00110827.1	K.AGFAGDDAPR.A	16	2	3.1285	0.2784	16/18
Myo1b_IPI:IPI00124281.4	2.363	2	2		Acta1_IPI:IPI00110827.1	K.AGFAGDDAPR.A	16	2	1.9033	0.1349	13/18
Cpt1b_IPI:IPI00136563.4	2.324	2	2		Acta1_IPI:IPI00110827.1	K.DSYVGDEAQSK.R	16	2	3.0217	0.3074	17/20
Aacs_IPI:IPI00135189.3	2.027	2	2		Acta1_IPI:IPI00110827.1	K.DSYVGDEAQSK.R	16	2	2.0144	0.2645	11/20
Ddb1_IPI:IPI00316740.4	1.941	2	2		Acta1_IPI:IPI00110827.1	K.DSYVGDEAQSK.R	16	2	2.296	0.2022	12/20
Cct6b_IPI:IPI00321816.6	4.889	2	2		Acta1_IPI:IPI00110827.1	K.DSYVGDEAQSKR.G	15	2	2.6268	0.2853	16/22
Tpm3_IPI:IPI00230044.5	4.82	2	2		Acta1_IPI:IPI00110827.1	K.EITALAPSTM*K.I	14	2	2.1995	0.2457	14/20
Gstp2_IPI:IPI00283531.8	4.726	2	2		Acta1_IPI:IPI00110827.1	K.EITALAPSTMK.I	14	2	2.5266	0.1405	13/20
Ybx1_IPI:IPI00120886.3	4.586	2	2		Acta1_IPI:IPI00110827.1	K.EITALAPSTMK.I	14	2	2.2956	0.3171	13/20
Rplp0_IPI:IPI00314950.2	4.363	2	2		Acta1_IPI:IPI00110827.1	K.IWHHTFYNELR.V	10	2	3.0633	0.3042	16/20
Oxr1_IPI:IPI00117929.1	4.214	2	2		Acta1_IPI:IPI00110827.1	K.QEYDEAGPSIVHR.K	5	2	2.5684	0.1183	15/24
Dci_IPI:IPI00114416.1	4.178	2	2		Acta1_IPI:IPI00110827.1	K.SYELPDGQVITIGNER.F	17	2	4.5188	0.4377	24/30
Thoc4_IPI:IPI00114407.2	4.108	2	2		Acta1_IPI:IPI00110827.1	K.SYELPDGQVITIGNER.F	17	2	2.9583	0.4578	20/30
Hddc3_IPI:IPI00132959.1	4.086	2	2		Acta1_IPI:IPI00110827.1	K.YPIEHGIITNWDDM*EK.I	9	2	3.8634	0.3966	16/30
Hnrnpab_IPI:IPI00117288.3	4.016	2	2		Acta1_IPI:IPI00110827.1	K.YPIEHGIITNWDDMEK.I	9	3	3.8506	0.2503	28/60
Hmgcl_IPI:IPI00379694.4	3.978	2	2		Acta1_IPI:IPI00110827.1	R.AVFPSIVGRPR.H	17	2	2.6661	0.1995	13/20
Sod2_IPI:IPI00109109.1	3.895	2	2		Acta1_IPI:IPI00110827.1	R.AVFPSIVGRPR.H	17	2	2.0049	0.1209	11/20
Cbr1_IPI:IPI00314191.6	3.819	2	2		Acta1_IPI:IPI00110827.1	R.DLTDYLM*K.I	16	2	2.482	0.3581	10/14
Tubb5_IPI:IPI00117352.1	3.778	2	2		Acta1_IPI:IPI00110827.1	R.HQGVM*VGM*GQK.D	15	2	2.5028	0.1793	15/20
Hsd3b4_IPI:IPI00229078.5	3.747	2	2		Acta1_IPI:IPI00110827.1	R.HQGVM*VGMGQK.D	15	2	2.1804	0.2002	11/20
Cdc37_IPI:IPI00117087.1	3.703	2	2		Acta1_IPI:IPI00110827.1	R.HQGVMVGM*GQK.D	15	2	2.0626	0.0556	14/20
Hnrnpk_IPI:IPI00223253.1	3.695	2	2		Acta1_IPI:IPI00110827.1	R.VAPEEHPTLLTEAPLNPK.A	9	3	3.1449	0.3442	21/68
Rps3a_IPI:IPI00331345.5	3.658	2	2		Acta2_IPI:IPI00117043.1	K.IWHHSFYNELR.V	4	3	3.3777	0.285	20/40
Ndufv2_IPI:IPI00169925.2	3.646	2	2		Actb_IPI:IPI00110850.1	K.DLYANTVLSGGTTM*YPGIADR.M	6	2	5.1992	0.3691	25/40
Dnajb11_IPI:IPI00320241.1	3.605	2	2		Actb_IPI:IPI00110850.1	K.DLYANTVLSGGTTM*YPGIADR.M	6	2	2.0525	0.2341	13/40
Gstp1_IPI:IPI00555023.2	3.597	2	2		Actb_IPI:IPI00110850.1	K.DLYANTVLSGGTTM*YPGIADR.M	6	3	6.0607	0.5089	37/80
Myl6_IPI:IPI00354819.5	3.559	2	2		Actb_IPI:IPI00110850.1	K.DLYANTVLSGGTTMYPGIADR.M	6	2	5.8437	0.6012	25/40
Acy3_IPI:IPI00314510.1	3.556	2	2		Actb_IPI:IPI00110850.1	K.QEYDESGPSIVHR.K	6	2	2.6956	0.4769	16/24
Abat_IPI:IPI00227445.1	3.551	2	2		Actb_IPI:IPI00110850.1	R.GYSFTTTAER.E	7	2	2.9103	0.2416	16/18
Ugt3a2_IPI:IPI00224559.1	3.497	2	2		Actb_IPI:IPI00110850.1	R.GYSFTTTAER.E	7	2	3.189	0.3586	16/18
Sdr39u1_IPI:IPI00226521.5	3.48	2	2		Actb_IPI:IPI00110850.1	R.KDLYANTVLSGGTTM*YPGIADR.M	6	3	5.7249	0.4237	32/84
Glyctk_IPI:IPI00453581.3	3.476	2	2		Actb_IPI:IPI00110850.1	R.TTGIVM*DSGDGVTHTVPIYEGYALPHAILR.L	6	3	5.9579	0.474	40/116
Aldh7a1_IPI:IPI00230084.5	3.427	2	2		Actb_IPI:IPI00110850.1	R.TTGIVMDSGDGVTHTVPIYEGYALPHAILR.L	6	3	5.8505	0.4784	37/116
Prodh_IPI:IPI00322760.7	3.415	2	2		Actb_IPI:IPI00110850.1	R.VAPEEHPVLLTEAPLNPK.A	5	3	4.3002	0.054	27/68
Ugdh_IPI:IPI00118344.1	3.399	2	2		Actb_IPI:IPI00110850.1	R.VAPEEHPVLLTEAPLNPK.A	5	2	4.3522	0.3186	23/34
Atp6v1g3_IPI:IPI00222992.1	3.391	2	2		Actb_IPI:IPI00110850.1	K.DLYANTVLSGGTTM*YPGIADR.M	6	2	5.7478	0.4795	24/40
Ppp2cb_IPI:IPI00111556.1	3.348	2	2		Actb_IPI:IPI00110850.1	K.DLYANTVLSGGTTM*YPGIADR.M	6	2	5.5003	0.5293	23/40
Mccc2_IPI:IPI00134792.1	3.343	2	2		Actb_IPI:IPI00110850.1	K.DLYANTVLSGGTTM*YPGIADR.M	6	2	2.5721	0.1727	13/40
Eef1b2_IPI:IPI00320208.3	3.224	2	2		Actb_IPI:IPI00110850.1	K.DLYANTVLSGGTTM*YPGIADR.M	6	2	4.354	0.2241	19/40
G3bp1_IPI:IPI00130095.1	3.207	2	2		Actb_IPI:IPI00110850.1	K.DLYANTVLSGGTTM*YPGIADR.M	6	2	4.012	0.273	17/40
Myl6b_IPI:IPI00261638.1	3.205	2	2		Actb_IPI:IPI00110850.1	K.DLYANTVLSGGTTM*YPGIADR.M	6	3	3.7428	0.2736	29/80
Cyc1_IPI:IPI00132728.2	3.2	2	2		Actb_IPI:IPI00110850.1	K.DLYANTVLSGGTTM*YPGIADR.M	6	3	6.3345	0.4921	37/80
Gpi1_IPI:IPI00228633.7	3.179	2	2		Actb_IPI:IPI00110850.1	K.DLYANTVLSGGTTM*YPGIADR.M	6	2	4.9312	0.3772	19/40
Tpp1_IPI:IPI00130661.1	3.143	2	2		Actb_IPI:IPI00110850.1	K.DLYANTVLSGGTTM*YPGIADR.M	6	2	3.5462	0.3955	14/40
Nccrp1_IPI:IPI00310239.4	3.115	2	2		Actb_IPI:IPI00110850.1	K.DLYANTVLSGGTTM*YPGIADR.M	6	3	3.8789	0.4466	32/80
Rab8a_IPI:IPI00331128.3	3.114	2	2		Actb_IPI:IPI00110850.1	K.DLYANTVLSGGTTM*YPGIADR.M	6	3	3.9456	0.2086	30/80
Rnh1_IPI:IPI00313296.3	3.074	2	2		Actb_IPI:IPI00110850.1	K.DLYANTVLSGGTTM*YPGIADR.M	6	2	2.974	0.2512	13/40
Eef1d_IPI:IPI00118875.4	3.068	2	2		Actb_IPI:IPI00110850.1	K.DLYANTVLSGGTTM*YPGIADR.M	6	2	4.0636	0.4065	22/40
Myl9_IPI:IPI00750595.2	3.017	2	2		Actb_IPI:IPI00110850.1	K.DLYANTVLSGGTTM*YPGIADR.M	6	2	5.2514	0.414	24/40
Igh-1a_IPI:IPI00109910.4	2.97	2	2		Actb_IPI:IPI00110850.1	K.DLYANTVLSGGTTM*YPGIADR.M	6	3	4.2567	0.2709	23/80
Gstm7_IPI:IPI00121280.5	2.965	2	2		Actb_IPI:IPI00110850.1	K.DLYANTVLSGGTTM*YPGIADR.M	6	2	2.6821	0.2843	12/40
Ppib_IPI:IPI00135686.2	2.964	2	2		Actb_IPI:IPI00110850.1	K.DLYANTVLSGGTTM*YPGIADR.M	6	2	2.401	0.1692	13/40
Gm4957_IPI:IPI00339474.3	2.962	2	2		Actb_IPI:IPI00110850.1	K.DLYANTVLSGGTTMYPGIADR.M	6	2	4.4674	0.4697	17/40
Hsd3b3_IPI:IPI00111855.7	2.934	2	2		Actb_IPI:IPI00110850.1	K.DLYANTVLSGGTTMYPGIADR.M	6	2	5.1419	0.4763	22/40
Dbt_IPI:IPI00890234.1	2.914	2	2		Actb_IPI:IPI00110850.1	K.DLYANTVLSGGTTMYPGIADR.M	6	2	4.1601	0.4397	16/40
Ptges2_IPI:IPI00312174.6	2.903	2	2		Actb_IPI:IPI00110850.1	K.DLYANTVLSGGTTMYPGIADR.M	6	2	5.521	0.5174	23/40
Slc9a3r1_IPI:IPI00109311.3	2.867	2	2		Actb_IPI:IPI00110850.1	K.DLYANTVLSGGTTMYPGIADR.M	6	2	3.5046	0.3695	16/40
Myl12b_IPI:IPI00132705.1	2.839	2	2		Actb_IPI:IPI00110850.1	K.DLYANTVLSGGTTMYPGIADR.M	6	3	4.6985	0.3562	30/80
Dera_IPI:IPI00130333.1	2.821	2	2		Actb_IPI:IPI00110850.1	K.DLYANTVLSGGTTMYPGIADR.M	6	2	3.3383	0.0959	16/40
Vat1_IPI:IPI00126072.2	2.798	2	2		Actb_IPI:IPI00110850.1	K.DLYANTVLSGGTTMYPGIADR.M	6	2	4.4434	0.4484	19/40
Acot4_IPI:IPI00308769.2	2.798	2	2		Actb_IPI:IPI00110850.1	K.DLYANTVLSGGTTMYPGIADR.M	6	3	5.349	0.5452	32/80
4931406C07Rik_IPI:IPI00126172.1	2.786	2	2		Actb_IPI:IPI00110850.1	K.DLYANTVLSGGTTMYPGIADR.M	6	2	5.3323	0.528	24/40
Psma8_IPI:IPI00109122.1	2.777	2	2		Actb_IPI:IPI00110850.1	K.DLYANTVLSGGTTMYPGIADR.M	6	2	4.949	0.4885	22/40
2210011C24Rik_IPI:IPI00381097.4	2.739	2	2		Actb_IPI:IPI00110850.1	K.DLYANTVLSGGTTMYPGIADR.M	6	2	5.8528	0.5311	24/40
Arpc3_IPI:IPI00124829.5	2.704	2	2		Actb_IPI:IPI00110850.1	K.DLYANTVLSGGTTMYPGIADR.M	6	2	3.8188	0.2584	18/40
Pdia3_IPI:IPI00230108.6	2.64	2	2		Actb_IPI:IPI00110850.1	K.DLYANTVLSGGTTMYPGIADR.M	6	2	4.7364	0.5128	20/40
Dnaja3_IPI:IPI00120414.1	2.62	2	2		Actb_IPI:IPI00110850.1	K.DLYANTVLSGGTTMYPGIADR.M	6	2	5.4952	0.4734	24/40
Ehd4_IPI:IPI00318671.2	2.61	2	2		Actb_IPI:IPI00110850.1	K.DLYANTVLSGGTTMYPGIADR.M	6	2	4.0189	0.3232	21/40
Myh11_IPI:IPI00114894.1	2.598	2	2		Actb_IPI:IPI00110850.1	K.DLYANTVLSGGTTMYPGIADR.M	6	3	3.1664	0.3053	25/80
Gbas_IPI:IPI00115827.1	2.597	2	2		Actb_IPI:IPI00110850.1	K.DLYANTVLSGGTTMYPGIADR.M	6	2	4.3205	0.4995	17/40
Txnrd1_IPI:IPI00469251.5	2.517	2	2		Actb_IPI:IPI00110850.1	K.DLYANTVLSGGTTMYPGIADR.M	6	2	3.6471	0.393	15/40
Sfxn2_IPI:IPI00127069.3	2.513	2	2		Actb_IPI:IPI00110850.1	K.DLYANTVLSGGTTMYPGIADR.M	6	2	4.425	0.3951	18/40
Bphl_IPI:IPI00320462.4	2.486	2	2		Actb_IPI:IPI00110850.1	K.DLYANTVLSGGTTMYPGIADR.M	6	3	4.9682	0.3783	30/80
Nap1l4_IPI:IPI00133977.3	2.438	2	2		Actb_IPI:IPI00110850.1	K.DLYANTVLSGGTTMYPGIADR.M	6	3	3.0375	0.1672	20/80
Prdx4_IPI:IPI00116254.1	2.426	2	2		Actb_IPI:IPI00110850.1	K.DLYANTVLSGGTTMYPGIADR.M	6	2	4.6738	0.55	17/40
Ces1_IPI:IPI00115867.4	2.418	2	2		Actb_IPI:IPI00110850.1	K.DLYANTVLSGGTTMYPGIADR.M	6	2	3.3226	0.4242	15/40
IPI:IPI00329998.3_IPI:IPI00329998.3	2.415	2	2		Actb_IPI:IPI00110850.1	K.DLYANTVLSGGTTMYPGIADR.M	6	3	3.1566	0.1507	24/80
Coq9_IPI:IPI00169862.1	2.387	2	2		Actb_IPI:IPI00110850.1	K.DLYANTVLSGGTTMYPGIADR.M	6	2	4.1915	0.3989	17/40
Vdac3_IPI:IPI00122548.3	2.348	2	2		Actb_IPI:IPI00110850.1	K.DLYANTVLSGGTTMYPGIADR.M	6	2	3.9401	0.3718	19/40
Psmd12_IPI:IPI00133066.3	2.342	2	2		Actb_IPI:IPI00110850.1	K.DLYANTVLSGGTTMYPGIADR.M	6	3	4.7838	0.4136	30/80
Fam98b_IPI:IPI00465946.1	2.271	2	2		Actb_IPI:IPI00110850.1	K.DLYANTVLSGGTTMYPGIADR.M	6	2	5.9437	0.5723	24/40
Atp1a1_IPI:IPI00311682.5	2.25	2	2		Actb_IPI:IPI00110850.1	K.LCYVALDFEQEMATAASSSSLEK.S	7	3	3.1175	0.0849	20/88
Sfxn3_IPI:IPI00126115.1	2.236	2	2		Actb_IPI:IPI00110850.1	K.QEYDESGPSIVHR.K	6	3	3.2271	0.3343	27/48
Cltb_IPI:IPI00228978.2	2.231	2	2		Actb_IPI:IPI00110850.1	K.QEYDESGPSIVHR.K	6	2	3.0487	0.4432	21/24
Tpm4_IPI:IPI00421223.3	2.221	2	2		Actb_IPI:IPI00110850.1	K.QEYDESGPSIVHR.K	6	3	3.4295	0.3398	27/48
Ddost_IPI:IPI00117705.1	2.216	2	2		Actb_IPI:IPI00110850.1	K.QEYDESGPSIVHR.K	6	3	3.0613	0.2644	25/48
Hsp90ab1_IPI:IPI00229080.7	2.193	2	2		Actb_IPI:IPI00110850.1	K.QEYDESGPSIVHR.K	6	2	3.0618	0.4685	19/24
Gykl1_IPI:IPI00453663.1	2.172	2	2		Actb_IPI:IPI00110850.1	R.GYSFTTTAER.E	7	2	2.3518	0.2192	15/18
Gapdhs_IPI:IPI00108939.1	2.092	2	2		Actb_IPI:IPI00110850.1	R.GYSFTTTAER.E	7	2	1.8548	0.1251	11/18
Csrp2_IPI:IPI00470178.7	2.057	2	2		Actb_IPI:IPI00110850.1	R.GYSFTTTAER.E	7	2	2.2605	0.2681	14/18
Rps4x_IPI:IPI00331092.7	2.051	2	2		Actb_IPI:IPI00110850.1	R.GYSFTTTAER.E	7	1	1.8959	0.1043	10/18
Nfs1_IPI:IPI00311072.2	2.029	2	2		Actb_IPI:IPI00110850.1	R.GYSFTTTAER.E	7	2	2.2755	0.1321	15/18
1500003O03Rik_IPI:IPI00229680.5	4.572	2	2		Actb_IPI:IPI00110850.1	R.GYSFTTTAER.E	7	2	2.7993	0.3474	16/18
Snrpf_IPI:IPI00117371.5	4.559	2	2		Actb_IPI:IPI00110850.1	R.GYSFTTTAER.E	7	2	2.317	0.1911	15/18
Rplp1_IPI:IPI00113377.1	4.198	2	2		Actb_IPI:IPI00110850.1	R.GYSFTTTAER.E	7	2	2.6469	0.319	16/18
Bsnd_IPI:IPI00312342.4	4.122	2	2		Actb_IPI:IPI00110850.1	R.GYSFTTTAER.E	7	2	1.6988	0.1098	12/18
Arpc5l_IPI:IPI00111117.5	4.107	2	2		Actb_IPI:IPI00110850.1	R.GYSFTTTAER.E	7	2	3.2107	0.3816	16/18
Myl12b_IPI:IPI00132705.1	4.069	2	2		Actb_IPI:IPI00110850.1	R.GYSFTTTAER.E	7	2	3.2784	0.3612	16/18
Oxr1_IPI:IPI00117929.1	3.919	2	2		Actb_IPI:IPI00110850.1	R.GYSFTTTAER.E	7	2	2.7351	0.3456	15/18
Rps20_IPI:IPI00323819.3	3.852	2	2		Actb_IPI:IPI00110850.1	R.KDLYANTVLSGGTTM*YPGIADR.M	6	3	4.2567	0.3388	33/84
IPI:IPI00123176.1_IPI:IPI00123176.1	3.774	2	2		Actb_IPI:IPI00110850.1	R.KDLYANTVLSGGTTM*YPGIADR.M	6	2	5.4286	0.4549	26/42
Cda_IPI:IPI00110866.3	3.763	2	2		Actb_IPI:IPI00110850.1	R.KDLYANTVLSGGTTM*YPGIADR.M	6	3	5.806	0.4999	36/84
Ndufb5_IPI:IPI00132531.1	3.709	2	2		Actb_IPI:IPI00110850.1	R.KDLYANTVLSGGTTM*YPGIADR.M	6	2	5.7907	0.4938	27/42
Sep15_IPI:IPI00112641.2	3.572	2	2		Actb_IPI:IPI00110850.1	R.KDLYANTVLSGGTTM*YPGIADR.M	6	3	5.3064	0.3584	37/84
Mrps36_IPI:IPI00315808.3	3.55	2	2		Actb_IPI:IPI00110850.1	R.KDLYANTVLSGGTTM*YPGIADR.M	6	3	6.1412	0.4274	38/84
Ap1s1_IPI:IPI00118026.1	3.537	2	2		Actb_IPI:IPI00110850.1	R.KDLYANTVLSGGTTMYPGIADR.M	6	3	3.8875	0.3172	24/84
Eef1d_IPI:IPI00118875.4	3.529	2	2		Actb_IPI:IPI00110850.1	R.KDLYANTVLSGGTTMYPGIADR.M	6	3	6.2315	0.4835	35/84
Fis1_IPI:IPI00132217.1	3.352	2	2		Actb_IPI:IPI00110850.1	R.KDLYANTVLSGGTTMYPGIADR.M	6	2	6.1436	0.5433	27/42
Lyrm4_IPI:IPI00169804.1	3.333	2	2		Actb_IPI:IPI00110850.1	R.KDLYANTVLSGGTTMYPGIADR.M	6	3	5.4237	0.3964	32/84
Atp5d_IPI:IPI00453777.2	3.28	2	2		Actb_IPI:IPI00110850.1	R.KDLYANTVLSGGTTMYPGIADR.M	6	2	5.9974	0.5604	28/42
Rps14_IPI:IPI00322562.5	3.24	2	2		Actb_IPI:IPI00110850.1	R.KDLYANTVLSGGTTMYPGIADR.M	6	3	5.0818	0.3024	34/84
Gm4957_IPI:IPI00339474.3	3.233	2	2		Actb_IPI:IPI00110850.1	R.TTGIVM*DSGDGVTHTVPIYEGYALPHAILR.L	6	3	4.9793	0.3937	30/116
Gstz1_IPI:IPI00126120.1	3.223	2	2		Actb_IPI:IPI00110850.1	R.TTGIVM*DSGDGVTHTVPIYEGYALPHAILR.L	6	3	3.1617	0.1486	23/116
Gm11230_IPI:IPI00268802.1	3.194	2	2		Actb_IPI:IPI00110850.1	R.TTGIVM*DSGDGVTHTVPIYEGYALPHAILR.L	6	3	3.869	0.2697	28/116
Tmed10_IPI:IPI00466570.4	3.159	2	2		Actb_IPI:IPI00110850.1	R.TTGIVM*DSGDGVTHTVPIYEGYALPHAILR.L	6	3	6.6342	0.5185	42/116
Snrpg_IPI:IPI00230150.1	3.151	2	2		Actb_IPI:IPI00110850.1	R.TTGIVM*DSGDGVTHTVPIYEGYALPHAILR.L	6	3	5.9771	0.4322	38/116
Ndufs4_IPI:IPI00229008.2	3.106	2	2		Actb_IPI:IPI00110850.1	R.TTGIVM*DSGDGVTHTVPIYEGYALPHAILR.L	6	3	7.0184	0.5272	40/116
LOC100044454_IPI:IPI00135284.1	3.08	2	2		Actb_IPI:IPI00110850.1	R.TTGIVMDSGDGVTHTVPIYEGYALPHAILR.L	6	3	6.5136	0.6	40/116
H2-Ke2_IPI:IPI00138238.1	3.007	2	2		Actb_IPI:IPI00110850.1	R.TTGIVMDSGDGVTHTVPIYEGYALPHAILR.L	6	3	3.4623	0.1115	32/116
Hsp90aa1_IPI:IPI00330804.4	2.991	2	2		Actb_IPI:IPI00110850.1	R.TTGIVMDSGDGVTHTVPIYEGYALPHAILR.L	6	3	6.571	0.5351	39/116
Hsp90ab1_IPI:IPI00229080.7	2.991	2	2		Actb_IPI:IPI00110850.1	R.TTGIVMDSGDGVTHTVPIYEGYALPHAILR.L	6	3	4.1273	0.3438	32/116
Rps10_IPI:IPI00112448.1	2.959	2	2		Actb_IPI:IPI00110850.1	R.TTGIVMDSGDGVTHTVPIYEGYALPHAILR.L	6	3	4.5875	0.3487	35/116
Rps27l_IPI:IPI00124709.3	2.951	2	2		Actb_IPI:IPI00110850.1	R.TTGIVMDSGDGVTHTVPIYEGYALPHAILR.L	6	3	5.1592	0.4429	38/116
Atp6v1b2_IPI:IPI00119113.3	2.942	2	2		Actb_IPI:IPI00110850.1	R.VAPEEHPVLLTEAPLNPK.A	5	3	4.4052	0.061	30/68
Ssr4_IPI:IPI00122346.2	2.913	2	2		Actb_IPI:IPI00110850.1	R.VAPEEHPVLLTEAPLNPK.A	5	3	3.7813	0.0806	28/68
Vps29_IPI:IPI00136936.1	2.901	2	2		Actb_IPI:IPI00110850.1	R.VAPEEHPVLLTEAPLNPK.A	5	2	4.2785	0.3174	22/34
Hbb-b2_IPI:IPI00316491.4	2.887	2	2		Actb_IPI:IPI00110850.1	R.VAPEEHPVLLTEAPLNPK.A	5	2	3.0565	0.3033	17/34
Uqcrq_IPI:IPI00224210.5	2.853	2	2		Actb_IPI:IPI00110850.1	R.VAPEEHPVLLTEAPLNPK.A	5	2	4.1903	0.2864	23/34
Ndufab1_IPI:IPI00133006.1	2.842	2	2		Actb_IPI:IPI00110850.1	R.VAPEEHPVLLTEAPLNPK.A	5	2	4.3434	0.3045	22/34
Gm8759_IPI:IPI00123007.1	2.838	2	2		Actb_IPI:IPI00110850.1	K.DLYANTVLSGGTTM*YPGIADR.M	6	2	5.9711	0.4989	24/40
Gm5321_IPI:IPI00111248.1	2.827	2	2		Actb_IPI:IPI00110850.1	K.DLYANTVLSGGTTM*YPGIADR.M	6	3	3.2939	0.283	25/80
Prdx4_IPI:IPI00116254.1	2.813	2	2		Actb_IPI:IPI00110850.1	K.DLYANTVLSGGTTMYPGIADR.M	6	2	4.9837	0.5321	20/40
Ndufa5_IPI:IPI00331332.6	2.764	2	2		Actb_IPI:IPI00110850.1	K.QEYDESGPSIVHR.K	6	2	2.8692	0.4182	16/24
Snrpd3_IPI:IPI00119224.1	2.763	2	2		Actb_IPI:IPI00110850.1	R.GYSFTTTAER.E	7	2	2.5304	0.3616	14/18
Rab1_IPI:IPI00114560.5	2.75	2	2		Actb_IPI:IPI00110850.1	R.KDLYANTVLSGGTTM*YPGIADR.M	6	3	4.6062	0.3689	34/84
Magmas_IPI:IPI00133167.1	2.709	2	2		Actb_IPI:IPI00110850.1	R.TTGIVM*DSGDGVTHTVPIYEGYALPHAILR.L	6	3	3.4029	0.0938	31/116
Ndufs6_IPI:IPI00128345.2	2.709	2	2		Actb_IPI:IPI00110850.1	R.TTGIVMDSGDGVTHTVPIYEGYALPHAILR.L	6	3	4.1219	0.443	32/116
Rab2a_IPI:IPI00137227.1	2.655	2	2		Actb_IPI:IPI00110850.1	R.VAPEEHPVLLTEAPLNPK.A	5	2	4.3865	0.3441	23/34
Pfn1_IPI:IPI00224740.6	2.641	2	2		Actbl2_IPI:IPI00221528.1	K.IWYHTFYNELR.V	0	3	3.5843	0.2068	22/40
Pvalb_IPI:IPI00230766.4	2.594	2	2		Actg1_IPI:IPI00136929.1	K.DLYANTVLSGGTTM*YPGLADR.M	0	2	5.1992	0.3691	25/40
Tceb2_IPI:IPI00131224.1	2.516	2	2		Actg1_IPI:IPI00136929.1	K.DLYANTVLSGGTTM*YPGLADR.M	0	2	2.0525	0.2341	13/40
1810035L17Rik_IPI:IPI00318935.2	2.511	2	2		Actg1_IPI:IPI00136929.1	K.DLYANTVLSGGTTM*YPGLADR.M	0	3	6.0607	0.5089	37/80
Gm5215_IPI:IPI00277965.3	2.491	2	2		Actg1_IPI:IPI00136929.1	K.DLYANTVLSGGTTMYPGLADR.M	0	2	5.8437	0.6012	25/40
Psmb6_IPI:IPI00119239.2	2.442	2	2		Actg1_IPI:IPI00136929.1	R.KDLYANTVLSGGTTM*YPGLADR.M	0	3	5.7249	0.4237	32/84
Sub1_IPI:IPI00225633.3	2.41	2	2		Actg1_IPI:IPI00136929.1	K.DLYANTVLSGGTTM*YPGLADR.M	0	2	5.7478	0.4795	24/40
Gm10027_IPI:IPI00275455.2	2.338	2	2		Actg1_IPI:IPI00136929.1	K.DLYANTVLSGGTTM*YPGLADR.M	0	2	5.5003	0.5293	23/40
Asah1_IPI:IPI00125266.1	2.311	2	2		Actg1_IPI:IPI00136929.1	K.DLYANTVLSGGTTM*YPGLADR.M	0	2	2.5721	0.1727	13/40
Grhpr_IPI:IPI00130530.1	2.294	2	2		Actg1_IPI:IPI00136929.1	K.DLYANTVLSGGTTM*YPGLADR.M	0	2	4.354	0.2241	19/40
Mrpl53_IPI:IPI00133750.1	2.271	2	2		Actg1_IPI:IPI00136929.1	K.DLYANTVLSGGTTM*YPGLADR.M	0	2	4.012	0.273	17/40
Atp5g1_IPI:IPI00109627.1	2.202	2	2		Actg1_IPI:IPI00136929.1	K.DLYANTVLSGGTTM*YPGLADR.M	0	3	3.7428	0.2736	29/80
Commd9_IPI:IPI00112097.1	2.197	2	2		Actg1_IPI:IPI00136929.1	K.DLYANTVLSGGTTM*YPGLADR.M	0	3	6.3345	0.4921	37/80
Clta_IPI:IPI00114409.1	2.092	2	2		Actg1_IPI:IPI00136929.1	K.DLYANTVLSGGTTM*YPGLADR.M	0	2	4.9312	0.3772	19/40
Dynll2_IPI:IPI00132734.1	2.02	2	2		Actg1_IPI:IPI00136929.1	K.DLYANTVLSGGTTM*YPGLADR.M	0	2	3.5462	0.3955	14/40
Ogdh_IPI:IPI00626237.2	7.32	1	1		Actg1_IPI:IPI00136929.1	K.DLYANTVLSGGTTM*YPGLADR.M	0	3	3.8789	0.4466	32/80
BC026585_IPI:IPI00153227.5	7.285	1	1		Actg1_IPI:IPI00136929.1	K.DLYANTVLSGGTTM*YPGLADR.M	0	3	3.9456	0.2086	30/80
Ap2a2_IPI:IPI00753468.2	5.632	1	1		Actg1_IPI:IPI00136929.1	K.DLYANTVLSGGTTM*YPGLADR.M	0	2	2.974	0.2512	13/40
Fcho2_IPI:IPI00762033.2	5.386	1	1		Actg1_IPI:IPI00136929.1	K.DLYANTVLSGGTTM*YPGLADR.M	0	2	4.0636	0.4065	22/40
Myo6_IPI:IPI00776145.1	5.378	1	1		Actg1_IPI:IPI00136929.1	K.DLYANTVLSGGTTM*YPGLADR.M	0	2	5.2514	0.414	24/40
Myo1f_IPI:IPI00323935.1	5.355	1	1		Actg1_IPI:IPI00136929.1	K.DLYANTVLSGGTTM*YPGLADR.M	0	3	4.2567	0.2709	23/80
Stk38l_IPI:IPI00453705.4	5.324	1	1		Actg1_IPI:IPI00136929.1	K.DLYANTVLSGGTTM*YPGLADR.M	0	2	2.6821	0.2843	12/40
Picalm_IPI:IPI00264501.8	5.319	1	1		Actg1_IPI:IPI00136929.1	K.DLYANTVLSGGTTM*YPGLADR.M	0	2	2.401	0.1692	13/40
Dbt_IPI:IPI00130535.1	4.481	1	1		Actg1_IPI:IPI00136929.1	K.DLYANTVLSGGTTMYPGLADR.M	0	2	4.4674	0.4697	17/40
Atp6v1d_IPI:IPI00118787.1	4.435	1	1		Actg1_IPI:IPI00136929.1	K.DLYANTVLSGGTTMYPGLADR.M	0	2	5.1419	0.4763	22/40
Gldc_IPI:IPI00127267.4	4.418	1	1		Actg1_IPI:IPI00136929.1	K.DLYANTVLSGGTTMYPGLADR.M	0	2	4.1601	0.4397	16/40
C230096C10Rik_IPI:IPI00226932.2	4.318	1	1		Actg1_IPI:IPI00136929.1	K.DLYANTVLSGGTTMYPGLADR.M	0	2	5.521	0.5174	23/40
Cct2_IPI:IPI00320217.9	4.275	1	1		Actg1_IPI:IPI00136929.1	K.DLYANTVLSGGTTMYPGLADR.M	0	2	3.5046	0.3695	16/40
Dlst_IPI:IPI00134809.2	4.189	1	1		Actg1_IPI:IPI00136929.1	K.DLYANTVLSGGTTMYPGLADR.M	0	3	4.6985	0.3562	30/80
Idh1_IPI:IPI00135231.2	4.088	1	1		Actg1_IPI:IPI00136929.1	K.DLYANTVLSGGTTMYPGLADR.M	0	2	3.3383	0.0959	16/40
Cdh1_IPI:IPI00318626.1	4.079	1	1		Actg1_IPI:IPI00136929.1	K.DLYANTVLSGGTTMYPGLADR.M	0	2	4.4434	0.4484	19/40
Dnajc13_IPI:IPI00666885.2	3.92	1	1		Actg1_IPI:IPI00136929.1	K.DLYANTVLSGGTTMYPGLADR.M	0	3	5.349	0.5452	32/80
Sucla2_IPI:IPI00261627.1	3.879	1	1		Actg1_IPI:IPI00136929.1	K.DLYANTVLSGGTTMYPGLADR.M	0	2	5.3323	0.528	24/40
Spna2_IPI:IPI00750020.1	3.862	1	1		Actg1_IPI:IPI00136929.1	K.DLYANTVLSGGTTMYPGLADR.M	0	2	4.949	0.4885	22/40
Snap91_IPI:IPI00122409.1	3.853	1	1		Actg1_IPI:IPI00136929.1	K.DLYANTVLSGGTTMYPGLADR.M	0	2	5.8528	0.5311	24/40
Sec31a_IPI:IPI00377592.7	3.843	1	1		Actg1_IPI:IPI00136929.1	K.DLYANTVLSGGTTMYPGLADR.M	0	2	3.8188	0.2584	18/40
Dmxl1_IPI:IPI00652755.1	3.843	1	1		Actg1_IPI:IPI00136929.1	K.DLYANTVLSGGTTMYPGLADR.M	0	2	4.7364	0.5128	20/40
Dnajc13_IPI:IPI00378580.6	3.827	1	1		Actg1_IPI:IPI00136929.1	K.DLYANTVLSGGTTMYPGLADR.M	0	2	5.4952	0.4734	24/40
Tgm2_IPI:IPI00126861.3	3.792	1	1		Actg1_IPI:IPI00136929.1	K.DLYANTVLSGGTTMYPGLADR.M	0	2	4.0189	0.3232	21/40
Eps15l1_IPI:IPI00420185.1	3.764	1	1		Actg1_IPI:IPI00136929.1	K.DLYANTVLSGGTTMYPGLADR.M	0	3	3.1664	0.3053	25/80
Myh11_IPI:IPI00227865.1	3.664	1	1		Actg1_IPI:IPI00136929.1	K.DLYANTVLSGGTTMYPGLADR.M	0	2	4.3205	0.4995	17/40
Slc5a8_IPI:IPI00227082.1	3.564	1	1		Actg1_IPI:IPI00136929.1	K.DLYANTVLSGGTTMYPGLADR.M	0	2	3.6471	0.393	15/40
Kpnb1_IPI:IPI00323881.1	3.502	1	1		Actg1_IPI:IPI00136929.1	K.DLYANTVLSGGTTMYPGLADR.M	0	2	4.425	0.3951	18/40
Slc6a19_IPI:IPI00108676.1	3.483	1	1		Actg1_IPI:IPI00136929.1	K.DLYANTVLSGGTTMYPGLADR.M	0	3	4.9682	0.3783	30/80
Spna1_IPI:IPI00323230.5	3.47	1	1		Actg1_IPI:IPI00136929.1	K.DLYANTVLSGGTTMYPGLADR.M	0	3	3.0375	0.1672	20/80
Enpp3_IPI:IPI00458003.1	3.433	1	1		Actg1_IPI:IPI00136929.1	K.DLYANTVLSGGTTMYPGLADR.M	0	2	4.6738	0.55	17/40
Sec24a_IPI:IPI00222225.2	3.426	1	1		Actg1_IPI:IPI00136929.1	K.DLYANTVLSGGTTMYPGLADR.M	0	2	3.3226	0.4242	15/40
Nploc4_IPI:IPI00118766.6	3.419	1	1		Actg1_IPI:IPI00136929.1	K.DLYANTVLSGGTTMYPGLADR.M	0	3	3.1566	0.1507	24/80
Vill_IPI:IPI00457578.2	3.368	1	1		Actg1_IPI:IPI00136929.1	K.DLYANTVLSGGTTMYPGLADR.M	0	2	4.1915	0.3989	17/40
Ahcyl2_IPI:IPI00308446.2	3.365	1	1		Actg1_IPI:IPI00136929.1	K.DLYANTVLSGGTTMYPGLADR.M	0	2	3.9401	0.3718	19/40
D1Pas1_IPI:IPI00133708.1	3.344	1	1		Actg1_IPI:IPI00136929.1	K.DLYANTVLSGGTTMYPGLADR.M	0	3	4.7838	0.4136	30/80
Myh8_IPI:IPI00265380.4	3.339	1	1		Actg1_IPI:IPI00136929.1	K.DLYANTVLSGGTTMYPGLADR.M	0	2	5.9437	0.5723	24/40
Dctn1_IPI:IPI00856500.2	3.335	1	1		Actg1_IPI:IPI00136929.1	R.KDLYANTVLSGGTTM*YPGLADR.M	0	3	4.2567	0.3388	33/84
Atp6v1h_IPI:IPI00311461.1	3.316	1	1		Actg1_IPI:IPI00136929.1	R.KDLYANTVLSGGTTM*YPGLADR.M	0	2	5.4286	0.4549	26/42
Fam120a_IPI:IPI00830478.1	3.297	1	1		Actg1_IPI:IPI00136929.1	R.KDLYANTVLSGGTTM*YPGLADR.M	0	3	5.806	0.4999	36/84
Lgmn_IPI:IPI00130627.1	3.289	1	1		Actg1_IPI:IPI00136929.1	R.KDLYANTVLSGGTTM*YPGLADR.M	0	2	5.7907	0.4938	27/42
Dmgdh_IPI:IPI00120123.1	3.285	1	1		Actg1_IPI:IPI00136929.1	R.KDLYANTVLSGGTTM*YPGLADR.M	0	3	5.3064	0.3584	37/84
Slc25a4_IPI:IPI00115564.5	3.222	1	1		Actg1_IPI:IPI00136929.1	R.KDLYANTVLSGGTTM*YPGLADR.M	0	3	6.1412	0.4274	38/84
Apeh_IPI:IPI00279218.1	3.197	1	1		Actg1_IPI:IPI00136929.1	R.KDLYANTVLSGGTTMYPGLADR.M	0	3	3.8875	0.3172	24/84
Hnrnph1_IPI:IPI00133916.2	3.183	1	1		Actg1_IPI:IPI00136929.1	R.KDLYANTVLSGGTTMYPGLADR.M	0	3	6.2315	0.4835	35/84
Vps53_IPI:IPI00229808.1	3.179	1	1		Actg1_IPI:IPI00136929.1	R.KDLYANTVLSGGTTMYPGLADR.M	0	2	6.1436	0.5433	27/42
Igh-1a_IPI:IPI00109910.4	3.162	1	1		Actg1_IPI:IPI00136929.1	R.KDLYANTVLSGGTTMYPGLADR.M	0	3	5.4237	0.3964	32/84
Slc13a3_IPI:IPI00129564.1	3.105	1	1		Actg1_IPI:IPI00136929.1	R.KDLYANTVLSGGTTMYPGLADR.M	0	2	5.9974	0.5604	28/42
Sardh_IPI:IPI00136213.5	3.093	1	1		Actg1_IPI:IPI00136929.1	R.KDLYANTVLSGGTTMYPGLADR.M	0	3	5.0818	0.3024	34/84
Tnnc2_IPI:IPI00284119.7	3.053	1	1		Actg1_IPI:IPI00136929.1	K.DLYANTVLSGGTTM*YPGLADR.M	0	2	5.9711	0.4989	24/40
Eif3a_IPI:IPI00129276.2	3.008	1	1		Actg1_IPI:IPI00136929.1	K.DLYANTVLSGGTTM*YPGLADR.M	0	3	3.2939	0.283	25/80
Cd36_IPI:IPI00331214.5	2.987	1	1		Actg1_IPI:IPI00136929.1	K.DLYANTVLSGGTTMYPGLADR.M	0	2	4.9837	0.5321	20/40
D030016E14Rik_IPI:IPI00409255.2	2.963	1	1		Actg1_IPI:IPI00136929.1	R.KDLYANTVLSGGTTM*YPGLADR.M	0	3	4.6062	0.3689	34/84
Hnrnpu_IPI:IPI00458583.3	2.904	1	1		Actn1_IPI:IPI00380436.1	R.ETADTDTADQVMASFK.I	0	2	3.43	0.3984	17/30
Fasn_IPI:IPI00113223.2	2.863	1	1		Actn1_IPI:IPI00380436.1	R.RDQALTEEHAR.Q	0	3	3.3459	0.2358	25/40
Hnrnph2_IPI:IPI00108143.1	2.838	1	1		Actn1_IPI:IPI00380436.1	R.VEQIAAIAQELNELDYYDSPSVNAR.C	0	3	3.8826	0.2853	26/96
Spata5_IPI:IPI00111113.4	2.825	1	1		Actn4_IPI:IPI00118899.1	K.AGTQIENIDEDFRDGLK.L	1	2	4.217	0.3238	20/32
Iars2_IPI:IPI00453499.3	2.82	1	1		Actn4_IPI:IPI00118899.1	K.ALDFIASK.G	5	2	2.6241	0.1938	13/14
Aars_IPI:IPI00321308.4	2.784	1	1		Actn4_IPI:IPI00118899.1	K.ASIHEAWTDGK.E	2	2	2.3789	0.3506	14/20
Crat_IPI:IPI00113347.3	2.775	1	1		Actn4_IPI:IPI00118899.1	K.DGLAFNALIHR.H	5	2	2.3482	0.0786	15/20
2210010C04Rik_IPI:IPI00131674.3	2.77	1	1		Actn4_IPI:IPI00118899.1	K.GISQEQM*QEFR.A	0	2	3.4312	0.3034	16/20
Folh1_IPI:IPI00130630.1	2.767	1	1		Actn4_IPI:IPI00118899.1	K.GISQEQMQEFR.A	0	2	3.1453	0.267	15/20
Atp2a2_IPI:IPI00338964.3	2.752	1	1		Actn4_IPI:IPI00118899.1	K.GISQEQMQEFR.A	0	2	2.4934	0.2855	13/20
Anxa3_IPI:IPI00132722.8	2.748	1	1		Actn4_IPI:IPI00118899.1	K.GYEEWLLNEIR.R	4	2	3.2614	0.2627	17/20
Acss2_IPI:IPI00409019.2	2.733	1	1		Actn4_IPI:IPI00118899.1	K.LSGSNPYTTVTPQIINSK.W	0	2	5.8354	0.3989	24/34
Lactb_IPI:IPI00109293.1	2.731	1	1		Actn4_IPI:IPI00118899.1	K.LVSIGAEEIVDGNAK.M	3	2	3.4303	0.4635	19/28
Gcn1l1_IPI:IPI00457499.5	2.724	1	1		Actn4_IPI:IPI00118899.1	K.LVSIGAEEIVDGNAK.M	3	2	4.4853	0.4515	22/28
Pcbp1_IPI:IPI00128904.1	2.632	1	1		Actn4_IPI:IPI00118899.1	K.M*TLGM*IWTIILR.F	8	2	1.815	0.1715	12/22
Hsp90ab1_IPI:IPI00554929.2	2.627	1	1		Actn4_IPI:IPI00118899.1	K.MLDAEDIVNTARPDEK.A	1	2	3.5725	0.3448	19/30
Ap3b1_IPI:IPI00130444.1	2.602	1	1		Actn4_IPI:IPI00118899.1	K.QLETIDQLHLEYAK.R	0	2	3.8687	0.4758	18/26
Hdlbp_IPI:IPI00123379.1	2.599	1	1		Actn4_IPI:IPI00118899.1	K.RDHALLEEQSK.Q	0	2	3.4498	0.2668	17/20
Upf1_IPI:IPI00420949.3	2.579	1	1		Actn4_IPI:IPI00118899.1	K.SFSTALYGESDL.-	1	2	3.0955	0.1979	14/22
Flnb_IPI:IPI00663627.1	2.566	1	1		Actn4_IPI:IPI00118899.1	K.VLAGDKNFITAEELR.R	0	2	4.933	0.4132	23/28
Dctn1_IPI:IPI00115663.2	2.545	1	1		Actn4_IPI:IPI00118899.1	K.VLAGDKNFITAEELR.R	0	3	4.5024	0.3046	25/56
Klraq1_IPI:IPI00308333.3	2.526	1	1		Actn4_IPI:IPI00118899.1	K.VQQLVPK.R	0	2	2.0389	0.0823	11/12
Syncrip_IPI:IPI00406117.1	2.524	1	1		Actn4_IPI:IPI00118899.1	R.ASFNHFDKDHGGALGPEEFK.A	0	3	3.8662	0.2892	34/76
Myl6b_IPI:IPI00261638.1	2.501	1	1		Actn4_IPI:IPI00118899.1	R.DLLLDPAWEK.Q	6	2	2.5786	0.0647	13/18
Acat1_IPI:IPI00154054.1	2.5	1	1		Actn4_IPI:IPI00118899.1	R.EAILAIHK.E	0	2	1.6259	0.1404	12/14
Slc12a2_IPI:IPI00135324.2	2.498	1	1		Actn4_IPI:IPI00118899.1	R.ETTDTDTADQVIASFK.V	0	2	5.3983	0.4744	24/30
Rdx_IPI:IPI00308324.2	2.235	1	1		Actn4_IPI:IPI00118899.1	R.FAIQDISVEETSAK.E	7	2	4.4668	0.4249	21/26
Pccb_IPI:IPI00606510.1	5.653	1	1		Actn4_IPI:IPI00118899.1	R.FAIQDISVEETSAK.E	7	2	4.1918	0.3335	22/26
5033411D12Rik_IPI:IPI00154015.2	5.313	1	1		Actn4_IPI:IPI00118899.1	R.HRPELIEYDK.L	3	3	3.007	0.0654	21/36
LOC100046302_IPI:IPI00854971.1	5.257	1	1		Actn4_IPI:IPI00118899.1	R.HRPELIEYDKLR.K	3	3	3.7169	0.2527	22/44
Isoc2a_IPI:IPI00757372.2	5.058	1	1		Actn4_IPI:IPI00118899.1	R.KAGTQIENIDEDFRDGLK.L	1	3	3.0047	0.3096	24/68
Clic5_IPI:IPI00226730.1	4.844	1	1		Actn4_IPI:IPI00118899.1	R.KDDPVTNLNNAFEVAEK.Y	2	3	3.9517	0.3028	31/64
Npl2_IPI:IPI00753303.2	4.816	1	1		Actn4_IPI:IPI00118899.1	R.KDDPVTNLNNAFEVAEK.Y	2	2	5.2905	0.477	26/32
Gstk1_IPI:IPI00121051.3	4.703	1	1		Actn4_IPI:IPI00118899.1	R.KDDPVTNLNNAFEVAEK.Y	2	3	4.5433	0.302	30/64
Acnat1_IPI:IPI00341621.2	4.672	1	1		Actn4_IPI:IPI00118899.1	R.KHEAFESDLAAHQDR.V	4	3	3.2655	0.1746	23/56
Tuba1b_IPI:IPI00117348.4	4.493	1	1		Actn4_IPI:IPI00118899.1	R.LASDLLEWIR.R	2	2	3.9221	0.2699	16/18
Serbp1_IPI:IPI00471475.1	4.367	1	1		Actn4_IPI:IPI00118899.1	R.LDHLAEK.F	2	2	2.1717	0.1037	10/12
Atp1a3_IPI:IPI00122048.2	4.327	1	1		Actn4_IPI:IPI00118899.1	R.M*APYQGPDAAPGALDYK.S	0	2	4.9532	0.4951	27/32
Anxa5_IPI:IPI00317309.5	4.287	1	1		Actn4_IPI:IPI00118899.1	R.MAPYQGPDAAPGALDYK.S	0	2	4.8827	0.4754	24/32
Mettl7a1_IPI:IPI00226218.1	4.238	1	1		Actn4_IPI:IPI00118899.1	R.QFASQANMVGPWIQTK.M	0	2	4.1265	0.3787	21/30
Fggy_IPI:IPI00116643.2	4.223	1	1		Actn4_IPI:IPI00118899.1	R.QGDAEFNR.I	0	2	1.697	0.1606	10/14
Yme1l1_IPI:IPI00136555.1	4.176	1	1		Actn4_IPI:IPI00118899.1	R.TINEVENQILTR.D	1	2	3.6366	0.3174	19/22
Fahd1_IPI:IPI00468850.1	4.11	1	1		Actn4_IPI:IPI00118899.1	R.TINEVENQILTR.D	1	2	3.804	0.352	19/22
Coro1c_IPI:IPI00124820.2	4.095	1	1		Actn4_IPI:IPI00118899.1	R.TINEVENQILTR.D	1	2	3.5979	0.352	19/22
Hnrnpd_IPI:IPI00230086.2	4.073	1	1		Actn4_IPI:IPI00118899.1	R.TIPWLEDRVPQK.T	1	2	2.1683	0.165	12/22
Aass_IPI:IPI00387491.1	4.064	1	1		Actn4_IPI:IPI00118899.1	R.VEQIAAIAQELNELDYYDSHNVNTR.C	1	3	4.5424	0.3745	30/96
Rpl11_IPI:IPI00331461.4	4.027	1	1		Actn4_IPI:IPI00118899.1	R.VEQIAAIAQELNELDYYDSHNVNTR.C	1	3	5.0499	0.3496	30/96
Acads_IPI:IPI00331251.1	3.952	1	1		Actn4_IPI:IPI00118899.1	R.VGWEQLLTTIAR.T	1	2	4.4656	0.3818	19/22
Slc13a3_IPI:IPI00129564.1	3.908	1	1		Actr1a_IPI:IPI00113895.1	R.TLFSNIVLSGGSTLFK.G	1	2	4.4239	0.4419	22/30
Lgmn_IPI:IPI00130627.1	3.871	1	1		Actr1a_IPI:IPI00113895.1	R.VM*AGALEGDIFIGPK.A	0	2	2.4121	0.1705	11/28
Isoc1_IPI:IPI00165849.3	3.869	1	1		Actr1a_IPI:IPI00113895.1	R.VM*AGALEGDIFIGPK.A	0	2	3.0083	0.2366	19/28
Clic1_IPI:IPI00130344.3	3.831	1	1		Actr1a_IPI:IPI00113895.1	R.VMAGALEGDIFIGPK.A	0	2	3.2066	0.2085	16/28
Cyp2e1_IPI:IPI00110556.1	3.803	1	1		Actr1b_IPI:IPI00153990.1	K.DQLQTFSEEHPVLLTEAPLNPSK.N	0	3	4.885	0.2833	30/88
Anxa2_IPI:IPI00468203.3	3.785	1	1		Actr1b_IPI:IPI00153990.1	K.VQYTLPDGSTLDVGPAR.F	0	2	2.9444	0.2458	20/32
Eif2s3x_IPI:IPI00230415.5	3.744	1	1		Actr1b_IPI:IPI00153990.1	R.VM*AGALEGDLFIGPK.A	0	2	2.4121	0.1705	11/28
Cope_IPI:IPI00130840.7	3.74	1	1		Actr1b_IPI:IPI00153990.1	R.VM*AGALEGDLFIGPK.A	0	2	3.0083	0.2366	19/28
Psmc1_IPI:IPI00133428.3	3.702	1	1		Actr1b_IPI:IPI00153990.1	R.VMAGALEGDLFIGPK.A	0	2	3.2066	0.2085	16/28
Ruvbl2_IPI:IPI00123557.3	3.699	1	1		Actr2_IPI:IPI00177038.1	K.DLM*VGDEASELR.S	1	2	3.3609	0.2617	18/22
Dld_IPI:IPI00874456.1	3.667	1	1		Actr2_IPI:IPI00177038.1	K.DLMVGDEASELR.S	1	2	3.1439	0.2452	17/22
Tmem27_IPI:IPI00113310.3	3.651	1	1		Actr2_IPI:IPI00177038.1	K.DLMVGDEASELR.S	1	2	3.2904	0.3257	18/22
Fmo2_IPI:IPI00322245.3	3.637	1	1		Actr2_IPI:IPI00177038.1	K.DLMVGDEASELR.S	1	2	2.4234	0.2245	15/22
Hmgcl_IPI:IPI00127625.1	3.635	1	1		Actr2_IPI:IPI00177038.1	K.HLWDYTFGPEK.L	1	2	2.8819	0.19	14/20
Eno2_IPI:IPI00122684.2	3.616	1	1		Actr2_IPI:IPI00177038.1	K.ILLTEPPM*NPTK.N	1	2	3.3421	0.2624	16/22
Trim21_IPI:IPI00850468.1	3.616	1	1		Actr2_IPI:IPI00177038.1	K.ILLTEPPMNPTK.N	1	2	3.3372	0.2256	14/22
Acot8_IPI:IPI00309365.3	3.601	1	1		Actr2_IPI:IPI00177038.1	R.RLDIAGR.D	1	2	2.6111	0.0561	12/12
Actbl2_IPI:IPI00221528.1	3.584	1	1		Actr3_IPI:IPI00115627.4	K.EFNKYDTDGSK.W	0	2	2.6761	0.2945	13/20
Epb4.1l5_IPI:IPI00116447.3	3.577	1	1		Actr3_IPI:IPI00115627.4	K.EFSIDVGYER.F	0	2	2.5426	0.2579	12/18
Pgam1_IPI:IPI00457898.3	3.576	1	1		Actr3_IPI:IPI00115627.4	K.EFSIDVGYER.F	0	2	2.1845	0.1048	13/18
Capza2_IPI:IPI00111265.3	3.567	1	1		Actr3_IPI:IPI00115627.4	K.GVDDLDFFIGDEAIEKPTYATK.W	0	3	3.501	0.3597	28/84
Slc22a18_IPI:IPI00310201.4	3.559	1	1		Actr3_IPI:IPI00115627.4	K.LSEELSGGR.L	0	2	2.6895	0.1628	13/16
Ugt3a2_IPI:IPI00463764.3	3.511	1	1		Actr3_IPI:IPI00115627.4	K.NIVLSGGSTM*FR.D	0	2	3.2245	0.3631	18/22
Acox1_IPI:IPI00409360.3	3.508	1	1		Actr3_IPI:IPI00115627.4	K.NIVLSGGSTMFR.D	0	2	2.7857	0.0518	14/22
Aldoart2_IPI:IPI00133580.1	3.495	1	1		Actr3_IPI:IPI00115627.4	R.AEPEDHYFLLTEPPLNTPENR.E	0	3	3.738	0.3072	22/80
Ywhaq_IPI:IPI00408378.4	3.463	1	1		Actr3_IPI:IPI00115627.4	R.AEPEDHYFLLTEPPLNTPENR.E	0	3	3.0908	0.1679	23/80
Tubb2c_IPI:IPI00169463.1	3.434	1	1		Actr3_IPI:IPI00115627.4	R.FMEQVIFK.Y	0	2	1.7991	0.0592	11/14
Adh5_IPI:IPI00555004.3	3.43	1	1		Actr3_IPI:IPI00115627.4	R.FMEQVIFK.Y	0	2	2.2571	0.1337	11/14
Mrps26_IPI:IPI00108194.1	3.408	1	1		Actr3_IPI:IPI00115627.4	R.HGIVEDWDLM*ER.F	1	2	3.2069	0.1959	14/22
Kmo_IPI:IPI00128271.1	3.38	1	1		Actr3_IPI:IPI00115627.4	R.HGIVEDWDLMER.F	1	2	3.7009	0.2617	16/22
Acta2_IPI:IPI00117043.1	3.378	1	1		Acy3_IPI:IPI00314510.1	R.LFLYEPAGTETFSVESISK.N	0	2	5.3572	0.5156	26/36
Slc27a2_IPI:IPI00761390.1	3.322	1	1		Acy3_IPI:IPI00314510.1	R.NLGSVDFPR.T	0	2	1.7553	0.0689	11/16
Mtx1_IPI:IPI00112327.1	3.321	1	1		Adh1_IPI:IPI00221400.5	K.INEAFDLLR.S	0	2	2.8415	0.2682	15/16
Eif2s1_IPI:IPI00474446.4	3.321	1	1		Adh1_IPI:IPI00221400.5	K.INEAFDLLR.S	0	2	2.9974	0.2312	15/16
Hnrnph1_IPI:IPI00133916.2	3.294	1	1		Adh1_IPI:IPI00221400.5	K.KFPLDPLITHVLPFEK.I	0	3	3.1492	0.1493	31/60
Htra2_IPI:IPI00275992.3	3.264	1	1		Adh1_IPI:IPI00221400.5	K.KFPLDPLITHVLPFEK.I	0	3	3.389	0.134	29/60
Me1_IPI:IPI00128857.1	3.257	1	1		Adh1_IPI:IPI00221400.5	R.IIAVDINK.D	0	2	2.2046	0.0739	8/14
P4hb_IPI:IPI00122815.3	3.251	1	1		Adh5_IPI:IPI00555004.3	K.AAVAWEAGKPLSIEEIEVAPPK.A	0	3	3.4299	0.1404	25/84
Idh3g_IPI:IPI00109169.1	3.242	1	1		Adhfe1_IPI:IPI00227186.4	K.AANLYASSPHSEFLDYVNAPIGK.G	1	3	3.7599	0.3538	26/88
Lyplal1_IPI:IPI00153133.4	3.211	1	1		Adhfe1_IPI:IPI00227186.4	K.TADYAFEMAVSNIR.Y	0	2	1.9819	0.071	13/26
Rps10_IPI:IPI00112448.1	3.206	1	1		Adhfe1_IPI:IPI00227186.4	R.IQDAGLVLADALR.K	1	2	2.8704	0.1306	17/24
Lypla1_IPI:IPI00130018.1	3.191	1	1		Adsl_IPI:IPI00265471.2	K.QEGGDNDLIER.I	1	2	1.9699	0.0709	12/20
Commd3_IPI:IPI00227640.1	3.182	1	1		Adsl_IPI:IPI00265471.2	R.ADAYFSPIHSQLEHLLDPSSFTGR.A	1	3	3.5423	0.3497	32/92
Bpnt1_IPI:IPI00318545.3	3.181	1	1		Adsl_IPI:IPI00265471.2	R.AFIITGQTYTR.K	1	2	2.7414	0.1587	16/20
Dhrs1_IPI:IPI00331549.1	3.168	1	1		Adsl_IPI:IPI00265471.2	R.HLM*ALTM*DPLQTASVQWFER.T	1	3	3.221	0.2689	21/76
[truncated: 6,615 more rows]

## Sheet: IP4
Merged 41425+41426+41427 datasets, 859 proteins, 7156 total spectrum counts
[truncated: 7,157 more rows]

## Sheet: IP1beads
Merged 36939+37107+37108 datasets, 519 proteins, 1703 total spectrum counts
[truncated: 1,704 more rows]

[truncated: 6 more sheets: IP4beads, IP5beads, IP6KO, IP7KO, IP2peptide, IP3peptide]
