# Supplementary material for: Mapping the H+ (V)-ATPase interactome: identification of proteins involved in trafficking, folding, assembly and phosphorylation
Source: Sci Rep. 2015 Oct 7;5:14827. doi: 10.1038/srep14827 (PMC4595830; doi:10.1038/srep14827)
Supplement: Supplementary Table S3 [file srep14827-s4.xls]

## Sheet: Supplementary Table 3
MGI Symbol	MGI Name	ATP6V1B1_ΔCterminus IP replicates, total spectrum counts				Controls, total spectrum counts							Scores from analysis with the CRAPome			Present in iRefIndex database?
		IP1	IP2	IP3	IP4	IP1beads	IP4beads	IP5beads	IP6KO	IP7KO	IP2peptide	IP3peptide	FC-A	FC-B	SAINT
DMXL1	Dmx-like 1	16	10	29	25	0	0	0	0	0	0	0	15.95	15.61	1	no
ATP6V1C2	ATPase, H+ transporting, lysosomal V1 subunit C2	11	15	16	21	0	0	0	0	0	0	9	7.55	4.66	1	no
NCOA7	nuclear receptor coactivator 7	39	19	34	24	0	0	0	0	0	0	20	8.7	4.57	1	no
ATP6V1G3	ATPase, H+ transporting, lysosomal V1 subunit G3	22	13	15	22	0	0	1	0	0	1	11	6.69	3.75	1	no
ATP6V1C1	ATPase, H+ transporting, lysosomal V1 subunit C1	27	23	33	40	0	0	0	1	0	0	28	7.04	3.58	1	yes
ATP6V1A	ATPase, H+ transporting, lysosomal V1 subunit A	209	192	254	210	4	0	14	14	7	11	218	6.2	3.15	1	yes
ATP6V1D	ATPase, H+ transporting, lysosomal V1 subunit D	32	30	36	56	1	0	2	5	2	3	31	5.46	3.14	1	yes
ATP6V1E1	ATPase, H+ transporting, lysosomal V1 subunit E1	73	50	80	88	0	0	2	8	4	4	71	6.07	3.02	1	yes
ATP6V1B1	ATPase, H+ transporting, lysosomal V1 subunit B1	103	76	86	88	0	0	0	0	0	6	104	6.49	2.89	1	yes
WDR7	WD repeat domain 7	4	3	8	4	0	0	0	0	0	0	0	4.61	4.52	0.92	no
OXR1	oxidation resistance 1	8	4	4	7	0	0	0	0	0	0	5	3.89	2.67	0.81	no
ATP6V1B2	ATPase, H+ transporting, lysosomal V1 subunit B2	100	62	115	83	2	3	7	15	15	10	95	4.23	2.5	0.8	yes
ATP6V1F	ATPase, H+ transporting, lysosomal V1 subunit F	26	15	20	17	0	1	3	5	3	2	20	3.57	2.18	0.8	no
DMXL2	Dmx-like 2	5	2	8	9	0	0	0	1	0	0	1	4.52	3.55	0.78	no
SLC10A2	solute carrier family 10, member 2	16	13	12	11	0	0	0	9	11	0	0	3.59	1.81	0.75	no
ATP6V0A4	ATPase, H+ transporting, lysosomal V0 subunit A4	14	24	0	13	0	0	0	0	0	0	0	12.48	7.58	0.73	no
ATP6V0D1	ATPase, H+ transporting, lysosomal V0 subunit D1	5	5	0	6	0	0	0	1	0	0	0	3.96	2.86	0.73	yes
ATP6V1H	ATPase, H+ transporting, lysosomal V1 subunit H	6	8	13	5	0	0	3	2	2	0	3	3.39	2.18	0.73	yes
RPS6KA3	ribosomal protein S6 kinase polypeptide 3	6	14	23	0	0	0	0	0	0	0	0	9.69	6.24	0.72	no
ATP6V1G1	ATPase, H+ transporting, lysosomal V1 subunit G1	10	8	6	9	0	1	1	2	1	1	7	3.11	2.16	0.71	yes
CCT3	chaperonin containing Tcp1, subunit 3 (gamma)	19	15	18	14	3	0	4	4	4	4	9	2.76	1.93	0.68	no
ARHGEF7	Rho guanine nucleotide exchange factor (GEF7)	4	8	3	3	0	0	0	1	2	0	0	3.7	2.46	0.67	no
TCP1	t-complex protein 1	21	12	18	21	2	1	6	6	3	5	7	2.8	2.14	0.67	no
BIRC6	baculoviral IAP repeat-containing 6	26	18	9	1	0	0	0	8	6	0	1	4.86	1.76	0.59	no
CCT5	chaperonin containing Tcp1, subunit 5 (epsilon)	18	12	12	8	1	0	2	6	3	1	10	3.01	1.92	0.58	no
SEPSECS	Sep (O-phosphoserine) tRNA:Sec (selenocysteine) tRNA synthase	4	3	3	2	0	0	0	0	3	0	0	2.58	1.87	0.57	no
CCT7	chaperonin containing Tcp1, subunit 7 (eta)	19	7	22	14	1	0	7	6	3	4	6	2.74	1.87	0.53	no
SNX27	sorting nexin family member 27	8	9	4	0	0	0	0	0	0	0	9	3.2	1.46	0.5	no
ROGDI	rogdi homolog (Drosophila)	1	1	3	3	0	0	0	1	0	0	0	2.23	1.92	0.48	no
CAND1	cullin associated and neddylation disassociated 1	15	6	2	0	0	0	0	2	2	2	3	2.96	1.33	0.48	no
LONP1	lon peptidase 1, mitochondrial	12	4	5	4	1	0	1	2	2	1	2	2.59	1.84	0.45	no
CCT2	chaperonin containing Tcp1, subunit 2 (beta)	21	11	20	14	2	1	5	8	2	6	10	2.41	1.84	0.44	no
HSPE1-RS1	heat shock protein 1 (chaperonin 10), related sequence 1	0	6	7	0	0	0	0	0	0	1	5	2.32	1.05	0.44	no
HSPA1L	heat shock protein 1-like	0	12	12	0	0	0	0	0	0	9	10	1.81	0.5	0.44	no
TUBB2B	tubulin, beta 2B class IIB	0	19	33	0	0	0	0	0	0	18	31	1.69	0.32	0.44	no
HNRNPH1	heterogeneous nuclear ribonucleoprotein H1	4	2	2	1	0	0	0	1	0	1	0	2.24	1.63	0.43	no
DNAJA2	DnaJ (Hsp40) homolog, subfamily A, member 2	3	0	4	2	0	0	0	0	1	0	1	2.18	1.59	0.43	no
PPP4R1	protein phosphatase 4, regulatory subunit 1	12	5	0	3	0	0	0	6	3	0	0	2.68	1.15	0.43	no
FMNL1	formin-like 1	5	7	0	0	0	0	0	0	0	0	0	3.9	2.57	0.42	no
CCT4	chaperonin containing Tcp1, subunit 4 (delta)	18	15	20	14	4	0	7	7	5	3	11	2.22	1.49	0.42	no
MYL3	myosin, light polypeptide 3	0	11	16	0	0	0	0	0	0	7	18	1.74	0.47	0.41	no
CTNNA1	catenin (cadherin associated protein), alpha 1	8	10	9	3	2	0	3	2	2	4	6	1.87	1.16	0.38	no
BPHL	biphenyl hydrolase-like (serine hydrolase, breast epithelial mucin-associated antigen)	1	0	2	4	1	0	0	0	0	0	0	1.58	1.02	0.38	no
RPS6KA1	ribosomal protein S6 kinase polypeptide 1	1	3	4	0	0	0	0	0	0	0	0	2.65	2.29	0.37	no
DDT	D-dopachrome tautomerase	3	0	4	0	3	0	0	1	0	0	0	0.98	0.46	0.34	no
RPL24	ribosomal protein L24	4	0	0	3	2	1	0	0	0	0	0	1.16	0.56	0.33	no
IGHG1	immunoglobulin heavy constant gamma 1 (G1m marker)	13	0	0	9	0	0	0	8	9	1	0	1.72	0.52	0.33	no
ATP6V0D2	ATPase, H+ transporting, lysosomal V0 subunit D2	2	3	0	1	0	0	0	0	0	0	0	2.38	2.08	0.32	no
CCT6A	chaperonin containing Tcp1, subunit 6a (zeta)	11	8	15	12	2	0	4	5	2	3	8	2.25	1.67	0.31	no
LACTB2	lactamase, beta 2	3	0	3	0	0	0	0	3	0	0	0	1.59	1.02	0.31	no
ATP1A3	ATPase, Na+/K+ transporting, alpha 3 polypeptide	0	13	21	0	0	0	0	0	0	17	19	1.42	0.33	0.31	no
SLC26A1	solute carrier family 26 (sulfate transporter), member 1	41	62	43	53	0	0	0	49	52	0	9	3.22	1.37	0.3	no
MT-ATP6	mitochondrially encoded ATP synthase 6	0	3	5	0	0	0	0	0	0	2	3	1.63	0.86	0.3	no
NDUFC2	NADH dehydrogenase (ubiquinone) 1, subcomplex unknown, 2	7	0	4	0	2	0	0	1	0	1	2	1.38	0.61	0.3	no
FLNA	filamin, alpha	16	1	3	0	0	0	2	0	0	0	1	3.67	1.6	0.29	no
SLC5A2	solute carrier family 5 (sodium/glucose cotransporter), member 2	3	0	2	0	0	0	0	1	0	0	0	1.76	1.34	0.29	no
GLDC	glycine decarboxylase	5	2	1	0	0	0	0	0	0	1	3	1.92	1.14	0.29	no
ACSM3	acyl-CoA synthetase medium-chain family member 3	9	0	3	0	0	0	0	3	1	1	0	2.1	0.92	0.29	no
GM9826	predicted gene 9826	0	3	7	0	0	0	0	0	0	4	3	1.51	0.69	0.29	no
CYCS	cytochrome c, somatic	10	0	0	6	1	2	3	6	1	0	0	1.34	0.57	0.29	no
KIF5B	kinesin family member 5B	5	2	0	0	2	0	0	1	0	1	0	1.23	0.57	0.29	no
PIGR	polymeric immunoglobulin receptor	3	1	0	2	0	0	0	0	1	0	1	1.86	1.39	0.28	no
UGGT1	UDP-glucose glycoprotein glucosyltransferase 1	13	2	4	3	0	0	1	4	3	2	0	2.39	1.25	0.28	no
PCBD1	pterin 4 alpha carbinolamine dehydratase/dimerization cofactor of hepatocyte nuclear factor 1 alpha (TCF1) 1	3	3	4	2	0	1	1	0	0	2	2	1.81	1.23	0.28	no
ARF2	ADP-ribosylation factor 2	0	8	8	0	0	0	0	0	0	3	14	1.62	0.55	0.28	no
ENPEP	glutamyl aminopeptidase	12	3	8	0	7	0	2	2	0	5	0	1.08	0.4	0.28	no
AACS	acetoacetyl-CoA synthetase	2	0	2	0	0	0	0	0	0	1	0	1.49	1.13	0.27	no
DHTKD1	dehydrogenase E1 and transketolase domain containing 1	1	2	6	0	0	0	0	2	0	1	2	1.74	1	0.27	no
NOMO1	nodal modulator 1	6	0	3	0	0	0	0	2	0	1	1	1.86	0.98	0.27	no
MRPL14	mitochondrial ribosomal protein L14	6	2	3	0	1	0	0	0	0	3	3	1.51	0.73	0.27	no
NCKAP1	NCK-associated protein 1	10	3	0	0	0	0	2	0	2	4	2	1.63	0.66	0.27	no
POR	P450 (cytochrome) oxidoreductase	0	1	6	0	0	0	0	1	0	0	1	1.87	1.22	0.26	no
COA3	cytochrome C oxidase assembly factor 3	5	2	4	1	1	1	0	3	1	1	0	1.52	0.97	0.26	no
SLIRP	SRA stem-loop interacting RNA binding protein	5	0	2	0	1	0	0	0	0	0	1	1.59	0.87	0.26	no
IGHG	Immunoglobulin heavy chain (gamma polypeptide)	15	0	0	3	0	0	0	6	2	0	0	2.47	0.83	0.26	no
LRBA	LPS-responsive beige-like anchor	7	0	0	3	0	0	0	2	1	2	0	1.78	0.83	0.26	no
GM4963	predicted gene 4963	0	9	4	0	0	0	0	0	0	3	7	1.91	0.69	0.26	no
RPS16-PS2	ribosomal protein S16, pseudogene 2	0	9	5	0	0	0	0	0	0	3	9	1.83	0.65	0.26	no
DNAJC13	DnaJ (Hsp40) homolog, subfamily C, member 13	23	13	2	4	6	0	13	7	5	6	2	1.3	0.52	0.26	yes
ACTA1	actin, alpha 1, skeletal muscle	0	78	129	0	0	3	1	1	3	79	144	1.52	0.15	0.26	no
MRPL53	mitochondrial ribosomal protein L53	0	2	2	1	0	0	0	0	0	0	0	2.02	1.86	0.25	no
VWA8	von Willebrand factor A domain containing 8	30	12	15	17	0	0	6	17	12	4	7	2.46	1.39	0.25	no
CSRP2	cysteine and glycine-rich protein 2	2	0	2	1	0	0	0	0	0	0	2	1.63	1.28	0.25	no
CES1D	carboxylesterase 1D	10	5	6	3	0	0	1	6	5	0	3	2.24	1.22	0.25	no
DDB1	damage specific DNA binding protein 1	14	3	2	5	1	0	0	7	3	2	2	1.95	1.06	0.25	no
DHX9	DEAH (Asp-Glu-Ala-His) box polypeptide 9	7	0	0	0	1	0	0	0	0	0	0	1.76	0.83	0.25	no
PSMD1	proteasome (prosome, macropain) 26S subunit, non-ATPase, 1	13	2	3	0	0	0	1	2	0	3	6	1.98	0.83	0.25	no
TLN1	talin 1	17	5	5	0	0	0	0	8	0	10	3	1.75	0.59	0.25	no
HBB-B1	hemoglobin, beta adult major chain	50	4	8	13	16	6	3	5	4	4	8	1.38	0.52	0.25	no
LRP2	low density lipoprotein receptor-related protein 2	12	6	8	67	0	8	26	1	39	2	5	1.48	0.5	0.25	no
LRPPRC	leucine-rich PPR-motif containing	33	5	4	2	7	0	6	3	2	8	2	1.5	0.49	0.25	no
HBA-A1	hemoglobin alpha, adult chain 1	28	4	4	3	11	0	1	7	1	4	5	1.2	0.41	0.25	no
MYL12A	myosin, light chain 12A, regulatory, non-sarcomeric	0	57	46	2	0	2	6	0	3	55	84	1.24	0.2	0.25	no
PFDN4	prefoldin 4	1	0	3	1	0	0	0	0	0	0	2	1.59	1.24	0.24	no
MAPK1	mitogen-activated protein kinase 1	2	5	4	1	0	0	1	1	1	0	5	1.97	1.21	0.24	no
GLYCTK	glycerate kinase	4	0	2	0	0	0	1	0	0	0	1	1.75	1.14	0.24	no
DYNLL2	dynein light chain LC8-type 2	3	2	2	0	0	0	0	2	1	0	1	1.75	1.13	0.24	no
MRPL41	mitochondrial ribosomal protein L41	5	4	3	2	1	0	0	2	0	2	4	1.7	1.05	0.24	no
VPS25	vacuolar protein sorting 25 (yeast)	1	4	1	0	1	0	0	0	0	0	0	1.73	1.03	0.24	no
COPB1	coatomer protein complex, subunit beta 1	4	1	0	0	0	0	0	0	0	2	0	1.57	0.97	0.24	no
HDAC6	histone deacetylase 6	5	0	0	0	0	0	0	1	0	1	0	1.6	0.92	0.24	no
MAN2C1	mannosidase, alpha, class 2C, member 1	5	2	0	0	0	0	0	2	0	3	0	1.49	0.75	0.24	no
PM20D1	peptidase M20 domain containing 1	5	0	3	0	1	0	0	0	0	0	5	1.38	0.67	0.24	no
NDUFA5	NADH dehydrogenase (ubiquinone) 1 alpha subcomplex, 5	9	0	2	2	2	0	2	2	1	0	4	1.27	0.59	0.24	no
CYFIP1	cytoplasmic FMR1 interacting protein 1	5	0	0	0	3	0	0	0	0	0	0	0.93	0.39	0.24	no
COMMD9	COMM domain containing 9	0	2	2	0	0	0	0	0	0	0	0	1.85	1.64	0.23	no
RUVBL2	RuvB-like protein 2	3	0	1	1	0	0	0	0	1	0	0	1.76	1.4	0.23	no
VARS	valyl-tRNA synthetase	4	0	0	0	0	0	0	0	0	0	1	1.69	1.2	0.23	no
WDR11	WD repeat domain 11	7	1	0	0	0	0	0	2	1	0	0	2.05	1.09	0.23	no
ACE	angiotensin I converting enzyme (peptidyl-dipeptidase A) 1	3	0	3	0	0	0	0	1	0	0	3	1.55	0.96	0.23	no
MTCH1	mitochondrial carrier homolog 1 (C. elegans)	2	2	0	0	0	0	0	3	0	0	0	1.47	0.96	0.23	no
CLUH	clustered mitochondria (cluA/CLU1) homolog	5	0	0	0	0	0	0	0	0	2	0	1.53	0.84	0.23	no
ACOX2	acyl-Coenzyme A oxidase 2, branched chain	4	1	15	3	0	0	1	3	2	3	10	1.64	0.83	0.23	no
SLC22A6	solute carrier family 22 (organic anion transporter), member 6	9	1	2	1	0	0	0	5	3	1	3	1.57	0.78	0.23	no
NNT	nicotinamide nucleotide transhydrogenase	0	0	10	0	0	0	0	2	0	0	4	1.68	0.71	0.23	no
OGDHL	oxoglutarate dehydrogenase-like	0	4	4	0	0	0	0	0	0	4	4	1.34	0.62	0.23	no
PLS3	plastin 3 (T-isoform)	0	0	10	0	0	0	0	0	1	1	8	1.33	0.51	0.23	no
GPX3	glutathione peroxidase 3	0	0	0	11	0	2	3	3	4	0	0	1.07	0.41	0.23	no
HNRNPM	heterogeneous nuclear ribonucleoprotein M	4	1	0	0	0	0	0	0	0	0	0	2.1	1.73	0.22	no
PFDN1	prefoldin 1	3	1	0	0	0	0	0	1	0	0	0	1.71	1.31	0.22	no
SEC31A	Sec31 homolog A (S. cerevisiae)	4	0	1	0	0	0	1	0	0	0	0	1.74	1.21	0.22	no
RAP1A	RAS-related protein-1a	1	2	1	2	0	0	2	1	0	0	0	1.59	1.11	0.22	no
ACSS1	acyl-CoA synthetase short-chain family member 1	0	0	4	0	0	0	0	0	1	0	0	1.48	1.09	0.22	no
UPF1	UPF1 regulator of nonsense transcripts homolog (yeast)	4	0	1	0	0	0	0	1	1	0	0	1.64	1.08	0.22	no
CDH1	cadherin 1	3	1	1	0	0	0	0	0	0	2	0	1.54	1.04	0.22	no
SLC4A4	solute carrier family 4 (anion exchanger), member 4	4	7	5	2	0	0	1	4	0	4	3	1.92	1.04	0.22	no
FCGR2B	Fc receptor, IgG, low affinity IIb	10	2	7	4	0	0	0	5	4	4	4	1.8	1.01	0.22	no
CTNNB1	catenin (cadherin associated protein), beta 1	0	1	5	0	0	0	1	0	0	0	2	1.57	0.98	0.22	no
UBA1	ubiquitin-like modifier activating enzyme 1	4	0	0	0	0	0	0	0	0	2	0	1.37	0.81	0.22	no
IDE	insulin degrading enzyme	3	0	0	1	1	0	0	0	0	0	0	1.28	0.8	0.22	no
IGKV6-17	immunoglobulin kappa variable 6-17	2	0	0	5	0	0	0	2	3	0	0	1.46	0.8	0.22	no
IQGAP2	IQ motif containing GTPase activating protein 2	3	0	0	2	1	0	1	0	0	0	0	1.27	0.74	0.22	no
ACSL1	acyl-CoA synthetase long-chain family member 1	0	0	8	0	0	0	0	2	1	1	3	1.31	0.63	0.22	no
YWHAB	tyrosine 3-monooxygenase/tryptophan 5-monooxygenase activation protein, beta polypeptide	6	0	5	2	2	0	1	5	2	0	0	1.25	0.59	0.22	no
IGHM	immunoglobulin heavy constant mu	9	0	2	1	0	0	0	3	7	2	1	1.33	0.54	0.22	no
CALB1	calbindin 1	0	0	0	4	2	0	0	0	0	0	0	0.93	0.48	0.22	no
RPS15A	ribosomal protein S15A	5	0	0	0	3	0	0	1	0	0	0	0.88	0.37	0.22	no
ATP6V0C	ATPase, H+ transporting, lysosomal V0 subunit C	5	1	0	0	0	0	0	0	0	0	0	2.31	1.81	0.21	no
SLC5A8	solute carrier family 5 (iodide transporter), member 8	3	0	1	0	0	0	0	1	0	0	0	1.61	1.24	0.21	no
TMED10	transmembrane emp24-like trafficking protein 10 (yeast)	0	2	2	0	0	0	0	1	0	0	1	1.55	1.12	0.21	no
IARS2	isoleucine-tRNA synthetase 2, mitochondrial	6	1	1	0	0	0	0	2	0	0	2	1.93	1.11	0.21	no
BCKDHB	branched chain ketoacid dehydrogenase E1, beta polypeptide	0	0	1	3	0	0	2	0	0	0	0	1.28	0.88	0.21	no
ATP4A	ATPase, H+/K+ exchanging, gastric, alpha polypeptide	0	3	2	0	0	0	0	0	0	2	2	1.4	0.8	0.21	no
GSTK1	glutathione S-transferase kappa 1	1	0	1	6	0	0	0	0	4	0	2	1.47	0.8	0.21	no
COX5B	cytochrome c oxidase subunit Vb	8	0	3	3	0	0	1	4	1	0	7	1.59	0.76	0.21	no
UGT1A9	UDP glucuronosyltransferase 1 family, polypeptide A9	0	4	9	0	0	0	0	0	0	5	8	1.39	0.53	0.21	no
GM10053	predicted gene 10053	0	0	9	0	0	0	0	0	0	3	5	1.27	0.51	0.21	no
NPHP3	nephronophthisis 3 (adolescent)	0	1	10	0	0	0	0	0	1	3	9	1.2	0.46	0.21	no
IGHG2B	immunoglobulin heavy constant gamma 2B	9	0	0	12	0	0	0	11	12	0	0	1.38	0.43	0.21	no
RPL38	ribosomal protein L38	7	0	0	2	3	1	0	5	1	0	0	0.91	0.36	0.21	no
ENTPD5	ectonucleoside triphosphate diphosphohydrolase 5	3	0	0	1	0	0	0	0	0	0	1	1.66	1.3	0.2	no
ATP12A	ATPase, H+/K+ transporting, nongastric, alpha polypeptide	2	0	0	3	0	0	0	2	1	0	0	1.45	0.95	0.2	no
MARK1	MAP/microtubule affinity-regulating kinase 1	4	0	1	2	0	0	0	2	1	1	0	1.56	0.94	0.2	no
UQCRB	ubiquinol-cytochrome c reductase binding protein	9	1	8	2	1	0	1	7	4	0	4	1.53	0.84	0.2	no
ATP2A1	ATPase, Ca++ transporting, cardiac muscle, fast twitch 1	1	4	0	1	0	0	0	1	1	3	0	1.41	0.74	0.2	no
CPT1A	carnitine palmitoyltransferase 1a, liver	0	7	3	3	0	0	0	7	0	1	4	1.69	0.74	0.2	no
KIF5A	kinesin family member 5A	3	0	0	0	1	0	0	0	0	0	0	1.16	0.7	0.2	no
MUP17	major urinary protein 17	0	0	0	7	0	1	0	2	3	0	0	1.23	0.55	0.2	no
TMEM132D	transmembrane protein 132D	5	0	0	0	0	0	0	0	0	0	0	2.05	1.51	0.19	no
BLOC1S1	biogenesis of lysosomal organelles complex-1, subunit 1	3	0	1	0	0	0	0	0	0	0	1	1.65	1.29	0.19	no
COX4I1	cytochrome c oxidase subunit IV isoform 1	10	5	6	8	0	4	1	4	4	3	5	1.74	1.23	0.19	no
SAR1A	SAR1 gene homolog A (S. cerevisiae)	1	3	1	1	0	0	1	1	1	0	0	1.7	1.15	0.19	no
SLC3A1	solute carrier family 3, member 1	10	5	12	5	0	0	0	9	3	2	10	2.05	1.13	0.19	no
BC021614	cDNA sequence BC021614	0	0	3	0	0	0	0	0	0	0	1	1.37	1.09	0.19	no
IGKV5-48	immunoglobulin kappa variable 5-48	1	0	0	3	0	0	0	1	1	0	0	1.41	1.01	0.19	no
PTGR2	prostaglandin reductase 2	2	5	3	2	0	0	0	6	3	0	0	1.79	0.99	0.19	no
CCT6B	chaperonin containing Tcp1, subunit 6b (zeta)	2	1	2	0	0	0	1	0	0	1	1	1.43	0.97	0.19	no
PAICS	phosphoribosylaminoimidazole carboxylase, phosphoribosylaminoribosylaminoimidazole, succinocarboxamide synthetase	1	1	3	0	0	0	0	2	0	1	0	1.41	0.96	0.19	no
RPS18-PS3	ribosomal protein S18, pseudogene 3	0	2	2	0	0	0	0	0	0	1	2	1.38	0.91	0.19	no
ARF6	ADP-ribosylation factor 6	0	2	3	0	0	0	0	0	0	1	3	1.41	0.87	0.19	no
OXCT1	3-oxoacid CoA transferase 1	7	2	4	1	0	0	0	2	1	5	4	1.51	0.79	0.19	no
ITGB1	integrin beta 1 (fibronectin receptor beta)	2	1	4	0	1	0	0	1	0	1	2	1.26	0.77	0.19	no
RPS27L	ribosomal protein S27-like	3	0	2	0	1	0	0	1	0	0	0	1.29	0.77	0.19	no
PFKL	phosphofructokinase, liver, B-type	0	3	0	0	0	0	0	4	0	0	0	1.25	0.71	0.19	no
HK1	hexokinase 1	4	0	2	0	0	0	0	1	0	3	1	1.27	0.67	0.19	no
HNRNPU	heterogeneous nuclear ribonucleoprotein U	4	2	1	1	1	2	0	0	0	2	1	1.19	0.66	0.19	yes
MRPS23	mitochondrial ribosomal protein S23	2	0	1	8	0	1	4	1	5	0	0	1.17	0.54	0.19	no
IGKC	immunoglobulin kappa constant	6	0	0	14	0	2	0	8	16	0	0	1.12	0.34	0.19	no
INMT	indolethylamine N-methyltransferase	0	0	0	5	0	0	0	0	0	0	0	1.85	1.45	0.18	no
CCT8	chaperonin containing Tcp1, subunit 8 (theta)	27	18	29	24	8	1	9	10	11	7	14	1.91	1.37	0.18	no
PFDN6	prefoldin subunit 6	1	0	2	1	0	0	0	0	0	0	1	1.57	1.36	0.18	no
ABAT	4-aminobutyrate aminotransferase	1	0	2	0	0	0	0	1	0	0	0	1.38	1.14	0.18	no
PSMD2	proteasome (prosome, macropain) 26S subunit, non-ATPase, 2	8	5	2	5	0	1	0	7	0	3	3	1.88	1.03	0.18	no
PSMC5	protease (prosome, macropain) 26S subunit, ATPase 5	0	1	3	1	0	0	0	1	0	1	1	1.41	0.97	0.18	no
GDI2	guanosine diphosphate (GDP) dissociation inhibitor 2	1	0	5	1	0	0	0	1	1	0	3	1.48	0.9	0.18	no
NME1	NME/NM23 nucleoside diphosphate kinase 1	1	1	0	5	0	0	0	3	2	0	0	1.49	0.88	0.18	no
USO1	USO1 vesicle docking factor	4	0	0	0	0	0	0	1	0	0	2	1.43	0.87	0.18	no
HSPA4	heat shock protein 4	8	3	4	1	0	0	1	8	1	3	1	1.57	0.82	0.18	no
PDZK1IP1	PDZK1 interacting protein 1	2	0	3	0	0	0	0	0	0	2	2	1.26	0.76	0.18	no
HNRNPA2B1	heterogeneous nuclear ribonucleoprotein A2/B1	0	0	6	2	1	0	0	0	0	0	7	1.15	0.55	0.18	no
1700071K01RIK	RIKEN cDNA 1700071K01 gene	0	4	9	0	0	0	0	0	0	5	9	1.34	0.51	0.18	no
OPLAH	5-oxoprolinase (ATP-hydrolysing)	12	2	4	1	2	0	2	2	4	12	2	0.98	0.44	0.18	no
TRAPPC11	trafficking protein particle complex 11	4	0	1	0	0	0	0	0	0	0	0	2	1.64	0.17	no
ARHGAP17	Rho GTPase activating protein 17	0	3	1	0	0	0	0	0	0	0	0	1.95	1.62	0.17	no
PPP2R1A	protein phosphatase 2, regulatory subunit A, alpha	3	0	0	0	0	0	0	0	0	0	0	1.63	1.37	0.17	no
KHK	ketohexokinase	0	0	0	3	0	0	0	0	0	0	0	1.51	1.32	0.17	no
RAB18	RAB18, member RAS oncogene family	2	2	1	2	0	0	1	1	1	0	1	1.68	1.27	0.17	no
HNRNPH2	heterogeneous nuclear ribonucleoprotein H2	0	2	1	0	0	0	0	1	0	0	0	1.52	1.2	0.17	no
GCLM	glutamate-cysteine ligase, modifier subunit	0	0	1	2	0	0	0	0	1	0	0	1.35	1.11	0.17	no
GM5457	predicted pseudogene 5457	0	0	3	0	0	0	0	0	0	0	1	1.37	1.09	0.17	no
CUTA	cutA divalent cation tolerance homolog (E. coli)	3	1	1	1	0	0	0	2	1	0	1	1.57	1.07	0.17	no
ASAH1	N-acylsphingosine amidohydrolase 1	0	1	2	0	0	0	0	2	0	0	0	1.3	0.98	0.17	no
SFXN3	sideroflexin 3	1	0	2	1	0	0	0	0	0	2	0	1.27	0.91	0.17	no
SLC22A12	solute carrier family 22 (organic anion/cation transporter), member 12	2	0	0	3	0	0	0	1	1	0	2	1.38	0.88	0.17	no
ALDH8A1	aldehyde dehydrogenase 8 family, member A1	13	5	7	2	0	0	3	8	3	6	5	1.59	0.87	0.17	no
PEBP1	phosphatidylethanolamine binding protein 1	0	0	0	3	0	1	0	0	0	0	0	1.23	0.87	0.17	no
RAB11B	RAB11B, member RAS oncogene family	0	3	3	0	0	0	0	0	0	1	5	1.42	0.78	0.17	no
AFG3L2	AFG3-like AAA ATPase 2	3	0	0	0	0	0	0	0	0	2	0	1.22	0.77	0.17	no
PDIA6	protein disulfide isomerase associated 6	5	7	8	1	1	0	0	2	0	8	7	1.5	0.71	0.17	no
VILL	villin-like	2	3	14	3	0	0	2	0	1	2	18	1.51	0.7	0.17	no
ANXA11	annexin A11	1	0	3	0	1	0	0	0	0	0	2	1.08	0.65	0.17	no
MARK3	MAP/microtubule affinity-regulating kinase 3	5	0	0	1	0	0	0	2	2	0	3	1.3	0.65	0.17	no
TKT	transketolase	5	0	10	0	1	0	0	3	2	4	5	1.2	0.55	0.17	no
RPL13	ribosomal protein L13	0	0	0	5	0	1	4	0	1	0	0	0.95	0.45	0.17	no
ABCC4	ATP-binding cassette, sub-family C (CFTR/MRP), member 4	4	0	0	0	0	0	0	0	0	0	0	1.84	1.44	0.16	no
ALDH1B1	aldehyde dehydrogenase 1 family, member B1	3	0	0	0	0	0	0	0	0	0	0	1.63	1.37	0.16	no
ANK3	ankyrin 3, epithelial	1	1	4	0	0	0	0	0	0	0	2	1.81	1.37	0.16	no
ATP1A4	ATPase, Na+/K+ transporting, alpha 4 polypeptide	2	0	0	1	0	0	0	0	1	0	0	1.43	1.15	0.16	no
HNRNPAB	heterogeneous nuclear ribonucleoprotein A/B	1	1	2	0	0	0	0	0	0	1	1	1.43	1.08	0.16	no
SURF4	surfeit gene 4	3	1	0	0	0	0	0	1	2	0	0	1.42	0.92	0.16	no
DCTN2	dynactin 2	3	0	3	1	2	0	0	1	1	0	1	1.08	0.6	0.16	no
ERH	enhancer of rudimentary homolog (Drosophila)	3	0	1	0	3	0	0	0	0	0	1	0.78	0.38	0.16	no
DYNLL1	dynein light chain LC8-type 1	2	0	1	0	0	0	0	0	0	0	1	1.46	1.21	0.15	no
HSD3B3	hydroxy-delta-5-steroid dehydrogenase, 3 beta- and steroid delta-isomerase 3	0	1	2	0	0	0	0	0	0	1	0	1.36	1.06	0.15	no
PYGB	brain glycogen phosphorylase	1	0	0	2	0	0	0	0	0	1	0	1.33	1.04	0.15	no
RPL35	ribosomal protein L35	0	0	1	3	0	0	1	0	0	0	1	1.35	0.96	0.15	no
TCEB1	transcription elongation factor B (SIII), polypeptide 1	1	2	0	1	0	0	0	1	0	1	1	1.4	0.95	0.15	no
UQCC2	ubiquinol-cytochrome c reductase complex assembly factor 2	1	6	3	3	1	0	1	4	1	2	3	1.4	0.88	0.15	no
GM9385	predicted pseudogene 9385	0	1	3	0	0	0	0	0	0	1	2	1.3	0.87	0.15	no
KCNT2	potassium channel, subfamily T, member 2	0	0	0	3	0	0	0	0	2	0	0	1.23	0.86	0.15	no
TIMM44	translocase of inner mitochondrial membrane 44	0	0	1	3	0	0	0	0	2	0	1	1.27	0.86	0.15	no
FIS1	fission 1 (mitochondrial outer membrane) homolog (yeast)	2	3	2	0	0	0	0	1	0	2	3	1.49	0.85	0.15	no
HSPG2	perlecan (heparan sulfate proteoglycan 2)	4	0	0	0	0	0	2	0	0	0	0	1.41	0.85	0.15	no
PSMB3	proteasome (prosome, macropain) subunit, beta type 3	1	0	0	4	0	0	0	2	2	1	0	1.17	0.66	0.15	no
HSPH1	heat shock 105kDa/110kDa protein 1	4	1	0	0	0	0	0	2	0	2	2	1.22	0.64	0.15	no
DHX15	DEAH (Asp-Glu-Ala-His) box polypeptide 15	1	1	2	0	2	0	0	0	0	0	0	0.99	0.59	0.15	no
RPS4X	ribosomal protein S4, X-linked	0	0	2	4	1	0	1	0	3	0	0	1.06	0.55	0.15	no
MYO1E	myosin IE	1	0	0	6	0	2	3	2	2	0	0	0.95	0.48	0.15	no
HIST1H4F	histone cluster 1, H4f	7	0	0	25	7	28	3	4	21	0	0	0.5	0.12	0.15	no
9030624J02RIK	RIKEN cDNA 9030624J02 gene	3	0	0	0	0	0	0	0	0	0	0	1.63	1.37	0.14	no
GM4953	predicted pseudogene 4953	0	2	0	0	0	0	0	1	0	0	0	1.38	1.06	0.14	no
COQ9	coenzyme Q9 homolog (yeast)	0	0	2	0	0	0	0	0	0	0	1	1.22	1.02	0.14	no
AUH	AU RNA binding protein/enoyl-coenzyme A hydratase	2	0	1	3	0	0	0	1	2	0	1	1.47	0.96	0.14	no
RNH1	ribonuclease/angiogenin inhibitor 1	0	0	2	1	0	0	0	0	1	0	1	1.25	0.96	0.14	no
PSMC1	protease (prosome, macropain) 26S subunit, ATPase 1	2	0	1	0	0	0	2	0	0	0	0	1.21	0.85	0.14	no
ACNAT2	acyl-coenzyme A amino acid N-acyltransferase 2	0	0	3	0	0	0	0	0	0	0	3	1.18	0.82	0.14	no
GM11808	predicted gene 11808	0	0	3	0	0	0	0	0	0	0	3	1.18	0.82	0.14	no
RPS11	ribosomal protein S11	0	0	0	3	0	0	2	0	1	0	0	1.07	0.67	0.14	no
MLYCD	malonyl-CoA decarboxylase	0	0	3	0	0	0	0	0	0	2	1	1.04	0.66	0.14	no
H2AFJ	H2A histone family, member J	0	4	3	0	0	0	0	0	0	3	5	1.31	0.62	0.14	no
COPB2	coatomer protein complex, subunit beta 2 (beta prime)	4	1	0	0	1	0	0	3	0	1	2	1.01	0.56	0.14	no
RPS12	ribosomal protein S12	3	0	0	0	2	0	2	0	0	0	0	0.77	0.38	0.14	no
CUBN	cubilin (intrinsic factor-cobalamin receptor)	0	0	0	37	0	39	25	0	19	0	6	0.45	0.06	0.14	no
ARHGEF6	Rac/Cdc42 guanine nucleotide exchange factor (GEF) 6	1	2	0	0	0	0	0	0	0	0	0	1.74	1.55	0.13	no
GIT1	G protein-coupled receptor kinase-interactor 1	1	2	0	0	0	0	0	0	0	0	0	1.74	1.55	0.13	no
CPSF1	cleavage and polyadenylation specific factor 1	4	0	0	0	0	0	0	0	0	0	0	1.84	1.44	0.13	no
ANXA7	annexin A7	1	0	2	0	0	0	0	0	0	0	0	1.53	1.43	0.13	no
SNX2	sorting nexin 2	0	0	3	0	0	0	0	0	0	0	0	1.49	1.31	0.13	no
MIOX	myo-inositol oxygenase	0	0	0	2	0	0	0	0	0	0	0	1.34	1.24	0.13	no
ADSL	adenylosuccinate lyase	5	2	6	4	1	0	1	3	3	0	4	1.65	1.17	0.13	no
EMC1	ER membrane protein complex subunit 1	2	0	1	0	0	0	0	1	0	0	0	1.43	1.16	0.13	no
GM7589	predicted gene 7589	0	2	0	0	0	0	0	0	0	0	1	1.41	1.1	0.13	no
MIF	macrophage migration inhibitory factor	2	0	0	1	0	0	0	0	1	0	1	1.32	0.99	0.13	no
TUBA1B	tubulin, alpha 1B	2	0	1	0	0	0	0	1	0	0	1	1.32	0.99	0.13	no
RHOC	ras homolog gene family, member C	0	2	0	0	0	0	0	0	0	0	2	1.3	0.95	0.13	no
SSR4	signal sequence receptor, delta	1	3	2	1	0	0	0	2	2	0	2	1.54	0.95	0.13	no
SEP15	selenoprotein	1	0	2	0	0	0	0	2	0	0	0	1.26	0.95	0.13	no
RPL7A	ribosomal protein L7A	2	0	0	0	0	0	1	0	0	0	0	1.23	0.94	0.13	no
LGMN	legumain	1	1	2	0	0	0	0	1	0	1	1	1.32	0.93	0.13	no
GRPEL1	GrpE-like 1, mitochondrial	2	0	0	3	0	0	0	3	2	0	0	1.24	0.74	0.13	no
PPA2	pyrophosphatase (inorganic) 2	0	0	4	2	0	0	0	0	2	1	2	1.27	0.73	0.13	no
MRPL50	mitochondrial ribosomal protein L50	2	4	0	0	0	0	0	2	2	0	4	1.38	0.68	0.13	yes
E430025E21RIK	RIKEN cDNA E430025E21 gene	2	0	0	0	1	0	0	0	0	0	0	1.01	0.66	0.13	no
FASN	fatty acid synthase	6	0	1	1	0	0	8	0	0	3	0	0.95	0.4	0.13	no
TPP1	tripeptidyl peptidase I	0	0	2	1	0	0	0	0	0	0	0	1.49	1.4	0.12	no
ATP6AP1	ATPase, H+ transporting, lysosomal accessory protein 1	2	0	0	0	0	0	0	0	0	0	0	1.42	1.28	0.12	no
DNAJB12	DnaJ (Hsp40) homolog, subfamily B, member 12	2	0	0	0	0	0	0	0	0	0	0	1.42	1.28	0.12	no
NDUFAF6	NADH dehydrogenase (ubiquinone) complex I, assembly factor 6	2	0	0	0	0	0	0	0	0	0	0	1.42	1.28	0.12	no
RPS6	ribosomal protein S6	0	0	0	2	0	0	0	0	0	0	0	1.34	1.24	0.12	no
A230046K03RIK	RIKEN cDNA A230046K03 gene	2	0	0	0	0	0	0	0	0	0	1	1.31	1.06	0.12	no
ERP29	endoplasmic reticulum protein 29	2	0	0	0	0	0	0	1	0	0	0	1.28	1.02	0.12	no
BSND	Bartter syndrome, infantile, with sensorineural deafness (Barttin)	2	1	2	0	0	0	0	2	0	0	2	1.44	0.99	0.12	no
LAMTOR2	late endosomal/lysosomal adaptor, MAPK and MTOR activator 2	2	0	1	0	0	0	0	1	0	0	1	1.32	0.99	0.12	no
ARHGDIA	Rho GDP dissociation inhibitor (GDI) alpha	0	0	0	2	0	0	0	0	1	0	0	1.2	0.98	0.12	no
HIST1H1E	histone cluster 1, H1e	0	0	0	2	0	0	0	0	1	0	0	1.2	0.98	0.12	no
RPL17	ribosomal protein L17	0	0	0	2	0	0	0	0	1	0	0	1.2	0.98	0.12	no
LIN7C	lin-7 homolog C (C. elegans)	0	0	0	2	0	0	1	0	0	0	0	1.16	0.92	0.12	no
PSMC3	proteasome (prosome, macropain) 26S subunit, ATPase 3	2	0	5	2	0	0	1	3	1	1	1	1.39	0.91	0.12	no
SFXN2	sideroflexin 2	0	0	2	0	0	0	1	0	0	0	0	1.15	0.91	0.12	no
USMG5	upregulated during skeletal muscle growth 5	1	1	1	4	0	0	0	1	3	1	1	1.36	0.9	0.12	no
VAT1	vesicle amine transport protein 1 homolog (T californica)	0	0	2	0	0	0	0	0	0	0	2	1.13	0.88	0.12	no
PDCD6	programmed cell death 6	0	2	1	0	0	0	0	0	0	0	4	1.26	0.83	0.12	no
PFKP	phosphofructokinase, platelet	0	2	0	0	0	0	0	0	0	1	1	1.22	0.83	0.12	no
G3BP1	GTPase activating protein (SH3 domain) binding protein 1	0	0	2	0	0	0	0	0	0	1	1	1.06	0.77	0.12	no
RPS21	ribosomal protein S21	2	1	7	1	0	1	3	1	1	1	5	1.19	0.74	0.12	no
NDUFS6	NADH dehydrogenase (ubiquinone) Fe-S protein 6	5	2	2	0	1	0	2	3	0	0	3	1.26	0.72	0.12	no
GSTM1	glutathione S-transferase, mu 1	6	1	1	8	1	0	0	5	6	2	2	1.29	0.7	0.12	no
RPL12-PS1	ribosomal protein L12, pseudogene 1	0	4	4	0	0	0	0	0	0	2	7	1.39	0.65	0.12	no
DDX1	DEAD (Asp-Glu-Ala-Asp) box polypeptide 1	1	5	5	0	0	0	0	0	0	5	6	1.41	0.63	0.12	no
LIMA1	LIM domain and actin binding 1	3	12	25	2	3	2	1	0	0	12	33	1.19	0.44	0.12	yes
AK2	adenylate kinase 2	0	0	0	2	2	0	0	0	0	0	0	0.74	0.43	0.12	no
HSPE1	heat shock protein 1 (chaperonin 10)	9	0	1	4	2	1	0	9	7	0	0	0.98	0.38	0.12	no
GSN	gelsolin	0	6	11	27	0	14	2	8	13	10	9	0.97	0.37	0.12	no
HBB-B2	hemoglobin, beta adult minor chain	12	1	2	8	8	4	3	3	3	5	2	0.75	0.34	0.12	no
EFTUD2	elongation factor Tu GTP binding domain containing 2	6	0	0	0	13	0	0	2	0	0	0	0.35	0.11	0.12	no
C1S1	complement component 1, s subcomponent 1	2	0	0	1	0	0	0	0	0	0	0	1.59	1.46	0.11	no
2010107E04RIK	RIKEN cDNA 2010107E04 gene	0	2	0	0	0	0	0	0	0	0	0	1.53	1.33	0.11	no
PFKM	phosphofructokinase, muscle	0	2	0	0	0	0	0	0	0	0	0	1.53	1.33	0.11	no
AHSG	alpha-2-HS-glycoprotein	0	0	0	2	0	0	0	0	0	0	0	1.34	1.24	0.11	no
MAPRE1	microtubule-associated protein, RP/EB family, member 1	0	0	0	2	0	0	0	0	0	0	0	1.34	1.24	0.11	no
SEC61B	Sec61 beta subunit	2	0	0	0	0	0	0	0	0	0	1	1.31	1.06	0.11	no
UGT3A2	UDP glycosyltransferases 3 family, polypeptide A2	4	3	3	2	1	0	1	2	0	2	2	1.51	1.03	0.11	no
GSTM7	glutathione S-transferase, mu 7	0	0	2	0	0	0	0	0	0	0	1	1.22	1.02	0.11	no
C1QC	complement component 1, q subcomponent, C chain	2	0	0	0	0	0	0	0	1	0	0	1.27	1.01	0.11	no
NDUFAF1	NADH dehydrogenase (ubiquinone) 1 alpha subcomplex, assembly factor 1	0	0	0	2	0	0	0	1	0	0	0	1.21	0.99	0.11	no
CES1G	carboxylesterase 1G	0	0	2	0	0	0	0	1	0	0	0	1.19	0.98	0.11	no
GM13889	predicted gene 13889	1	2	1	2	0	0	0	3	2	0	0	1.44	0.95	0.11	no
HDLBP	high density lipoprotein (HDL) binding protein	2	1	1	0	0	0	2	0	0	0	1	1.33	0.91	0.11	no
SNRNP200	small nuclear ribonucleoprotein 200 (U5)	3	0	0	0	0	1	0	0	0	0	0	1.33	0.9	0.11	no
SLC13A3	solute carrier family 13 (sodium-dependent dicarboxylate transporter), member 3	0	0	2	2	0	0	1	1	0	0	1	1.24	0.84	0.11	no
PABPC1	poly(A) binding protein, cytoplasmic 1	4	1	2	0	0	0	0	1	3	1	2	1.35	0.82	0.11	no
ACOT4	acyl-CoA thioesterase 4	0	0	2	0	0	0	0	0	2	0	0	1.08	0.81	0.11	no
FARSA	phenylalanyl-tRNA synthetase, alpha subunit	3	1	0	0	0	0	0	3	0	0	2	1.26	0.76	0.11	no
PSMC2	proteasome (prosome, macropain) 26S subunit, ATPase 2	2	0	0	0	0	0	0	3	0	0	0	1.07	0.73	0.11	no
LARS	leucyl-tRNA synthetase	2	0	0	0	0	0	0	0	0	2	0	1.06	0.72	0.11	no
CAT	catalase	23	16	55	7	2	2	2	20	12	18	59	1.41	0.66	0.11	no
CBR4	carbonyl reductase 4	1	1	6	10	0	0	2	3	8	4	2	1.22	0.64	0.11	no
CYB5B	cytochrome b5 type B	0	0	1	4	0	0	0	2	2	0	2	1.14	0.64	0.11	no
RBM39	RNA binding motif protein 39	2	0	0	0	2	0	0	0	0	0	0	0.78	0.44	0.11	no
EEF1A2	eukaryotic translation elongation factor 1 alpha 2	0	7	11	0	0	0	0	0	0	8	14	1.3	0.41	0.11	no
SELENBP1	selenium binding protein 1	5	0	0	13	1	6	2	4	10	0	0	0.92	0.34	0.11	no
MYO5B	myosin VB	0	0	0	8	0	3	6	0	5	0	2	0.71	0.27	0.11	no
TFAM	transcription factor A, mitochondrial	0	0	0	9	0	5	4	0	8	0	0	0.7	0.23	0.11	no
PIN1	protein (peptidyl-prolyl cis/trans isomerase) NIMA-interacting 1	0	2	0	0	0	0	0	0	0	0	0	1.53	1.33	0.1	no
SEC11A	SEC11 homolog A (S. cerevisiae)	0	2	0	0	0	0	0	0	0	0	0	1.53	1.33	0.1	no
COX7A2L	cytochrome c oxidase subunit VIIa polypeptide 2-like	2	0	0	0	0	0	0	0	0	0	0	1.42	1.28	0.1	no
GIT2	G protein-coupled receptor kinase-interactor 2	2	0	0	0	0	0	0	0	0	0	0	1.42	1.28	0.1	no
MMGT1	membrane magnesium transporter 1	2	0	0	0	0	0	0	0	0	0	0	1.42	1.28	0.1	no
SNX1	sorting nexin 1	2	0	0	0	0	0	0	0	0	0	0	1.42	1.28	0.1	no
UGT2B5	UDP glucuronosyltransferase 2 family, polypeptide B5	2	0	0	0	0	0	0	0	0	0	0	1.42	1.28	0.1	no
CDC37	cell division cycle 37	0	0	2	0	0	0	0	0	0	0	0	1.32	1.23	0.1	no
PVALB	parvalbumin	0	0	2	0	0	0	0	0	0	0	0	1.32	1.23	0.1	no
SRI	sorcin	1	2	1	1	0	0	1	0	0	1	2	1.39	0.93	0.1	no
RPS24	ribosomal protein S24	0	0	0	2	0	0	0	0	0	0	2	1.14	0.88	0.1	no
YME1L1	YME1-like 1 (S. cerevisiae)	2	0	1	0	0	0	0	2	0	0	1	1.21	0.85	0.1	no
S100A11	S100 calcium binding protein A11 (calgizzarin)	2	0	0	0	0	0	0	1	1	0	0	1.16	0.84	0.1	yes
SLC25A1	solute carrier family 25 (mitochondrial carrier, citrate transporter), member 1	2	0	0	0	0	0	0	1	1	0	0	1.16	0.84	0.1	no
SLC47A1	solute carrier family 47, member 1	1	1	0	2	0	0	1	1	2	0	0	1.22	0.81	0.1	no
PPP2CB	protein phosphatase 2 (formerly 2A), catalytic subunit, beta isoform	0	1	2	0	0	0	0	0	0	2	1	1.12	0.74	0.1	no
MCCC1	methylcrotonoyl-Coenzyme A carboxylase 1 (alpha)	4	14	23	5	0	0	2	13	5	11	14	1.59	0.73	0.1	no
TIMM23	translocase of inner mitochondrial membrane 23	0	2	0	0	0	0	0	2	0	1	0	1.1	0.7	0.1	no
HIST1H2BJ	histone cluster 1, H2bj	0	2	1	0	0	0	0	0	0	2	2	1.12	0.69	0.1	no
PGD	phosphogluconate dehydrogenase	2	0	0	0	0	0	2	1	0	0	0	1	0.65	0.1	no
DDOST	dolichyl-di-phosphooligosaccharide-protein glycotransferase	4	2	2	0	2	0	1	3	2	0	0	1.07	0.57	0.1	no
ACO2	aconitase 2, mitochondrial	9	2	28	7	0	1	3	16	8	11	19	1.17	0.56	0.1	no
HYOU1	hypoxia up-regulated 1	0	0	4	0	0	0	0	4	0	0	3	0.97	0.52	0.1	no
FLNB	filamin, beta	1	0	1	7	0	0	6	0	3	2	2	0.93	0.43	0.1	no
SF3B3	splicing factor 3b, subunit 3	7	2	0	0	7	0	0	0	0	4	3	0.63	0.22	0.1	no
ACTG1	actin, gamma, cytoplasmic 1	0	34	67	0	0	0	0	0	0	34	82	1.51	0.21	0.1	no
AP1G1	adaptor protein complex AP-1, gamma 1 subunit	0	2	0	0	0	0	0	0	0	0	0	1.53	1.33	0.09	no
SEC23B	SEC23B (S. cerevisiae)	0	2	0	0	0	0	0	0	0	0	0	1.53	1.33	0.09	no
PRKCSH	protein kinase C substrate 80K-H	0	0	2	0	0	0	0	0	0	0	0	1.32	1.23	0.09	no
PAM16	presequence translocase-asssociated motor 16 homolog (S. cerevisiae)	2	1	2	1	0	0	0	1	0	1	3	1.42	0.95	0.09	no
LIMCH1	LIM and calponin homology domains 1	1	0	2	0	0	0	0	0	0	0	3	1.22	0.89	0.09	no
RAB8A	RAB8A, member RAS oncogene family	0	1	2	0	0	0	0	1	0	0	2	1.24	0.89	0.09	no
AIFM1	apoptosis-inducing factor, mitochondrion-associated 1	6	7	15	6	0	0	1	6	3	8	13	1.64	0.87	0.09	no
ALDH16A1	aldehyde dehydrogenase 16 family, member A1	0	0	2	0	0	0	0	2	0	0	0	1.09	0.82	0.09	no
ATP2A2	ATPase, Ca++ transporting, cardiac muscle, slow twitch 2	2	2	1	0	0	0	0	0	1	2	2	1.3	0.78	0.09	no
ALYREF	Aly/REF export factor	0	0	2	0	0	0	0	0	0	1	1	1.06	0.77	0.09	no
GM5215	predicted gene 5215	0	0	2	0	0	0	0	0	0	1	1	1.06	0.77	0.09	no
PARK7	Parkinson disease (autosomal recessive, early onset) 7	1	0	1	3	0	0	1	0	2	1	1	1.15	0.77	0.09	no
PFDN2	prefoldin 2	0	0	1	3	0	0	0	1	1	0	3	1.13	0.7	0.09	no
ALDOART2	aldolase 1 A, retrogene 2	0	2	2	0	0	0	0	0	0	2	3	1.16	0.68	0.09	no
RPL31-PS8	ribosomal protein L31, pseudogene 8	0	2	2	0	0	0	0	0	0	2	3	1.16	0.68	0.09	no
BDH2	3-hydroxybutyrate dehydrogenase, type 2	1	1	4	10	0	1	0	4	8	2	5	1.15	0.62	0.09	no
GLYAT	glycine-N-acyltransferase	0	0	0	2	1	0	0	0	1	0	0	0.88	0.56	0.09	no
SPTBN2	spectrin beta, non-erythrocytic 2	0	0	5	0	0	0	0	0	0	0	9	1.02	0.51	0.09	no
DPEP1	dipeptidase 1 (renal)	2	0	0	0	1	0	1	1	0	0	0	0.85	0.5	0.09	no
PTRF	polymerase I and transcript release factor	2	0	0	0	1	0	1	0	1	0	0	0.85	0.5	0.09	no
RUVBL1	RuvB-like protein 1	2	0	0	0	2	0	0	0	1	0	0	0.74	0.41	0.09	no
CCDC178	coiled coil domain containing 178	2	0	0	0	0	0	0	0	0	0	0	1.42	1.28	0.08	no
UQCRH	ubiquinol-cytochrome c reductase hinge protein	2	1	1	2	0	0	1	1	1	0	2	1.41	1.06	0.08	no
EPRS	glutamyl-prolyl-tRNA synthetase	2	0	0	0	0	0	0	1	0	0	0	1.28	1.02	0.08	no
TRAPPC8	trafficking protein particle complex 8	2	0	0	0	0	0	0	1	0	0	0	1.28	1.02	0.08	no
ARL1	ADP-ribosylation factor-like 1	0	2	0	1	0	0	0	1	1	0	2	1.22	0.79	0.08	no
TXNRD1	thioredoxin reductase 1	1	0	2	0	0	0	0	0	1	1	1	1.12	0.77	0.08	no
NCCRP1	non-specific cytotoxic cell receptor protein 1 homolog (zebrafish)	0	0	2	0	0	0	0	2	0	0	1	1.02	0.72	0.08	no
ATP5G1	ATP synthase, H+ transporting, mitochondrial F0 complex, subunit C1 (subunit 9)	0	0	2	1	0	1	0	1	1	0	0	1.03	0.69	0.08	no
MUT	methylmalonyl-Coenzyme A mutase	0	6	6	2	0	0	1	4	2	3	6	1.37	0.69	0.08	no
GM5321	predicted gene 5321	0	2	2	0	0	0	0	0	0	2	3	1.16	0.68	0.08	no
ABI1	abl-interactor 1	0	1	0	2	0	0	2	0	2	0	0	1.05	0.66	0.08	no
PDZD11	PDZ domain containing 11	0	2	0	0	0	0	0	0	0	2	2	1.01	0.61	0.08	no
GSTT2	glutathione S-transferase, theta 2	0	0	1	3	0	0	0	1	2	2	0	1	0.58	0.08	no
AKR1C14	aldo-keto reductase family 1, member C14	0	0	0	3	0	0	1	3	1	0	0	0.95	0.55	0.08	no
MPC1	mitochondrial pyruvate carrier 1	0	3	0	0	1	0	0	1	0	0	5	0.92	0.45	0.08	no
COPA	coatomer protein complex subunit alpha	9	6	0	2	4	0	1	6	2	6	1	1.01	0.4	0.08	no
ACY3	aspartoacylase (aminoacylase) 3	0	0	2	6	2	0	0	4	2	2	2	0.79	0.39	0.08	no
EIF3C	eukaryotic translation initiation factor 3, subunit C	3	1	0	0	3	0	0	0	0	3	0	0.7	0.33	0.08	no
AP1B1	adaptor protein complex AP-1, beta 1 subunit	12	3	6	0	9	0	1	4	7	0	9	0.78	0.29	0.08	no
DNM1	dynamin 1	2	0	0	0	0	0	0	0	0	0	0	1.42	1.28	0.07	no
PPFIBP1	PTPRF interacting protein, binding protein 1 (liprin beta 1)	2	0	0	0	0	0	0	0	0	0	0	1.42	1.28	0.07	no
ST5	suppression of tumorigenicity 5	2	0	0	0	0	0	0	0	0	0	0	1.42	1.28	0.07	no
GFPT1	glutamine fructose-6-phosphate transaminase 1	0	0	2	0	0	0	0	0	0	0	0	1.32	1.23	0.07	no
ACOT9	acyl-CoA thioesterase 9	5	4	8	8	0	0	0	10	5	0	4	1.92	1.01	0.07	no
COX6B1	cytochrome c oxidase, subunit VIb polypeptide 1	5	4	4	3	1	0	0	6	1	1	4	1.59	0.97	0.07	no
ZC3H13	zinc finger CCCH type containing 13	1	0	0	2	0	1	0	0	1	0	0	1.16	0.81	0.07	no
CYB5A	cytochrome b5 type A (microsomal)	2	2	7	0	0	1	2	4	2	0	4	1.22	0.74	0.07	no
SLC22A2	solute carrier family 22 (organic cation transporter), member 2	2	2	2	0	0	0	0	3	0	3	0	1.24	0.71	0.07	no
VDAC2	voltage-dependent anion channel 2	2	4	3	0	0	0	2	4	4	0	1	1.3	0.67	0.07	no
ADHFE1	alcohol dehydrogenase, iron containing, 1	0	0	3	0	0	0	0	1	0	0	4	1.02	0.64	0.07	no
ETHE1	ethylmalonic encephalopathy 1	0	0	0	2	0	0	0	0	2	1	0	0.96	0.64	0.07	no
CBR1	carbonyl reductase 1	1	0	2	0	0	0	3	0	0	0	1	1	0.63	0.07	no
COX6C	cytochrome c oxidase subunit VIc	0	2	1	1	0	2	0	1	0	0	2	1.08	0.63	0.07	no
TFG	Trk-fused gene	1	2	0	5	0	0	0	5	5	0	0	1.22	0.62	0.07	no
TOMM20	translocase of outer mitochondrial membrane 20 homolog (yeast)	3	2	1	1	2	0	1	2	1	1	0	1.01	0.62	0.07	no
ECH1	enoyl coenzyme A hydratase 1, peroxisomal	0	0	3	0	0	0	0	0	0	2	3	0.93	0.55	0.07	no
CAR2	carbonic anhydrase 2	0	0	0	2	0	4	0	0	0	0	0	0.71	0.4	0.07	no
AP3B2	adaptor-related protein complex 3, beta 2 subunit	2	0	0	0	0	0	0	0	0	0	0	1.42	1.28	0.06	no
SLC12A7	solute carrier family 12, member 7	2	0	0	0	0	0	0	0	0	0	0	1.42	1.28	0.06	no
UBE4A	ubiquitination factor E4A	2	0	0	0	0	0	0	0	0	0	0	1.42	1.28	0.06	no
CPT1B	carnitine palmitoyltransferase 1b, muscle	0	0	2	0	0	0	0	0	0	0	0	1.32	1.23	0.06	no
VPS35	vacuolar protein sorting 35	7	6	8	7	0	0	0	3	6	6	5	1.89	1.09	0.06	no
SLC3A2	solute carrier family 3 (activators of dibasic and neutral amino acid transport), member 2	2	4	4	1	0	0	0	3	2	3	2	1.47	0.87	0.06	no
GYKL1	glycerol kinase-like 1	1	0	2	1	0	0	0	2	1	0	1	1.2	0.83	0.06	no
CML3	camello-like 3	1	3	1	1	0	0	0	3	2	1	1	1.29	0.8	0.06	no
ASL	argininosuccinate lyase	8	3	10	1	0	0	0	6	4	5	7	1.48	0.76	0.06	no
GPI1	glucose phosphate isomerase 1	2	1	2	0	0	0	0	2	0	1	3	1.22	0.75	0.06	no
ECSIT	ECSIT homolog (Drosophila)	2	0	0	1	0	0	0	1	2	0	1	1.12	0.73	0.06	no
PTCD3	pentatricopeptide repeat domain 3	0	1	3	1	0	1	0	1	2	0	2	1.11	0.73	0.06	no
SDR39U1	short chain dehydrogenase/reductase family 39U, member 1	0	0	2	0	0	0	0	1	1	0	1	1.01	0.72	0.06	no
THEM7	thioesterase superfamily member 7	0	0	0	2	0	0	0	1	1	0	1	1.02	0.72	0.06	no
FARSB	phenylalanyl-tRNA synthetase, beta subunit	1	0	0	2	0	0	0	3	1	0	0	1.08	0.71	0.06	no
GANAB	alpha glucosidase 2 alpha neutral subunit	2	0	2	0	0	0	0	1	0	1	3	1.13	0.7	0.06	no
GM5805	predicted gene 5805	0	2	3	0	0	0	0	0	0	2	5	1.14	0.62	0.06	no
IGHG2A	immunoglobulin heavy constant gamma 2A	0	3	3	0	0	0	0	0	0	2	6	1.23	0.62	0.06	no
NDUFA7	NADH dehydrogenase (ubiquinone) 1 alpha subcomplex, 7 (B14.5a)	8	2	1	3	2	0	2	6	2	1	6	1.05	0.59	0.06	no
RPS26	ribosomal protein S26	0	0	0	2	0	0	2	1	1	0	0	0.88	0.56	0.06	no
VDAC3	voltage-dependent anion channel 3	0	1	2	0	1	0	0	2	0	0	1	0.93	0.56	0.06	no
D10JHU81E	DNA segment, Chr 10, Johns Hopkins University 81 expressed	2	0	0	3	0	0	4	1	0	0	2	1.02	0.55	0.06	no
HSD3B2	hydroxy-delta-5-steroid dehydrogenase, 3 beta- and steroid delta-isomerase 2	0	0	0	3	0	0	1	2	2	0	0	0.95	0.55	0.06	no
PLXNB2	plexin B2	3	0	0	0	0	0	0	0	0	0	0	1.63	1.37	0.05	no
TMIGD1	transmembrane and immunoglobulin domain containing 1	26	23	31	46	0	0	0	38	55	0	3	2.18	0.97	0.05	no
PACSIN2	protein kinase C and casein kinase substrate in neurons 2	4	2	3	3	1	0	1	3	1	2	2	1.34	0.95	0.05	no
SLC25A13	solute carrier family 25 (mitochondrial carrier, adenine nucleotide translocator), member 13	13	10	13	2	0	0	3	10	2	4	14	1.89	0.94	0.05	no
B2M	beta-2 microglobulin	2	2	3	1	1	0	0	1	1	1	3	1.27	0.86	0.05	no
PDK3	pyruvate dehydrogenase kinase, isoenzyme 3	2	1	0	1	0	0	0	3	0	1	1	1.17	0.74	0.05	no
ACACA	acetyl-Coenzyme A carboxylase alpha	2	0	0	0	0	0	1	0	0	1	0	1.07	0.73	0.05	no
GPD1	glycerol-3-phosphate dehydrogenase 1 (soluble)	0	3	5	1	0	0	2	3	0	2	4	1.2	0.7	0.05	no
NDUFAB1	NADH dehydrogenase (ubiquinone) 1, alpha/beta subcomplex, 1	0	0	2	0	0	0	0	2	0	0	2	0.95	0.64	0.05	no
RSU1	Ras suppressor protein 1	1	3	5	0	0	0	0	3	1	3	4	1.23	0.64	0.05	no
SEC23A	SEC23A (S. cerevisiae)	1	3	6	0	0	0	0	4	0	3	5	1.25	0.59	0.05	no
RPS13	ribosomal protein S13	0	0	0	2	0	0	1	1	2	0	0	0.9	0.58	0.05	no
PSMD14	proteasome (prosome, macropain) 26S subunit, non-ATPase, 14	0	1	0	2	1	1	0	1	1	0	0	0.87	0.54	0.05	no
PCCA	propionyl-Coenzyme A carboxylase, alpha polypeptide	2	5	20	3	0	0	1	16	4	4	15	1.22	0.53	0.05	no
NAT8	N-acetyltransferase 8 (GCN5-related, putative)	0	2	0	0	0	0	0	0	0	3	2	0.91	0.51	0.05	no
CRYAB	crystallin, alpha B	0	2	0	0	0	0	1	0	2	2	0	0.89	0.5	0.05	no
RPL10A	ribosomal protein L10A	3	0	1	4	0	2	6	1	1	0	0	0.96	0.49	0.05	no
EIF3B	eukaryotic translation initiation factor 3, subunit B	0	0	2	0	1	1	0	0	1	0	0	0.76	0.45	0.05	no
RAB11A	RAB11A, member RAS oncogene family	1	0	0	4	0	0	4	2	3	0	0	0.87	0.43	0.05	no
SELENBP2	selenium binding protein 2	0	0	5	0	0	0	0	0	0	1	11	0.85	0.4	0.05	no
HSPA1B	heat shock protein 1B	0	1	6	0	0	0	0	0	0	7	5	0.86	0.37	0.05	no
PXDN	peroxidasin homolog (Drosophila)	2	0	0	0	0	0	0	0	0	0	0	1.42	1.28	0.04	no
RBM27	RNA binding motif protein 27	0	0	0	2	0	0	0	0	0	0	0	1.34	1.24	0.04	no
RAB35	RAB35, member RAS oncogene family	2	1	1	2	0	0	2	2	0	1	1	1.23	0.82	0.04	yes
SHMT1	serine hydroxymethyltransferase 1 (soluble)	4	1	3	1	0	0	1	4	1	2	3	1.2	0.76	0.04	no
AP1S1	adaptor protein complex AP-1, sigma 1	0	1	2	1	0	0	0	1	0	1	3	1.14	0.74	0.04	no
DNAJA1	DnaJ (Hsp40) homolog, subfamily A, member 1	1	2	0	1	0	0	2	1	1	1	1	1.07	0.74	0.04	no
RAB5C	RAB5C, member RAS oncogene family	1	2	4	6	1	0	1	1	6	0	4	1.27	0.74	0.04	no
YWHAE	tyrosine 3-monooxygenase/tryptophan 5-monooxygenase activation protein, epsilon polypeptide	1	0	3	4	0	0	0	3	2	1	3	1.2	0.73	0.04	no
CANX	calnexin	2	3	7	1	0	1	0	5	2	0	8	1.31	0.72	0.04	no
DERA	2-deoxyribose-5-phosphate aldolase homolog (C. elegans)	0	0	2	2	0	0	0	2	1	1	1	1.05	0.7	0.04	no
UGT3A1	UDP glycosyltransferases 3 family, polypeptide A1	3	2	0	3	1	0	2	2	3	0	1	1.13	0.7	0.04	no
RPN1	ribophorin I	4	0	4	0	0	0	2	2	1	1	4	1.16	0.66	0.04	no
4931406C07RIK	RIKEN cDNA 4931406C07 gene	0	1	2	0	0	0	2	1	0	1	1	0.95	0.63	0.04	no
RAB2A	RAB2A, member RAS oncogene family	0	0	2	3	0	1	2	1	1	1	1	0.92	0.62	0.04	no
TAGLN2	transgelin 2	0	0	1	2	0	0	0	1	0	1	3	0.98	0.62	0.04	no
PTGES2	prostaglandin E synthase 2	0	0	2	0	0	0	0	1	0	1	2	0.91	0.6	0.04	no
ABCG2	ATP-binding cassette, sub-family G (WHITE), member 2	0	0	2	0	0	0	0	2	0	1	1	0.9	0.58	0.04	no
DNAJC19	DnaJ (Hsp40) homolog, subfamily C, member 19	4	1	1	1	2	0	1	2	1	1	3	0.89	0.56	0.04	no
RHOA	ras homolog gene family, member A	0	0	0	2	0	0	2	1	1	0	0	0.88	0.56	0.04	no
YBX3	Y box protein 3	2	0	0	4	0	2	2	2	3	0	0	0.91	0.5	0.04	no
MYO5A	myosin VA	0	0	0	3	0	1	3	1	1	0	0	0.79	0.46	0.04	no
AP2B1	adaptor-related protein complex 2, beta 1 subunit	6	16	35	1	4	0	3	3	6	18	47	1.1	0.38	0.04	no
NUCKS1	nuclear casein kinase and cyclin-dependent kinase substrate 1	2	0	0	0	1	0	4	0	0	0	0	0.71	0.38	0.04	no
GCN1L1	GCN1 general control of amino-acid synthesis 1-like 1 (yeast)	3	0	1	0	0	0	0	0	0	0	0	1.79	1.55	0.03	no
C3	complement component 3	2	0	0	0	0	0	0	0	0	0	0	1.42	1.28	0.03	no
GATM	glycine amidinotransferase (L-arginine:glycine amidinotransferase)	4	2	9	5	1	0	2	5	3	3	6	1.29	0.96	0.03	no
FAU	Finkel-Biskis-Reilly murine sarcoma virus (FBR-MuSV) ubiquitously expressed (fox derived)	2	1	1	1	1	0	1	1	1	1	1	0.99	0.73	0.03	no
HINT1	histidine triad nucleotide binding protein 1	2	1	1	3	1	0	2	1	2	1	1	1.02	0.72	0.03	no
CML1	camello-like 1	2	1	0	4	0	0	0	1	5	1	2	1.17	0.68	0.03	no
NDUFB3	NADH dehydrogenase (ubiquinone) 1 beta subcomplex 3	4	2	5	4	3	0	3	3	0	1	3	1.13	0.68	0.03	no
PRDX4	peroxiredoxin 4	0	4	4	2	1	2	1	1	2	1	4	1.07	0.68	0.03	no
CHID1	chitinase domain containing 1	1	1	4	0	0	0	0	2	1	1	5	1.1	0.66	0.03	no
HSD3B4	hydroxy-delta-5-steroid dehydrogenase, 3 beta- and steroid delta-isomerase 4	0	1	2	3	0	0	2	0	2	2	2	1.03	0.64	0.03	no
FAHD1	fumarylacetoacetate hydrolase domain containing 1	0	0	1	2	0	1	0	1	2	0	1	0.91	0.61	0.03	no
FAM213A	family with sequence similarity 213, member A	1	1	3	3	2	0	0	2	2	1	2	0.95	0.61	0.03	no
RAB5A	RAB5A, member RAS oncogene family	1	0	0	2	0	0	1	3	1	0	0	0.97	0.61	0.03	no
EIF3K	eukaryotic translation initiation factor 3, subunit K	0	0	0	2	0	1	1	0	1	0	1	0.85	0.58	0.03	no
ALDH7A1	aldehyde dehydrogenase family 7, member A1	0	0	2	4	0	0	0	3	0	2	3	1.04	0.54	0.03	no
EEF1D	eukaryotic translation elongation factor 1 delta (guanine nucleotide exchange protein)	3	2	4	0	2	0	2	0	0	2	5	0.97	0.53	0.03	no
MPC2	mitochondrial pyruvate carrier 2	15	6	10	5	10	3	4	8	3	4	9	0.91	0.53	0.03	no
RAB14	RAB14, member RAS oncogene family	1	1	1	7	1	0	1	2	5	4	4	0.84	0.51	0.03	no
HAGH	hydroxyacyl glutathione hydrolase	0	0	3	0	0	0	2	2	0	1	2	0.8	0.5	0.03	no
CLIC1	chloride intracellular channel 1	0	0	1	4	1	0	2	2	2	0	3	0.76	0.48	0.03	no
AP2A1	adaptor-related protein complex 2, alpha 1 subunit	4	11	23	0	3	0	7	6	3	12	18	1.08	0.45	0.03	no
METHIG1	methyltransferase hypoxia inducible domain containing 1	2	0	0	4	1	2	1	4	1	0	0	0.82	0.44	0.03	no
RPL23A	ribosomal protein L23A	0	1	0	4	0	2	3	2	3	0	0	0.79	0.43	0.03	no
PFN1	profilin 1	3	1	2	0	3	0	0	3	0	0	2	0.82	0.4	0.03	no
GIPC1	GIPC PDZ domain containing family, member 1	0	0	0	4	0	0	0	7	4	0	0	0.76	0.36	0.03	no
TCP10B	t-complex protein 10b	4	0	0	5	3	1	4	1	4	0	0	0.75	0.33	0.03	no
CLINT1	clathrin interactor 1	0	0	2	0	2	0	2	0	0	0	1	0.6	0.32	0.03	no
CPT2	carnitine palmitoyltransferase 2	0	0	6	0	1	0	0	5	0	0	7	0.77	0.32	0.03	no
TUBB1	tubulin, beta 1 class VI	10	0	0	7	2	0	3	11	11	0	0	0.91	0.32	0.03	no
ACLY	ATP citrate lyase	8	0	4	2	4	0	1	5	0	8	4	0.73	0.31	0.03	no
GIPC2	GIPC PDZ domain containing family, member 2	0	0	1	9	0	0	0	10	12	0	0	0.78	0.28	0.03	no
BCKDK	branched chain ketoacid dehydrogenase kinase	0	0	0	4	0	5	5	0	0	0	0	0.58	0.26	0.03	no
TPM3-RS7	tropomyosin 3, related sequence 7	0	0	0	6	0	4	4	1	5	0	0	0.64	0.26	0.03	no
ZNFX1	zinc finger, NFX1-type containing 1	2	0	0	0	0	0	0	0	0	0	0	1.42	1.28	0.02	no
DCTN1	dynactin 1	0	0	2	0	0	0	0	0	0	0	0	1.32	1.23	0.02	no
NDUFB4	NADH dehydrogenase (ubiquinone) 1 beta subcomplex 4	5	4	3	7	1	0	1	8	2	2	4	1.43	0.97	0.02	no
TIMM13	translocase of inner mitochondrial membrane 13	7	4	6	2	1	1	1	4	4	4	5	1.28	0.97	0.02	no
TUBB4B	tubulin, beta 4B class IVB	4	2	2	3	0	1	2	3	3	2	2	1.18	0.93	0.02	no
SLC25A12	solute carrier family 25 (mitochondrial carrier, Aralar), member 12	5	3	8	4	0	1	1	6	1	4	7	1.41	0.86	0.02	no
TUBA4A	tubulin, alpha 4A	6	4	4	4	0	0	0	8	3	4	3	1.47	0.84	0.02	no
NDUFA4	NADH dehydrogenase (ubiquinone) 1 alpha subcomplex, 4	5	4	9	6	2	1	2	2	3	6	7	1.24	0.83	0.02	no
PSMD12	proteasome (prosome, macropain) 26S subunit, non-ATPase, 12	2	1	2	1	0	0	0	3	2	0	2	1.26	0.8	0.02	no
EEF1B2	eukaryotic translation elongation factor 1 beta 2	1	1	3	2	0	0	0	3	2	1	3	1.16	0.78	0.02	no
SLC22A18	solute carrier family 22 (organic cation transporter), member 18	2	1	2	1	0	0	0	4	2	0	1	1.24	0.78	0.02	no
EEF1G	eukaryotic translation elongation factor 1 gamma	1	0	3	2	0	1	1	0	1	1	3	1.06	0.75	0.02	no
TUBB5	tubulin, beta 5 class I	4	2	2	2	0	0	3	5	0	1	3	1.25	0.74	0.02	no
PGAM1	phosphoglycerate mutase 1	2	1	1	0	0	0	0	3	0	1	2	1.11	0.68	0.02	no
UGDH	UDP-glucose dehydrogenase	0	0	2	1	0	0	0	1	1	1	2	0.96	0.68	0.02	no
SULT1C2	sulfotransferase family, cytosolic, 1C, member 2	2	1	3	0	0	0	0	1	3	1	4	1.1	0.67	0.02	no
SPTA1	spectrin alpha, erythrocytic 1	0	0	2	1	0	1	1	0	1	0	1	0.95	0.66	0.02	no
GCAT	glycine C-acetyltransferase (2-amino-3-ketobutyrate-coenzyme A ligase)	2	1	0	0	0	0	1	1	0	1	3	1	0.65	0.02	no
NAMPT	nicotinamide phosphoribosyltransferase	2	1	0	3	0	0	2	2	4	0	0	1.11	0.62	0.02	no
UQCRQ	ubiquinol-cytochrome c reductase, complex III subunit VII	2	0	2	1	0	0	0	4	1	0	3	1.06	0.62	0.02	no
NDUFB11	NADH dehydrogenase (ubiquinone) 1 beta subcomplex, 11	2	2	0	0	0	0	2	2	0	1	3	1	0.6	0.02	no
CDC42	cell division cycle 42	2	1	0	0	0	0	0	4	0	1	1	0.99	0.59	0.02	no
NDUFS8	NADH dehydrogenase (ubiquinone) Fe-S protein 8	2	0	0	2	0	0	0	5	0	0	2	1.02	0.59	0.02	no
VPS29	vacuolar protein sorting 29 (S. pombe)	0	1	2	0	0	0	0	2	0	1	3	0.96	0.59	0.02	no
SOD1	superoxide dismutase 1, soluble	0	2	3	4	0	3	0	1	4	0	3	1.08	0.57	0.02	no
2210011C24RIK	RIKEN cDNA 2210011C24 gene	0	0	2	0	0	0	0	0	0	0	6	0.87	0.56	0.02	no
ACADSB	acyl-Coenzyme A dehydrogenase, short/branched chain	0	4	3	1	0	0	0	2	3	2	7	1.08	0.56	0.02	no
AP2A2	adaptor-related protein complex 2, alpha 2 subunit	13	14	29	4	8	2	2	8	5	9	38	1.14	0.55	0.02	no
CAPN1	calpain 1	0	0	2	0	0	0	0	4	0	0	1	0.87	0.55	0.02	no
FAHD2A	fumarylacetoacetate hydrolase domain containing 2A	0	0	0	2	0	0	0	2	2	0	1	0.87	0.55	0.02	no
ECHDC2	enoyl Coenzyme A hydratase domain containing 2	1	2	6	0	0	0	0	2	7	2	3	1.04	0.54	0.02	no
RPS18-PS1	ribosomal protein S18, pseudogene 1	0	1	2	0	0	0	0	0	0	2	5	0.9	0.53	0.02	no
GSTP2	glutathione S-transferase, pi 2	0	2	3	0	0	0	0	0	0	4	4	1	0.51	0.02	no
NDUFA13	NADH dehydrogenase (ubiquinone) 1 alpha subcomplex, 13	13	6	8	3	8	0	5	7	4	6	9	0.89	0.5	0.02	no
AHCYL1	S-adenosylhomocysteine hydrolase-like 1	1	2	0	1	1	0	3	0	0	0	3	0.9	0.49	0.02	no
SLC12A1	solute carrier family 12, member 1	7	0	0	5	1	1	2	7	4	2	3	0.89	0.49	0.02	no
PXN	paxillin	0	0	0	2	0	0	0	4	1	1	0	0.78	0.46	0.02	no
ACTR1B	ARP1 actin-related protein 1B, centractin beta	0	0	5	1	0	2	2	3	1	2	2	0.73	0.45	0.02	no
HSD17B11	hydroxysteroid (17-beta) dehydrogenase 11	5	2	3	1	4	0	1	3	2	3	1	0.83	0.45	0.02	no
PSMD5	proteasome (prosome, macropain) 26S subunit, non-ATPase, 5	3	2	1	0	2	0	0	0	2	3	2	0.85	0.45	0.02	no
RPL9	ribosomal protein L9	1	0	0	3	0	2	1	0	4	1	0	0.77	0.44	0.02	no
RPS29	ribosomal protein S29	0	0	0	2	0	2	1	1	2	0	0	0.69	0.42	0.02	no
NME2	NME/NM23 nucleoside diphosphate kinase 2	0	4	8	0	0	0	0	4	1	5	9	1.06	0.41	0.02	no
GM3200	predicted pseudogene 3200	0	1	6	0	0	0	0	0	0	1	16	0.88	0.38	0.02	no
TPM4	tropomyosin 4	0	0	2	15	1	9	11	2	6	0	9	0.57	0.2	0.02	no
NLRC5	NLR family, CARD domain containing 5	0	0	0	2	0	0	0	0	0	0	0	1.34	1.24	0.01	no
PRODH	proline dehydrogenase	5	3	5	4	0	0	2	5	2	2	5	1.52	1.06	0.01	no
SUCLA2	succinate-Coenzyme A ligase, ADP-forming, beta subunit	9	4	11	8	0	0	3	3	8	5	10	1.61	0.98	0.01	no
EEF2	eukaryotic translation elongation factor 2	6	5	6	4	1	0	1	2	3	6	6	1.43	0.93	0.01	no
ETFA	electron transferring flavoprotein, alpha polypeptide	7	12	21	9	2	1	6	11	4	9	19	1.36	0.89	0.01	no
ATP5K	ATP synthase, H+ transporting, mitochondrial F1F0 complex, subunit E	8	5	10	5	3	2	1	6	2	6	7	1.22	0.82	0.01	no
HSP90AA1	heat shock protein 90, alpha (cytosolic), class A member 1	3	7	16	13	0	1	2	10	7	9	11	1.41	0.81	0.01	no
SOD2	superoxide dismutase 2, mitochondrial	1	3	2	3	0	1	1	4	2	2	2	1.11	0.81	0.01	no
METTL7A1	methyltransferase like 7A1	1	2	2	2	0	0	0	1	2	2	4	1.19	0.76	0.01	no
DNAJB11	DnaJ (Hsp40) homolog, subfamily B, member 11	1	1	2	3	0	0	2	2	3	0	2	1.13	0.75	0.01	no
TIMM50	translocase of inner mitochondrial membrane 50	1	3	3	5	0	1	2	5	3	3	1	1.11	0.74	0.01	no
PSMB5	proteasome (prosome, macropain) subunit, beta type 5	1	1	1	2	0	0	2	2	2	0	2	1.03	0.71	0.01	no
PSMD11	proteasome (prosome, macropain) 26S subunit, non-ATPase, 11	1	2	3	1	1	1	0	2	0	1	4	1.01	0.7	0.01	no
UQCRFS1	ubiquinol-cytochrome c reductase, Rieske iron-sulfur polypeptide 1	2	1	1	2	0	0	0	3	3	0	3	1.13	0.68	0.01	no
ACO1	aconitase 1	3	2	7	2	0	0	0	5	1	4	7	1.24	0.66	0.01	no
PPIA	peptidylprolyl isomerase A	0	4	4	6	0	0	0	3	4	4	6	1.25	0.65	0.01	no
PSMA8	proteasome (prosome, macropain) subunit, alpha type, 8	1	1	2	3	1	0	1	3	3	1	0	0.96	0.65	0.01	no
IQGAP1	IQ motif containing GTPase activating protein 1	12	5	5	5	3	3	9	3	6	6	3	1	0.64	0.01	no
NDUFA9	NADH dehydrogenase (ubiquinone) 1 alpha subcomplex, 9	2	2	5	0	0	0	1	4	2	2	5	1.07	0.64	0.01	no
HSD17B4	hydroxysteroid (17-beta) dehydrogenase 4	7	14	33	7	0	0	1	12	13	18	29	1.34	0.63	0.01	no
PSMD3	proteasome (prosome, macropain) 26S subunit, non-ATPase, 3	4	2	0	2	1	0	2	5	1	2	2	0.94	0.59	0.01	no
RPS10	ribosomal protein S10	1	3	3	0	0	0	0	2	1	1	9	1.09	0.59	0.01	no
CS	citrate synthase	5	0	5	1	1	1	0	2	2	3	6	0.98	0.57	0.01	no
ECI2	enoyl-Coenzyme A delta isomerase 2	2	0	0	2	0	0	2	1	3	1	1	0.88	0.55	0.01	no
MRPL23	mitochondrial ribosomal protein L23	0	2	0	1	0	0	1	4	1	0	2	0.91	0.54	0.01	no
MRPS28	mitochondrial ribosomal protein S28	0	2	0	1	0	0	1	4	0	1	2	0.88	0.54	0.01	no
H2-KE6	H2-K region expressed gene 6	3	1	3	9	0	0	1	8	9	1	6	1.05	0.53	0.01	no
MT-CO2	mitochondrially encoded cytochrome c oxidase II	1	3	0	4	0	0	3	6	2	2	0	1	0.53	0.01	no
DYNLRB1	dynein light chain roadblock-type 1	2	0	1	1	1	1	2	0	1	1	2	0.73	0.52	0.01	no
FHL3	four and a half LIM domains 3	0	0	1	2	0	0	0	2	3	1	1	0.83	0.52	0.01	no
DCXR	dicarbonyl L-xylulose reductase	0	0	1	2	0	0	0	3	4	0	0	0.84	0.5	0.01	no
PTPMT1	protein tyrosine phosphatase, mitochondrial 1	0	3	0	4	0	2	1	6	1	1	2	0.91	0.5	0.01	no
AGPS	alkylglycerone phosphate synthase	0	0	3	0	0	0	1	3	2	0	2	0.79	0.49	0.01	no
ME1	malic enzyme 1, NADP(+)-dependent, cytosolic	3	0	1	1	0	0	0	4	1	3	2	0.88	0.49	0.01	no
FAM98B	family with sequence similarity 98, member B	2	2	2	1	3	0	2	0	1	1	2	0.82	0.48	0.01	no
NDUFA6	NADH dehydrogenase (ubiquinone) 1 alpha subcomplex, 6 (B14)	4	3	3	0	2	0	0	6	0	3	3	0.97	0.48	0.01	no
SKP1A	S-phase kinase-associated protein 1A	0	4	0	2	0	2	3	2	2	0	4	0.89	0.48	0.01	no
DHRS1	dehydrogenase/reductase (SDR family) member 1	0	0	1	2	0	0	3	2	1	1	0	0.77	0.47	0.01	no
GAPDHS	glyceraldehyde-3-phosphate dehydrogenase, spermatogenic	2	0	2	0	1	0	0	2	1	2	3	0.75	0.47	0.01	no
HNRNPK	heterogeneous nuclear ribonucleoprotein K	3	1	2	0	2	1	2	0	0	1	4	0.78	0.46	0.01	no
AMACR	alpha-methylacyl-CoA racemase	0	0	4	5	1	0	0	2	7	1	3	0.88	0.45	0.01	no
RPL28	ribosomal protein L28	0	3	0	2	0	2	3	0	3	0	3	0.85	0.45	0.01	no
SNRPF	small nuclear ribonucleoprotein polypeptide F	0	0	2	1	0	2	2	0	1	1	2	0.68	0.44	0.01	no
PDZK1	PDZ domain containing 1	3	2	11	4	6	0	4	5	2	2	9	0.78	0.43	0.01	no
RAB33B	RAB33B, member RAS oncogene family	0	0	0	2	0	1	1	4	1	0	0	0.7	0.43	0.01	no
ARF1	ADP-ribosylation factor 1	1	2	1	9	0	2	6	6	8	1	1	0.82	0.42	0.01	no
KMO	kynurenine 3-monooxygenase (kynurenine 3-hydroxylase)	2	0	1	0	1	0	2	2	3	0	0	0.7	0.42	0.01	no
NFS1	nitrogen fixation gene 1 (S. cerevisiae)	0	0	2	0	0	0	4	1	1	0	0	0.72	0.42	0.01	no
C1QBP	complement component 1, q subcomponent binding protein	2	0	4	9	0	2	8	3	8	0	3	0.87	0.41	0.01	no
DBN1	drebrin 1	0	2	3	9	0	5	5	0	6	4	6	0.75	0.41	0.01	no
SCP2	sterol carrier protein 2, liver	5	1	8	4	7	2	3	2	2	0	5	0.76	0.41	0.01	no
SNRPD1	small nuclear ribonucleoprotein D1	2	0	1	1	2	1	2	1	1	0	1	0.66	0.4	0.01	no
CHDH	choline dehydrogenase	2	0	0	1	1	0	0	8	0	0	0	0.7	0.37	0.01	no
HSPA2	heat shock protein 2	7	0	0	4	1	1	3	9	7	0	0	0.82	0.36	0.01	no
MSN	moesin	0	1	4	0	0	0	0	1	0	4	9	0.75	0.35	0.01	no
REPS1	RalBP1 associated Eps domain containing protein	2	0	0	1	2	2	1	2	0	0	0	0.61	0.33	0.01	no
RPS25	ribosomal protein S25	5	0	0	4	2	4	4	3	3	0	0	0.69	0.33	0.01	no
SQRDL	sulfide quinone reductase-like (yeast)	3	1	0	10	0	1	4	12	11	0	0	0.82	0.33	0.01	no
MYO1B	myosin IB	0	0	2	1	2	0	0	0	4	0	2	0.61	0.32	0.01	yes
PNPT1	polyribonucleotide nucleotidyltransferase 1	0	3	3	17	0	0	0	20	22	1	0	0.88	0.29	0.01	no
TMEM33	transmembrane protein 33	0	0	1	2	2	3	0	0	2	0	0	0.56	0.28	0.01	no
AIF1L	allograft inflammatory factor 1-like	0	0	8	0	0	0	3	0	1	0	19	0.71	0.26	0.01	no
AKR1A1	aldo-keto reductase family 1, member A1 (aldehyde reductase)	0	1	8	2	5	5	0	5	2	0	3	0.56	0.24	0.01	no
TPM2	tropomyosin 2, beta	0	0	0	13	0	6	11	2	5	1	6	0.59	0.19	0.01	no
MEP1A	meprin 1 alpha	0	0	0	13	0	1	6	17	11	0	0	0.61	0.17	0.01	no
DPYSL2	dihydropyrimidinase-like 2	1	1	1	0	0	0	0	0	0	0	0	1.64	1.58	0	no
ARFGEF2	ADP-ribosylation factor guanine nucleotide-exchange factor 2 (brefeldin A-inhibited)	1	1	0	0	0	0	0	0	0	0	0	1.47	1.39	0	no
SSR1	signal sequence receptor, alpha	1	1	0	0	0	0	0	0	0	0	0	1.47	1.39	0	no
ATP6AP2	ATPase, H+ transporting, lysosomal accessory protein 2	0	1	0	1	0	0	0	0	0	0	0	1.43	1.36	0	no
NME3	NME/NM23 nucleoside diphosphate kinase 3	0	1	1	0	0	0	0	0	0	0	0	1.43	1.36	0	no
RDH14	retinol dehydrogenase 14 (all-trans and 9-cis)	0	1	1	0	0	0	0	0	0	0	0	1.43	1.36	0	no
ATP2B3	ATPase, Ca++ transporting, plasma membrane 3	1	0	0	1	0	0	0	0	0	0	0	1.38	1.33	0	no
MYH7B	myosin, heavy chain 7B, cardiac muscle, beta	1	0	0	1	0	0	0	0	0	0	0	1.38	1.33	0	no
YPEL5	yippee-like 5 (Drosophila)	1	0	0	1	0	0	0	0	0	0	0	1.38	1.33	0	no
CLIC5	chloride intracellular channel 5	1	0	1	0	0	0	0	0	0	0	0	1.37	1.32	0	no
KPNB1	karyopherin (importin) beta 1	1	0	1	0	0	0	0	0	0	0	0	1.37	1.32	0	no
NDUFV3	NADH dehydrogenase (ubiquinone) flavoprotein 3	1	0	1	0	0	0	0	0	0	0	0	1.37	1.32	0	no
GK2	glycerol kinase 2	1	0	1	1	0	0	0	0	0	0	1	1.42	1.25	0	no
ATR	ataxia telangiectasia and Rad3 related	0	0	0	2	0	0	0	0	0	0	0	1.34	1.24	0	no
TMEM256	transmembrane protein 256	0	1	1	1	0	0	0	1	0	0	0	1.44	1.23	0	no
BC003965	cDNA sequence BC003965	0	1	0	0	0	0	0	0	0	0	0	1.26	1.2	0	no
COMMD7	COMM domain containing 7	0	1	0	0	0	0	0	0	0	0	0	1.26	1.2	0	no
D15ERTD621E	DNA segment, Chr 15, ERATO Doi 621, expressed	0	1	0	0	0	0	0	0	0	0	0	1.26	1.2	0	no
DSP	desmoplakin	0	1	0	0	0	0	0	0	0	0	0	1.26	1.2	0	no
GPX5	glutathione peroxidase 5	0	1	0	0	0	0	0	0	0	0	0	1.26	1.2	0	no
HK2	hexokinase 2	0	1	0	0	0	0	0	0	0	0	0	1.26	1.2	0	no
ITGAE	integrin alpha E, epithelial-associated	0	1	0	0	0	0	0	0	0	0	0	1.26	1.2	0	no
KLC4	kinesin light chain 4	0	1	0	0	0	0	0	0	0	0	0	1.26	1.2	0	no
MRPS35	mitochondrial ribosomal protein S35	0	1	0	0	0	0	0	0	0	0	0	1.26	1.2	0	no
MTCH2	mitochondrial carrier homolog 2 (C. elegans)	0	1	0	0	0	0	0	0	0	0	0	1.26	1.2	0	no
PHLPP2	PH domain and leucine rich repeat protein phosphatase 2	0	1	0	0	0	0	0	0	0	0	0	1.26	1.2	0	no
PPIF	peptidylprolyl isomerase F (cyclophilin F)	0	1	0	0	0	0	0	0	0	0	0	1.26	1.2	0	no
PRR15L	proline rich 15-like	0	1	0	0	0	0	0	0	0	0	0	1.26	1.2	0	no
PSEN1	presenilin 1	0	1	0	0	0	0	0	0	0	0	0	1.26	1.2	0	no
RAB11FIP5	RAB11 family interacting protein 5 (class I)	0	1	0	0	0	0	0	0	0	0	0	1.26	1.2	0	no
RHEB	Ras homolog enriched in brain	0	1	0	0	0	0	0	0	0	0	0	1.26	1.2	0	no
RHOG	ras homolog gene family, member G	0	1	0	0	0	0	0	0	0	0	0	1.26	1.2	0	no
SDF2	stromal cell derived factor 2	0	1	0	0	0	0	0	0	0	0	0	1.26	1.2	0	no
SMARCA5	SWI/SNF related, matrix associated, actin dependent regulator of chromatin, subfamily a, member 5	0	1	0	0	0	0	0	0	0	0	0	1.26	1.2	0	no
TBC1D9B	TBC1 domain family, member 9B	0	1	0	0	0	0	0	0	0	0	0	1.26	1.2	0	no
0610010K14RIK	RIKEN cDNA 0610010K14 gene	1	0	0	0	0	0	0	0	0	0	0	1.21	1.16	0	no
1110038F14RIK	RIKEN cDNA 1110038F14 gene	1	0	0	0	0	0	0	0	0	0	0	1.21	1.16	0	no
2010107G23RIK	RIKEN cDNA 2010107G23 gene	1	0	0	0	0	0	0	0	0	0	0	1.21	1.16	0	no
AARSD1	alanyl-tRNA synthetase domain containing 1	1	0	0	0	0	0	0	0	0	0	0	1.21	1.16	0	no
ADCK3	aarF domain containing kinase 3	1	0	0	0	0	0	0	0	0	0	0	1.21	1.16	0	no
APPL1	adaptor protein, phosphotyrosine interaction, PH domain and leucine zipper containing 1	1	0	0	0	0	0	0	0	0	0	0	1.21	1.16	0	no
ARHGAP27	Rho GTPase activating protein 27	1	0	0	0	0	0	0	0	0	0	0	1.21	1.16	0	no
ARSI	arylsulfatase i	1	0	0	0	0	0	0	0	0	0	0	1.21	1.16	0	no
ATP6V0A1	ATPase, H+ transporting, lysosomal V0 subunit A1	1	0	0	0	0	0	0	0	0	0	0	1.21	1.16	0	yes
BAG6	BCL2-associated athanogene 6	1	0	0	0	0	0	0	0	0	0	0	1.21	1.16	0	no
C4B	complement component 4B (Chido blood group)	1	0	0	0	0	0	0	0	0	0	0	1.21	1.16	0	no
CAPN10	calpain 10	1	0	0	0	0	0	0	0	0	0	0	1.21	1.16	0	no
CCDC22	coiled-coil domain containing 22	1	0	0	0	0	0	0	0	0	0	0	1.21	1.16	0	no
CEP97	centrosomal protein 97	1	0	0	0	0	0	0	0	0	0	0	1.21	1.16	0	no
CISD2	CDGSH iron sulfur domain 2	1	0	0	0	0	0	0	0	0	0	0	1.21	1.16	0	no
CISD3	CDGSH iron sulfur domain 3	1	0	0	0	0	0	0	0	0	0	0	1.21	1.16	0	no
CLPX	caseinolytic mitochondrial matrix peptidase chaperone subunit	1	0	0	0	0	0	0	0	0	0	0	1.21	1.16	0	no
CMPK1	cytidine monophosphate (UMP-CMP) kinase 1	1	0	0	0	0	0	0	0	0	0	0	1.21	1.16	0	no
CNOT1	CCR4-NOT transcription complex, subunit 1	1	0	0	0	0	0	0	0	0	0	0	1.21	1.16	0	no
CUL7	cullin 7	1	0	0	0	0	0	0	0	0	0	0	1.21	1.16	0	no
CYP2J11	cytochrome P450, family 2, subfamily j, polypeptide 11	1	0	0	0	0	0	0	0	0	0	0	1.21	1.16	0	no
DARS2	aspartyl-tRNA synthetase 2 (mitochondrial)	1	0	0	0	0	0	0	0	0	0	0	1.21	1.16	0	no
DLG1	discs, large homolog 1 (Drosophila)	1	0	0	0	0	0	0	0	0	0	0	1.21	1.16	0	no
DNAJC3	DnaJ (Hsp40) homolog, subfamily C, member 3	1	0	0	0	0	0	0	0	0	0	0	1.21	1.16	0	no
DNLZ	DNL-type zinc finger	1	0	0	0	0	0	0	0	0	0	0	1.21	1.16	0	no
DST	dystonin	1	0	0	0	0	0	0	0	0	0	0	1.21	1.16	0	no
DYNLT1B	dynein light chain Tctex-type 1B	1	0	0	0	0	0	0	0	0	0	0	1.21	1.16	0	no
EIF1B	eukaryotic translation initiation factor 1B	1	0	0	0	0	0	0	0	0	0	0	1.21	1.16	0	no
EIF4E2	eukaryotic translation initiation factor 4E member 2	1	0	0	0	0	0	0	0	0	0	0	1.21	1.16	0	no
ELN	elastin	1	0	0	0	0	0	0	0	0	0	0	1.21	1.16	0	no
ESYT1	extended synaptotagmin-like protein 1	1	0	0	0	0	0	0	0	0	0	0	1.21	1.16	0	no
EVA1A	eva-1 homolog A (C. elegans)	1	0	0	0	0	0	0	0	0	0	0	1.21	1.16	0	no
EXOC4	exocyst complex component 4	1	0	0	0	0	0	0	0	0	0	0	1.21	1.16	0	no
FGD6	FYVE, RhoGEF and PH domain containing 6	1	0	0	0	0	0	0	0	0	0	0	1.21	1.16	0	no
FMNL3	formin-like 3	1	0	0	0	0	0	0	0	0	0	0	1.21	1.16	0	no
FN1	fibronectin 1	1	0	0	0	0	0	0	0	0	0	0	1.21	1.16	0	no
GNGT1	guanine nucleotide binding protein (G protein), gamma transducing activity polypeptide 1	1	0	0	0	0	0	0	0	0	0	0	1.21	1.16	0	no
GRCC10	gene rich cluster, C10 gene	1	0	0	0	0	0	0	0	0	0	0	1.21	1.16	0	no
GRID1	glutamate receptor, ionotropic, delta 1	1	0	0	0	0	0	0	0	0	0	0	1.21	1.16	0	no
HBB-Y	hemoglobin Y, beta-like embryonic chain	1	0	0	0	0	0	0	0	0	0	0	1.21	1.16	0	no
HKDC1	hexokinase domain containing 1	1	0	0	0	0	0	0	0	0	0	0	1.21	1.16	0	no
HSDL2	hydroxysteroid dehydrogenase like 2	1	0	0	0	0	0	0	0	0	0	0	1.21	1.16	0	no
HSPA4L	heat shock protein 4 like	1	0	0	0	0	0	0	0	0	0	0	1.21	1.16	0	no
HUWE1	HECT, UBA and WWE domain containing 1	1	0	0	0	0	0	0	0	0	0	0	1.21	1.16	0	no
IKBKAP	inhibitor of kappa light polypeptide enhancer in B cells, kinase complex-associated protein	1	0	0	0	0	0	0	0	0	0	0	1.21	1.16	0	no
IKBKB	inhibitor of kappaB kinase beta	1	0	0	0	0	0	0	0	0	0	0	1.21	1.16	0	no
INPP5F	inositol polyphosphate-5-phosphatase F	1	0	0	0	0	0	0	0	0	0	0	1.21	1.16	0	no
IPO4	importin 4	1	0	0	0	0	0	0	0	0	0	0	1.21	1.16	0	no
ITGA6	integrin alpha 6	1	0	0	0	0	0	0	0	0	0	0	1.21	1.16	0	no
KIF21A	kinesin family member 21A	1	0	0	0	0	0	0	0	0	0	0	1.21	1.16	0	no
KRT19	keratin 19	1	0	0	0	0	0	0	0	0	0	0	1.21	1.16	0	no
LAMB1	laminin B1	1	0	0	0	0	0	0	0	0	0	0	1.21	1.16	0	no
LBR	lamin B receptor	1	0	0	0	0	0	0	0	0	0	0	1.21	1.16	0	no
LONP2	lon peptidase 2, peroxisomal	1	0	0	0	0	0	0	0	0	0	0	1.21	1.16	0	no
LSM14A	LSM14 homolog A (SCD6, S. cerevisiae)	1	0	0	0	0	0	0	0	0	0	0	1.21	1.16	0	no
MFSD9	major facilitator superfamily domain containing 9	1	0	0	0	0	0	0	0	0	0	0	1.21	1.16	0	no
MIOS	missing oocyte, meiosis regulator, homolog (Drosophila)	1	0	0	0	0	0	0	0	0	0	0	1.21	1.16	0	no
MME	membrane metallo endopeptidase	1	0	0	0	0	0	0	0	0	0	0	1.21	1.16	0	no
MPDU1	mannose-P-dolichol utilization defect 1	1	0	0	0	0	0	0	0	0	0	0	1.21	1.16	0	no
MPP1	membrane protein, palmitoylated	1	0	0	0	0	0	0	0	0	0	0	1.21	1.16	0	no
MRPS12	mitochondrial ribosomal protein S12	1	0	0	0	0	0	0	0	0	0	0	1.21	1.16	0	no
MVP	major vault protein	1	0	0	0	0	0	0	0	0	0	0	1.21	1.16	0	no
MYEF2	myelin basic protein expression factor 2, repressor	1	0	0	0	0	0	0	0	0	0	0	1.21	1.16	0	no
MYO15	myosin XV	1	0	0	0	0	0	0	0	0	0	0	1.21	1.16	0	no
NID1	nidogen 1	1	0	0	0	0	0	0	0	0	0	0	1.21	1.16	0	no
NINJ1	ninjurin 1	1	0	0	0	0	0	0	0	0	0	0	1.21	1.16	0	no
NPEPPS	aminopeptidase puromycin sensitive	1	0	0	0	0	0	0	0	0	0	0	1.21	1.16	0	no
NUP153	nucleoporin 153	1	0	0	0	0	0	0	0	0	0	0	1.21	1.16	0	no
OGT	O-linked N-acetylglucosamine (GlcNAc) transferase (UDP-N-acetylglucosamine:polypeptide-N-acetylglucosaminyl transferase)	1	0	0	0	0	0	0	0	0	0	0	1.21	1.16	0	no
PCBD2	pterin 4 alpha carbinolamine dehydratase/dimerization cofactor of hepatocyte nuclear factor 1 alpha (TCF1) 2	1	0	0	0	0	0	0	0	0	0	0	1.21	1.16	0	no
PHF5A	PHD finger protein 5A	1	0	0	0	0	0	0	0	0	0	0	1.21	1.16	0	no
PHGDH	3-phosphoglycerate dehydrogenase	1	0	0	0	0	0	0	0	0	0	0	1.21	1.16	0	no
PPP2R5E	protein phosphatase 2, regulatory subunit B', epsilon	1	0	0	0	0	0	0	0	0	0	0	1.21	1.16	0	no
PTPRF	protein tyrosine phosphatase, receptor type, F	1	0	0	0	0	0	0	0	0	0	0	1.21	1.16	0	no
RAB3GAP2	RAB3 GTPase activating protein subunit 2	1	0	0	0	0	0	0	0	0	0	0	1.21	1.16	0	no
RABIF	RAB interacting factor	1	0	0	0	0	0	0	0	0	0	0	1.21	1.16	0	no
RBPJ	recombination signal binding protein for immunoglobulin kappa J region	1	0	0	0	0	0	0	0	0	0	0	1.21	1.16	0	no
RIMS1	regulating synaptic membrane exocytosis 1	1	0	0	0	0	0	0	0	0	0	0	1.21	1.16	0	no
RPS27	ribosomal protein S27	1	0	0	0	0	0	0	0	0	0	0	1.21	1.16	0	no
SELT	selenoprotein T	1	0	0	0	0	0	0	0	0	0	0	1.21	1.16	0	no
SF3B2	splicing factor 3b, subunit 2	1	0	0	0	0	0	0	0	0	0	0	1.21	1.16	0	no
SLC27A5	solute carrier family 27 (fatty acid transporter), member 5	1	0	0	0	0	0	0	0	0	0	0	1.21	1.16	0	no
SLC33A1	solute carrier family 33 (acetyl-CoA transporter), member 1	1	0	0	0	0	0	0	0	0	0	0	1.21	1.16	0	no
SLIT2	slit homolog 2 (Drosophila)	1	0	0	0	0	0	0	0	0	0	0	1.21	1.16	0	no
SMURF1	SMAD specific E3 ubiquitin protein ligase 1	1	0	0	0	0	0	0	0	0	0	0	1.21	1.16	0	no
SPTY2D1	SPT2, Suppressor of Ty, domain containing 1 (S. cerevisiae)	1	0	0	0	0	0	0	0	0	0	0	1.21	1.16	0	no
SUPT4A	suppressor of Ty 4A	1	0	0	0	0	0	0	0	0	0	0	1.21	1.16	0	no
TBC1D24	TBC1 domain family, member 24	1	0	0	0	0	0	0	0	0	0	0	1.21	1.16	0	no
TEX9	testis expressed gene 9	1	0	0	0	0	0	0	0	0	0	0	1.21	1.16	0	no
TMEM261	transmembrane protein 261	1	0	0	0	0	0	0	0	0	0	0	1.21	1.16	0	no
TOP3B	topoisomerase (DNA) III beta	1	0	0	0	0	0	0	0	0	0	0	1.21	1.16	0	no
UBR1	ubiquitin protein ligase E3 component n-recognin 1	1	0	0	0	0	0	0	0	0	0	0	1.21	1.16	0	no
UNCX	UNC homeobox	1	0	0	0	0	0	0	0	0	0	0	1.21	1.16	0	no
VAMP8	vesicle-associated membrane protein 8	1	0	0	0	0	0	0	0	0	0	0	1.21	1.16	0	yes
VARS2	valyl-tRNA synthetase 2, mitochondrial (putative)	1	0	0	0	0	0	0	0	0	0	0	1.21	1.16	0	no
VIPAS39	VPS33B interacting protein, apical-basolateral polarity regulator, spe-39 homolog	1	0	0	0	0	0	0	0	0	0	0	1.21	1.16	0	no
VMN1R215	vomeronasal 1 receptor 215	1	0	0	0	0	0	0	0	0	0	0	1.21	1.16	0	no
YARS2	tyrosyl-tRNA synthetase 2 (mitochondrial)	1	0	0	0	0	0	0	0	0	0	0	1.21	1.16	0	no
ZFP27	zinc finger protein 27	1	0	0	0	0	0	0	0	0	0	0	1.21	1.16	0	no
ZFP735	zinc finger protein 735	1	0	0	0	0	0	0	0	0	0	0	1.21	1.16	0	no
SEPT11	septin 11	1	0	0	0	0	0	0	0	0	0	0	1.21	1.16	0	no
AMDHD2	amidohydrolase domain containing 2	0	0	0	1	0	0	0	0	0	0	0	1.17	1.14	0	no
APLNR	apelin receptor	0	0	0	1	0	0	0	0	0	0	0	1.17	1.14	0	no
APOA1BP	apolipoprotein A-I binding protein	0	0	0	1	0	0	0	0	0	0	0	1.17	1.14	0	no
ARFGAP1	ADP-ribosylation factor GTPase activating protein 1	0	0	0	1	0	0	0	0	0	0	0	1.17	1.14	0	no
ASPSCR1	alveolar soft part sarcoma chromosome region, candidate 1 (human)	0	0	0	1	0	0	0	0	0	0	0	1.17	1.14	0	no
ATP8B3	ATPase, class I, type 8B, member 3	0	0	0	1	0	0	0	0	0	0	0	1.17	1.14	0	no
AXDND1	axonemal dynein light chain domain containing 1	0	0	0	1	0	0	0	0	0	0	0	1.17	1.14	0	no
CHCHD4	coiled-coil-helix-coiled-coil-helix domain containing 4	0	1	1	1	0	0	1	0	0	0	0	1.39	1.14	0	no
COMMD6	COMM domain containing 6	0	0	0	1	0	0	0	0	0	0	0	1.17	1.14	0	no
COPS7A	COP9 (constitutive photomorphogenic) homolog, subunit 7a (Arabidopsis thaliana)	0	0	0	1	0	0	0	0	0	0	0	1.17	1.14	0	no
CORO2A	coronin, actin binding protein 2A	0	0	0	1	0	0	0	0	0	0	0	1.17	1.14	0	no
CTBP2	C-terminal binding protein 2	0	0	0	1	0	0	0	0	0	0	0	1.17	1.14	0	no
CTNND1	catenin (cadherin associated protein), delta 1	0	0	0	1	0	0	0	0	0	0	0	1.17	1.14	0	no
DDX11	DEAD/H (Asp-Glu-Ala-Asp/His) box helicase 11	0	0	0	1	0	0	0	0	0	0	0	1.17	1.14	0	no
DDX50	DEAD (Asp-Glu-Ala-Asp) box polypeptide 50	0	0	0	1	0	0	0	0	0	0	0	1.17	1.14	0	no
DMTN	dematin actin binding protein	0	0	0	1	0	0	0	0	0	0	0	1.17	1.14	0	no
DNAJB2	DnaJ (Hsp40) homolog, subfamily B, member 2	0	0	0	1	0	0	0	0	0	0	0	1.17	1.14	0	no
DOT1L	DOT1-like, histone H3 methyltransferase (S. cerevisiae)	0	0	0	1	0	0	0	0	0	0	0	1.17	1.14	0	no
EIF4A2	eukaryotic translation initiation factor 4A2	0	0	0	1	0	0	0	0	0	0	0	1.17	1.14	0	no
ENDOG	endonuclease G	0	0	0	1	0	0	0	0	0	0	0	1.17	1.14	0	no
ERCC3	excision repair cross-complementing rodent repair deficiency, complementation group 3	0	0	0	1	0	0	0	0	0	0	0	1.17	1.14	0	no
ERCC4	excision repair cross-complementing rodent repair deficiency, complementation group 4	0	0	0	1	0	0	0	0	0	0	0	1.17	1.14	0	no
FBXO40	F-box protein 40	0	0	0	1	0	0	0	0	0	0	0	1.17	1.14	0	no
FOCAD	focadhesin	0	0	0	1	0	0	0	0	0	0	0	1.17	1.14	0	no
GC	group specific component	0	0	0	1	0	0	0	0	0	0	0	1.17	1.14	0	no
GIGYF1	GRB10 interacting GYF protein 1	0	0	0	1	0	0	0	0	0	0	0	1.17	1.14	0	no
GM7293	predicted gene 7293	0	0	0	1	0	0	0	0	0	0	0	1.17	1.14	0	no
GPD1L	glycerol-3-phosphate dehydrogenase 1-like	0	0	0	1	0	0	0	0	0	0	0	1.17	1.14	0	no
GSTA1	glutathione S-transferase, alpha 1 (Ya)	0	0	0	1	0	0	0	0	0	0	0	1.17	1.14	0	no
HEATR1	HEAT repeat containing 1	0	0	0	1	0	0	0	0	0	0	0	1.17	1.14	0	no
HIST1H1A	histone cluster 1, H1a	0	0	0	1	0	0	0	0	0	0	0	1.17	1.14	0	no
HP	haptoglobin	0	0	0	1	0	0	0	0	0	0	0	1.17	1.14	0	no
HPRT	hypoxanthine guanine phosphoribosyl transferase	0	0	0	1	0	0	0	0	0	0	0	1.17	1.14	0	no
IGKV4-55	immunoglobulin kappa variable 4-55	0	0	0	1	0	0	0	0	0	0	0	1.17	1.14	0	no
IQCF5	IQ motif containing F5	0	0	0	1	0	0	0	0	0	0	0	1.17	1.14	0	no
KIF14	kinesin family member 14	0	0	0	1	0	0	0	0	0	0	0	1.17	1.14	0	no
KYNU	kynureninase (L-kynurenine hydrolase)	0	0	0	1	0	0	0	0	0	0	0	1.17	1.14	0	no
LIMD1	LIM domains containing 1	0	0	0	1	0	0	0	0	0	0	0	1.17	1.14	0	no
LRRC66	leucine rich repeat containing 66	0	0	0	1	0	0	0	0	0	0	0	1.17	1.14	0	no
LZTS1	leucine zipper, putative tumor suppressor 1	0	0	0	1	0	0	0	0	0	0	0	1.17	1.14	0	no
MYO1G	myosin IG	0	0	0	1	0	0	0	0	0	0	0	1.17	1.14	0	no
NEK9	NIMA (never in mitosis gene a)-related expressed kinase 9	0	0	0	1	0	0	0	0	0	0	0	1.17	1.14	0	no
NHP2	NHP2 ribonucleoprotein	0	0	0	1	0	0	0	0	0	0	0	1.17	1.14	0	no
OLFR544	olfactory receptor 544	0	0	0	1	0	0	0	0	0	0	0	1.17	1.14	0	no
OSBP2	oxysterol binding protein 2	0	0	0	1	0	0	0	0	0	0	0	1.17	1.14	0	no
OSM	oncostatin M	0	0	0	1	0	0	0	0	0	0	0	1.17	1.14	0	no
PARVA	parvin, alpha	0	0	0	1	0	0	0	0	0	0	0	1.17	1.14	0	no
PEX11B	peroxisomal biogenesis factor 11 beta	0	0	0	1	0	0	0	0	0	0	0	1.17	1.14	0	no
PSG27	pregnancy-specific glycoprotein 27	0	0	0	1	0	0	0	0	0	0	0	1.17	1.14	0	no
PSMB2	proteasome (prosome, macropain) subunit, beta type 2	0	0	0	1	0	0	0	0	0	0	0	1.17	1.14	0	no
PTRH2	peptidyl-tRNA hydrolase 2	0	0	0	1	0	0	0	0	0	0	0	1.17	1.14	0	no
RAD52	RAD52 homolog (S. cerevisiae)	0	0	0	1	0	0	0	0	0	0	0	1.17	1.14	0	no
RFX8	regulatory factor X 8	0	0	0	1	0	0	0	0	0	0	0	1.17	1.14	0	no
RNPEPL1	arginyl aminopeptidase (aminopeptidase B)-like 1	0	0	0	1	0	0	0	0	0	0	0	1.17	1.14	0	no
RPL10	ribosomal protein L10	0	0	0	1	0	0	0	0	0	0	0	1.17	1.14	0	no
RRAS2	related RAS viral (r-ras) oncogene homolog 2	0	0	0	1	0	0	0	0	0	0	0	1.17	1.14	0	no
SDF2L1	stromal cell-derived factor 2-like 1	0	0	0	1	0	0	0	0	0	0	0	1.17	1.14	0	no
SLC25A35	solute carrier family 25, member 35	0	0	0	1	0	0	0	0	0	0	0	1.17	1.14	0	no
SLC35A2	solute carrier family 35 (UDP-galactose transporter), member A2	0	0	0	1	0	0	0	0	0	0	0	1.17	1.14	0	no
SMOC2	SPARC related modular calcium binding 2	0	0	0	1	0	0	0	0	0	0	0	1.17	1.14	0	no
SNAP23	synaptosomal-associated protein 23	0	0	0	1	0	0	0	0	0	0	0	1.17	1.14	0	no
TIMP3	tissue inhibitor of metalloproteinase 3	0	0	0	1	0	0	0	0	0	0	0	1.17	1.14	0	no
TMED4	transmembrane emp24 protein transport domain containing 4	0	0	0	1	0	0	0	0	0	0	0	1.17	1.14	0	no
TRAPPC1	trafficking protein particle complex 1	0	0	0	1	0	0	0	0	0	0	0	1.17	1.14	0	no
TRIM59	tripartite motif-containing 59	0	0	0	1	0	0	0	0	0	0	0	1.17	1.14	0	no
TST	thiosulfate sulfurtransferase, mitochondrial	0	0	0	1	0	0	0	0	0	0	0	1.17	1.14	0	no
TTL	tubulin tyrosine ligase	0	0	0	1	0	0	0	0	0	0	0	1.17	1.14	0	no
USP5	ubiquitin specific peptidase 5 (isopeptidase T)	0	0	0	1	0	0	0	0	0	0	0	1.17	1.14	0	no
VPS13B	vacuolar protein sorting 13B (yeast)	0	0	0	1	0	0	0	0	0	0	0	1.17	1.14	0	no
VPS26B	vacuolar protein sorting 26 homolog B (yeast)	0	0	0	1	0	0	0	0	0	0	0	1.17	1.14	0	no
WDR72	WD repeat domain 72	0	0	0	1	0	0	0	0	0	0	0	1.17	1.14	0	no
ZBTB45	zinc finger and BTB domain containing 45	0	0	0	1	0	0	0	0	0	0	0	1.17	1.14	0	no
CEP131	centrosomal protein 131	0	0	0	1	0	0	0	0	0	0	0	1.17	1.14	0	no
UQCC1	ubiquinol-cytochrome c reductase complex assembly factor 1	0	0	0	1	0	0	0	0	0	0	0	1.17	1.14	0	no
4932438A13RIK	RIKEN cDNA 4932438A13 gene	0	0	1	0	0	0	0	0	0	0	0	1.16	1.13	0	no
AARS	alanyl-tRNA synthetase	0	0	1	0	0	0	0	0	0	0	0	1.16	1.13	0	no
ACSS2	acyl-CoA synthetase short-chain family member 2	0	0	1	0	0	0	0	0	0	0	0	1.16	1.13	0	no
ADH5	alcohol dehydrogenase 5 (class III), chi polypeptide	0	0	1	0	0	0	0	0	0	0	0	1.16	1.13	0	no
AKR1E1	aldo-keto reductase family 1, member E1	0	0	1	0	0	0	0	0	0	0	0	1.16	1.13	0	no
ANXA3	annexin A3	0	0	1	0	0	0	0	0	0	0	0	1.16	1.13	0	no
CAP1	CAP, adenylate cyclase-associated protein 1 (yeast)	0	0	1	0	0	0	0	0	0	0	0	1.16	1.13	0	no
CDH23	cadherin 23 (otocadherin)	0	0	1	0	0	0	0	0	0	0	0	1.16	1.13	0	no
CHCHD6	coiled-coil-helix-coiled-coil-helix domain containing 6	0	0	1	0	0	0	0	0	0	0	0	1.16	1.13	0	no
CNN3	calponin 3, acidic	0	0	1	0	0	0	0	0	0	0	0	1.16	1.13	0	no
CORO1C	coronin, actin binding protein 1C	0	0	1	0	0	0	0	0	0	0	0	1.16	1.13	0	no
DMGDH	dimethylglycine dehydrogenase precursor	0	0	1	0	0	0	0	0	0	0	0	1.16	1.13	0	no
FAM120A	family with sequence similarity 120, member A	0	0	1	0	0	0	0	0	0	0	0	1.16	1.13	0	no
FCGR4	Fc receptor, IgG, low affinity IV	0	1	1	0	0	0	0	0	0	0	1	1.31	1.13	0	no
GLRX	glutaredoxin	0	0	1	0	0	0	0	0	0	0	0	1.16	1.13	0	no
GM4613	predicted gene 4613	0	0	1	0	0	0	0	0	0	0	0	1.16	1.13	0	no
ISCA2	iron-sulfur cluster assembly 2 homolog (S. cerevisiae)	0	0	1	0	0	0	0	0	0	0	0	1.16	1.13	0	no
LSM2	LSM2 homolog, U6 small nuclear RNA associated (S. cerevisiae)	0	0	1	0	0	0	0	0	0	0	0	1.16	1.13	0	no
LSM3	LSM3 homolog, U6 small nuclear RNA associated (S. cerevisiae)	0	0	1	0	0	0	0	0	0	0	0	1.16	1.13	0	no
MTX1	metaxin 1	0	0	1	0	0	0	0	0	0	0	0	1.16	1.13	0	no
MYO1F	myosin IF	0	1	1	0	0	0	0	0	0	0	1	1.31	1.13	0	no
NDUFA11	NADH dehydrogenase (ubiquinone) 1 alpha subcomplex 11	0	0	1	0	0	0	0	0	0	0	0	1.16	1.13	0	no
NPLOC4	nuclear protein localization 4 homolog (S. cerevisiae)	0	0	1	0	0	0	0	0	0	0	0	1.16	1.13	0	no
PPP1R21	protein phosphatase 1, regulatory subunit 21	0	0	1	0	0	0	0	0	0	0	0	1.16	1.13	0	no
RCN2	reticulocalbin 2	0	0	1	0	0	0	0	0	0	0	0	1.16	1.13	0	no
SLC12A2	solute carrier family 12, member 2	0	0	1	0	0	0	0	0	0	0	0	1.16	1.13	0	no
SLC6A19	solute carrier family 6 (neurotransmitter transporter), member 19	0	1	1	0	0	0	0	0	0	0	1	1.31	1.13	0	no
TCN2	transcobalamin 2	0	0	1	0	0	0	0	0	0	0	0	1.16	1.13	0	no
TMEM14C	transmembrane protein 14C	0	0	1	0	0	0	0	0	0	0	0	1.16	1.13	0	no
TNNC2	troponin C2, fast	0	0	1	0	0	0	0	0	0	0	0	1.16	1.13	0	no
VIM	vimentin	0	0	1	0	0	0	0	0	0	0	0	1.16	1.13	0	no
VPS53	vacuolar protein sorting 53 (yeast)	0	0	1	0	0	0	0	0	0	0	0	1.16	1.13	0	no
MAPT	microtubule-associated protein tau	1	0	1	0	0	0	0	0	0	0	1	1.26	1.1	0	no
CDIPT	CDP-diacylglycerol--inositol 3-phosphatidyltransferase (phosphatidylinositol synthase)	0	1	0	1	0	0	0	1	0	0	0	1.29	1.09	0	no
MRPL27	mitochondrial ribosomal protein L27	1	0	0	1	0	0	0	1	0	0	0	1.24	1.06	0	no
SLC37A4	solute carrier family 37 (glucose-6-phosphate transporter), member 4	1	0	0	1	0	0	0	0	1	0	0	1.24	1.05	0	no
TUFM	Tu translation elongation factor, mitochondrial	11	11	12	11	3	2	8	12	10	6	13	1.19	1.02	0	no
ARHGEF19	Rho guanine nucleotide exchange factor (GEF) 19	0	1	0	0	0	0	0	0	0	0	1	1.16	1	0	no
CHCHD2	coiled-coil-helix-coiled-coil-helix domain containing 2	0	1	0	0	0	0	0	0	0	0	1	1.16	1	0	no
COMMD1	COMM domain containing 1	0	1	0	0	0	0	0	0	0	0	1	1.16	1	0	no
MCEE	methylmalonyl CoA epimerase	0	1	0	0	0	0	0	0	0	0	1	1.16	1	0	no
SLC25A10	solute carrier family 25 (mitochondrial carrier, dicarboxylate transporter), member 10	9	6	5	11	1	0	3	9	5	5	8	1.45	1	0	no
SLCO1A6	solute carrier organic anion transporter family, member 1a6	0	1	0	0	0	0	0	0	0	0	1	1.16	1	0	no
SELT	selenoprotein T	0	1	0	0	0	0	0	0	0	0	1	1.16	1	0	no
GOLGA2	golgi autoantigen, golgin subfamily a, 2	1	0	0	1	0	0	1	0	0	0	0	1.2	0.98	0	no
GM13474	predicted gene 13474	0	1	1	0	0	0	0	0	0	1	0	1.22	0.97	0	no
RASIP1	Ras interacting protein 1	1	0	0	0	0	0	0	0	0	0	1	1.11	0.97	0	no
XPNPEP3	X-prolyl aminopeptidase (aminopeptidase P) 3, putative	1	0	0	0	0	0	0	0	0	0	1	1.11	0.97	0	no
MRPL57	mitochondrial ribosomal protein L53	1	0	0	0	0	0	0	0	0	0	1	1.11	0.97	0	no
AU022252	expressed sequence AU022252	0	1	0	0	0	0	0	1	0	0	0	1.14	0.95	0	no
EEF1E1	eukaryotic translation elongation factor 1 epsilon 1	0	0	0	1	0	0	0	0	0	0	1	1.08	0.95	0	no
EPS15	epidermal growth factor receptor pathway substrate 15	0	1	0	0	0	0	0	0	1	0	0	1.14	0.95	0	no
HSPD1	heat shock protein 1 (chaperonin)	31	26	54	34	10	15	11	40	27	19	47	1.17	0.95	0	no
NSF	N-ethylmaleimide sensitive fusion protein	0	1	0	0	0	0	0	1	0	0	0	1.14	0.95	0	no
COA6	cytochrome c oxidase assembly factor 6	1	0	1	0	0	0	0	0	0	0	2	1.17	0.94	0	no
EIF1	eukaryotic translation initiation factor 1	0	0	1	0	0	0	0	0	0	0	1	1.07	0.94	0	no
ENO2	enolase 2, gamma neuronal	0	0	1	0	0	0	0	0	0	0	1	1.07	0.94	0	no
GNA13	guanine nucleotide binding protein, alpha 13	0	0	1	0	0	0	0	0	0	0	1	1.07	0.94	0	no
GNAO1	guanine nucleotide binding protein, alpha O	0	0	1	0	0	0	0	0	0	0	1	1.07	0.94	0	no
MUP10	major urinary protein 10	0	0	1	0	0	0	0	0	0	0	1	1.07	0.94	0	no
MYCBP	c-myc binding protein	0	0	1	0	0	0	0	0	0	0	1	1.07	0.94	0	no
NDUFA3	NADH dehydrogenase (ubiquinone) 1 alpha subcomplex, 3	0	0	1	0	0	0	0	0	0	0	1	1.07	0.94	0	no
NDUFAF3	NADH dehydrogenase (ubiquinone) 1 alpha subcomplex, assembly factor 3	0	1	0	1	0	0	0	1	0	0	1	1.2	0.94	0	no
TIMM9	translocase of inner mitochondrial membrane 9	0	0	1	0	0	0	0	0	0	0	1	1.07	0.94	0	no
TRIM23	tripartite motif-containing 23	0	0	1	0	0	0	0	0	0	0	1	1.07	0.94	0	no
UBE2N	ubiquitin-conjugating enzyme E2N	0	0	1	0	0	0	0	0	0	0	1	1.07	0.94	0	no
ABCB7	ATP-binding cassette, sub-family B (MDR/TAP), member 7	1	0	0	0	0	0	0	1	0	0	0	1.09	0.93	0	no
ACSM1	acyl-CoA synthetase medium-chain family member 1	1	0	0	0	0	0	0	1	0	0	0	1.09	0.93	0	no
GFM2	G elongation factor, mitochondrial 2	1	0	0	0	0	0	0	1	0	0	0	1.09	0.93	0	no
LAMP2	lysosomal-associated membrane protein 2	1	0	0	0	0	0	0	1	0	0	0	1.09	0.93	0	yes
OCIAD1	OCIA domain containing 1	1	0	0	0	0	0	0	1	0	0	0	1.09	0.93	0	no
RARS	arginyl-tRNA synthetase	1	0	0	0	0	0	0	1	0	0	0	1.09	0.93	0	no
TARS	threonyl-tRNA synthetase	1	0	0	0	0	0	0	1	0	0	0	1.09	0.93	0	no
ACACB	acetyl-Coenzyme A carboxylase beta	1	0	0	0	0	0	0	0	1	0	0	1.09	0.92	0	no
CPSF2	cleavage and polyadenylation specific factor 2	1	0	0	0	0	0	0	0	1	0	0	1.09	0.92	0	no
GBA2	glucosidase beta 2	1	0	0	0	0	0	0	0	1	0	0	1.09	0.92	0	no
MTHFD1	methylenetetrahydrofolate dehydrogenase (NADP+ dependent), methenyltetrahydrofolate cyclohydrolase, formyltetrahydrofolate synthase	29	14	28	23	10	1	7	19	19	13	23	1.3	0.92	0	no
UNC45A	unc-45 homolog A (C. elegans)	1	0	0	0	0	0	0	0	1	0	0	1.09	0.92	0	no
AHSA1	AHA1, activator of heat shock protein ATPase 1	0	0	0	1	0	0	0	1	0	0	0	1.05	0.91	0	no
PFN2	profilin 2	1	0	1	0	0	0	0	1	0	0	1	1.15	0.91	0	no
RET	ret proto-oncogene	0	0	0	1	0	0	0	1	0	0	0	1.05	0.91	0	no
AK3	adenylate kinase 3	0	0	0	1	0	0	0	0	1	0	0	1.05	0.9	0	no
ARHGAP1	Rho GTPase activating protein 1	0	0	1	0	0	0	0	1	0	0	0	1.05	0.9	0	no
BPNT1	bisphosphate 3'-nucleotidase 1	0	0	1	0	0	0	0	0	1	0	0	1.04	0.9	0	no
BRK1	BRICK1, SCAR/WAVE actin-nucleating complex subunit	0	0	1	0	0	0	0	1	0	0	0	1.05	0.9	0	no
COMMD3	COMM domain containing 3	0	0	1	0	0	0	0	1	0	0	0	1.05	0.9	0	no
CRAT	carnitine acetyltransferase	0	0	1	0	0	0	0	1	0	0	0	1.05	0.9	0	no
DNM1L	dynamin 1-like	1	1	1	0	0	0	0	3	0	0	0	1.23	0.9	0	no
FAM162A	family with sequence similarity 162, member A	0	0	1	0	0	0	0	1	0	0	0	1.05	0.9	0	no
HTRA2	HtrA serine peptidase 2	0	0	1	0	0	0	0	1	0	0	0	1.05	0.9	0	no
MRPS11	mitochondrial ribosomal protein S11	0	0	0	1	0	0	0	0	1	0	0	1.05	0.9	0	no
NMNAT3	nicotinamide nucleotide adenylyltransferase 3	0	0	0	1	0	0	0	0	1	0	0	1.05	0.9	0	no
PSAP	prosaposin	0	0	1	0	0	0	0	1	0	0	0	1.05	0.9	0	no
PSMA1	proteasome (prosome, macropain) subunit, alpha type 1	0	0	1	0	0	0	0	0	1	0	0	1.04	0.9	0	no
RPL5	ribosomal protein L5	0	0	0	1	0	0	0	0	1	0	0	1.05	0.9	0	no
RPS8	ribosomal protein S8	0	0	0	1	0	0	0	0	1	0	0	1.05	0.9	0	no
ZFYVE9	zinc finger, FYVE domain containing 9	0	0	0	1	0	0	0	0	1	0	0	1.05	0.9	0	no
BSG	basigin	0	0	1	1	0	0	0	1	0	0	1	1.11	0.89	0	no
SLC25A3	solute carrier family 25 (mitochondrial carrier, phosphate carrier), member 3	13	13	23	22	2	7	11	25	16	10	23	1.1	0.89	0	yes
LYPLAL1	lysophospholipase-like 1	0	0	1	1	0	0	0	0	1	0	1	1.11	0.88	0	no
RPL27	ribosomal protein L27	0	1	0	0	0	0	1	0	0	0	0	1.1	0.88	0	no
C2CD2L	C2 calcium-dependent domain containing 2-like	1	1	0	0	0	0	0	0	0	1	1	1.17	0.87	0	no
HOGA1	4-hydroxy-2-oxoglutarate aldolase 1	1	0	0	1	0	0	0	1	1	0	0	1.13	0.87	0	no
KEG1	kidney expressed gene 1	22	23	27	26	5	5	17	27	23	24	28	1.09	0.87	0	no
ATP5A1	ATP synthase, H+ transporting, mitochondrial F1 complex, alpha subunit 1	97	82	95	87	19	43	49	115	79	71	128	1.04	0.86	0	no
GM7079	predicted pseudogene 7079	0	1	0	0	0	0	0	0	0	1	0	1.08	0.86	0	no
GSR	glutathione reductase	1	0	0	0	0	0	1	0	0	0	0	1.05	0.86	0	no
HRAS	Harvey rat sarcoma virus oncogene	1	0	0	0	0	0	1	0	0	0	0	1.05	0.86	0	no
MARK2	MAP/microtubule affinity-regulating kinase 2	0	1	0	0	0	0	0	0	0	1	0	1.08	0.86	0	no
PYROXD2	pyridine nucleotide-disulphide oxidoreductase domain 2	0	1	0	0	0	0	0	0	0	1	0	1.08	0.86	0	no
RPL7	ribosomal protein L7	1	0	0	0	0	0	1	0	0	0	0	1.05	0.86	0	no
SLC27A2	solute carrier family 27 (fatty acid transporter), member 2	24	26	36	34	4	8	10	38	36	12	40	1.25	0.86	0	no
TUBA1A	tubulin, alpha 1A	28	31	34	30	10	11	14	39	34	21	30	1.08	0.86	0	no
ZYX	zyxin	0	1	0	0	0	0	0	0	0	1	0	1.08	0.86	0	no
CYP2E1	cytochrome P450, family 2, subfamily e, polypeptide 1	1	1	1	0	0	0	0	1	0	1	1	1.2	0.85	0	no
HSPA8	heat shock protein 8	31	40	62	34	9	8	12	56	41	30	58	1.17	0.85	0	no
ISOC1	isochorismatase domain containing 1	0	0	1	1	0	0	0	2	0	0	0	1.09	0.85	0	no
MDH2	malate dehydrogenase 2, NAD (mitochondrial)	9	9	19	11	3	2	1	19	6	8	13	1.27	0.85	0	no
NDUFB7	NADH dehydrogenase (ubiquinone) 1 beta subcomplex, 7	0	1	1	0	0	0	0	0	0	1	1	1.14	0.85	0	no
SPATA5	spermatogenesis associated 5	0	1	1	0	0	0	0	0	0	1	1	1.14	0.85	0	no
AKR1C19	aldo-keto reductase family 1, member C19	0	0	0	1	0	0	1	0	0	0	0	1.02	0.84	0	no
CCDC93	coiled-coil domain containing 93	1	0	0	0	0	0	0	0	0	1	0	1.04	0.84	0	no
FUK	fucokinase	1	0	0	0	0	0	0	0	0	1	0	1.04	0.84	0	no
PEPD	peptidase D	1	0	0	0	0	0	0	0	0	1	0	1.04	0.84	0	no
PITRM1	pitrilysin metallepetidase 1	1	0	0	0	0	0	0	0	0	1	0	1.04	0.84	0	no
PXMP2	peroxisomal membrane protein 2	0	0	1	0	0	0	1	0	0	0	0	1.01	0.84	0	no
SET	SET nuclear oncogene	1	0	0	0	0	0	0	0	0	1	0	1.04	0.84	0	no
VAMP3	vesicle-associated membrane protein 3	0	0	1	0	0	0	1	0	0	0	0	1.01	0.84	0	no
GCDH	glutaryl-Coenzyme A dehydrogenase	5	9	11	6	0	0	6	10	9	6	9	1.24	0.83	0	no
SF3B6	splicing factor 3B, subunit 6	1	0	0	0	0	0	0	0	0	0	2	1.03	0.83	0	no
CUL5	cullin 5	0	1	0	0	0	0	0	1	0	0	1	1.06	0.82	0	no
GSTZ1	glutathione transferase zeta 1 (maleylacetoacetate isomerase)	7	7	8	7	0	0	5	9	3	8	8	1.33	0.82	0	no
MARS	methionine-tRNA synthetase	0	0	0	1	0	0	0	0	0	1	0	1	0.82	0	no
PCX	pyruvate carboxylase	94	35	57	52	24	16	42	56	48	42	51	1.1	0.82	0	no
RPL23	ribosomal protein L23	4	7	9	5	0	3	3	8	4	5	10	1.16	0.82	0	no
SUCLG2	succinate-Coenzyme A ligase, GDP-forming, beta subunit	7	9	15	11	2	1	5	12	10	11	13	1.11	0.82	0	no
ACAA2	acetyl-Coenzyme A acyltransferase 2 (mitochondrial 3-oxoacyl-Coenzyme A thiolase)	13	5	12	12	2	1	13	12	6	5	11	1.16	0.81	0	no
APEH	acylpeptide hydrolase	0	0	1	0	0	0	0	0	0	1	0	0.99	0.81	0	no
CLPP	caseinolytic mitochondrial matrix peptidase proteolytic subunit	20	19	25	36	0	0	0	35	57	0	0	1.81	0.81	0	no
ELAVL1	ELAV (embryonic lethal, abnormal vision)-like 1 (Hu antigen R)	0	0	1	0	0	0	0	0	0	1	0	0.99	0.81	0	no
EPS15L1	epidermal growth factor receptor pathway substrate 15-like 1	0	0	1	0	0	0	0	0	0	0	2	0.99	0.81	0	no
ETFB	electron transferring flavoprotein, beta polypeptide	15	15	25	9	6	3	7	14	12	13	21	1.14	0.81	0	no
FBLN2	fibulin 2	0	0	1	0	0	0	0	0	0	1	0	0.99	0.81	0	no
FGGY	FGGY carbohydrate kinase domain containing	0	0	1	0	0	0	0	0	0	0	2	0.99	0.81	0	no
GFAP	glial fibrillary acidic protein	0	0	1	0	0	0	0	0	0	0	2	0.99	0.81	0	no
GM6654	predicted pseudogene 6654	0	0	1	0	0	0	0	0	0	0	2	0.99	0.81	0	no
MYH8	myosin, heavy polypeptide 8, skeletal muscle, perinatal	0	0	1	0	0	0	0	0	0	1	0	0.99	0.81	0	no
PSMB1	proteasome (prosome, macropain) subunit, beta type 1	0	0	0	1	0	0	0	0	0	0	2	1	0.81	0	no
HOGA1	4-hydroxy-2-oxoglutarate aldolase 1	0	0	1	0	0	0	0	0	0	1	0	0.99	0.81	0	no
ARF4	ADP-ribosylation factor 4	0	1	0	1	0	0	0	2	0	0	1	1.1	0.8	0	no
ECI1	enoyl-Coenzyme A delta isomerase 1	5	5	7	6	2	2	3	6	5	2	12	1.04	0.8	0	no
GSS	glutathione synthetase	1	0	1	0	0	0	0	1	0	1	0	1.07	0.8	0	no
HADHB	hydroxyacyl-Coenzyme A dehydrogenase/3-ketoacyl-Coenzyme A thiolase/enoyl-Coenzyme A hydratase (trifunctional protein), beta subunit	11	11	16	12	3	4	13	10	15	10	17	0.98	0.8	0	no
HGD	homogentisate 1, 2-dioxygenase	1	0	1	0	0	0	0	1	0	0	2	1.07	0.8	0	no
HSP90B1	heat shock protein 90, beta (Grp94), member 1	9	10	14	8	0	3	3	12	4	12	12	1.32	0.8	0	no
PRDX5	peroxiredoxin 5	7	13	13	20	3	6	2	18	10	10	20	1.1	0.8	0	no
TIMM8A1	translocase of inner mitochondrial membrane 8A1	1	1	0	1	0	0	0	1	2	0	1	1.16	0.8	0	no
YWHAZ	tyrosine 3-monooxygenase/tryptophan 5-monooxygenase activation protein, zeta polypeptide	4	4	9	6	1	4	2	3	6	5	7	1.06	0.8	0	no
ACOT10	acyl-CoA thioesterase 10	10	5	9	12	0	0	3	14	14	4	5	1.39	0.79	0	no
FH1	fumarate hydratase 1	8	5	8	5	2	0	0	7	4	7	10	1.21	0.79	0	no
HADHA	hydroxyacyl-Coenzyme A dehydrogenase/3-ketoacyl-Coenzyme A thiolase/enoyl-Coenzyme A hydratase (trifunctional protein), alpha subunit	17	24	39	23	0	15	0	32	27	23	36	1.18	0.79	0	no
PSMC6	proteasome (prosome, macropain) 26S subunit, ATPase, 6	1	1	0	0	0	0	0	3	0	0	0	1.11	0.79	0	no
SDHA	succinate dehydrogenase complex, subunit A, flavoprotein (Fp)	12	16	23	15	2	1	7	20	14	15	26	1.2	0.79	0	no
TOMM22	translocase of outer mitochondrial membrane 22 homolog (yeast)	0	1	0	0	0	0	0	2	0	0	0	1.04	0.79	0	no
ACSM2	acyl-CoA synthetase medium-chain family member 2	48	13	26	31	5	6	7	46	28	21	28	1.22	0.78	0	no
ASS1	argininosuccinate synthetase 1	30	29	58	48	6	14	37	50	54	20	59	1.01	0.78	0	no
COPG1	coatomer protein complex, subunit gamma 1	1	1	0	0	0	0	0	0	0	2	0	1.1	0.78	0	no
IDH1	isocitrate dehydrogenase 1 (NADP+), soluble	14	10	22	16	1	2	14	12	14	13	26	1.14	0.78	0	no
MTAP	methylthioadenosine phosphorylase	0	1	0	1	0	0	1	0	0	1	0	1.09	0.78	0	no
SEC24C	Sec24 related gene family, member C (S. cerevisiae)	0	0	0	1	0	0	0	0	1	0	1	0.97	0.78	0	no
SNAP91	synaptosomal-associated protein 91	0	0	1	0	0	0	0	1	0	0	1	0.97	0.78	0	no
ACADS	acyl-Coenzyme A dehydrogenase, short chain	6	7	15	9	1	1	5	16	8	4	15	1.15	0.77	0	no
ATP1A1	ATPase, Na+/K+ transporting, alpha 1 polypeptide	56	40	39	64	22	21	32	49	59	35	42	0.99	0.77	0	no
EHD1	EH-domain containing 1	13	3	7	7	1	0	7	10	8	5	9	1.12	0.77	0	no
EHHADH	enoyl-Coenzyme A, hydratase/3-hydroxyacyl Coenzyme A dehydrogenase	43	57	100	57	9	15	16	65	57	71	92	1.16	0.77	0	no
GPX1	glutathione peroxidase 1	7	11	14	17	1	0	0	11	6	17	14	1.43	0.77	0	no
IDH3B	isocitrate dehydrogenase 3 (NAD+) beta	8	8	18	7	1	2	11	13	11	6	14	1.06	0.77	0	no
ITPR1	inositol 1,4,5-trisphosphate receptor 1	1	0	0	0	0	0	0	1	1	0	0	0.99	0.77	0	no
MGST3	microsomal glutathione S-transferase 3	1	0	0	0	0	0	0	1	1	0	0	0.99	0.77	0	no
MRPS9	mitochondrial ribosomal protein S9	1	0	0	0	0	0	0	2	0	0	0	0.99	0.77	0	no
RAB7	RAB7, member RAS oncogene family	2	1	2	2	0	1	2	0	2	2	2	1.04	0.77	0	no
ALDH4A1	aldehyde dehydrogenase 4 family, member A1	14	6	16	6	3	1	4	12	11	11	12	1.08	0.76	0	no
COX7A2	cytochrome c oxidase subunit VIIa 2	0	1	1	0	0	1	0	0	1	0	0	1.07	0.76	0	no
NDUFS3	NADH dehydrogenase (ubiquinone) Fe-S protein 3	4	4	11	11	1	3	6	9	11	3	8	1.02	0.76	0	no
0610009B22RIK	RIKEN cDNA 0610009B22 gene	0	1	0	0	0	0	0	0	0	1	1	1.01	0.75	0	no
C1QA	complement component 1, q subcomponent, alpha polypeptide	0	0	0	1	0	0	0	2	0	0	0	0.96	0.75	0	no
COPS5	COP9 (constitutive photomorphogenic) homolog, subunit 5 (Arabidopsis thaliana)	0	0	0	1	0	0	0	1	1	0	0	0.96	0.75	0	no
FCGR1	Fc receptor, IgG, high affinity I	0	0	0	1	0	0	0	2	0	0	0	0.96	0.75	0	no
FMO2	flavin containing monooxygenase 2	0	0	1	0	0	0	0	2	0	0	0	0.95	0.75	0	no
GM7618	predicted pseudogene 7618	0	1	0	0	0	0	0	0	0	1	1	1.01	0.75	0	no
HSD17B10	hydroxysteroid (17-beta) dehydrogenase 10	7	6	11	17	1	0	2	11	12	11	14	1.19	0.75	0	no
IGKV9-120	immunoglobulin kappa chain variable 9-120	0	0	0	1	0	0	0	1	1	0	0	0.96	0.75	0	no
KRT8	keratin 8	0	0	0	1	0	0	0	1	1	0	0	0.96	0.75	0	no
PPP2CA	protein phosphatase 2 (formerly 2A), catalytic subunit, alpha isoform	1	0	0	1	0	0	0	3	0	0	0	1.04	0.75	0	no
PRDX3	peroxiredoxin 3	0	0	1	0	0	0	0	2	0	0	0	0.95	0.75	0	no
RTN3	reticulon 3	1	0	1	0	0	0	0	3	0	0	0	1.03	0.75	0	no
SEC24A	Sec24 related gene family, member A (S. cerevisiae)	0	0	1	0	0	0	0	2	0	0	0	0.95	0.75	0	no
SLC22A1	solute carrier family 22 (organic cation transporter), member 1	1	0	0	1	0	0	0	2	1	0	0	1.04	0.75	0	no
SLC25A15	solute carrier family 25 (mitochondrial carrier ornithine transporter), member 15	0	0	1	0	0	0	0	1	1	0	0	0.95	0.75	0	no
TUBB4A	tubulin, beta 4A class IVA	6	8	21	7	3	1	3	10	8	7	22	1.12	0.75	0	no
VCP	valosin containing protein	14	15	15	9	3	0	0	16	8	17	16	1.3	0.75	0	no
CCDC6	coiled-coil domain containing 6	0	0	0	1	0	0	0	0	2	0	0	0.95	0.74	0	no
NDUFB10	NADH dehydrogenase (ubiquinone) 1 beta subcomplex, 10	3	3	5	4	0	2	4	7	3	2	5	1	0.74	0	no
PIP4K2C	phosphatidylinositol-5-phosphate 4-kinase, type II, gamma	0	0	0	1	0	0	0	0	2	0	0	0.95	0.74	0	no
2210010C04RIK	RIKEN cDNA 2210010C04 gene	0	0	1	0	0	0	1	0	0	0	1	0.94	0.73	0	no
ATP5B	ATP synthase, H+ transporting mitochondrial F1 complex, beta subunit	78	50	102	81	29	43	62	120	81	61	105	0.83	0.73	0	no
ATP5C1	ATP synthase, H+ transporting, mitochondrial F1 complex, gamma polypeptide 1	12	12	14	17	4	4	15	13	12	15	19	0.93	0.73	0	yes
BSCL2	Berardinelli-Seip congenital lipodystrophy 2 homolog (seipin)	0	1	0	0	0	0	0	1	0	1	0	0.99	0.73	0	no
FBP1	fructose bisphosphatase 1	3	5	11	13	1	1	4	13	8	4	12	1.11	0.73	0	no
HSP90AB1	heat shock protein 90 alpha (cytosolic), class B member 1	9	19	34	13	0	4	4	18	9	21	28	1.36	0.73	0	no
MRPL49	mitochondrial ribosomal protein L49	1	1	0	1	0	0	0	2	1	0	2	1.09	0.73	0	no
TMEM205	transmembrane protein 205	0	1	1	0	0	0	0	1	0	1	1	1.05	0.73	0	no
TRMT112	tRNA methyltransferase 11-2	1	0	0	0	0	0	0	0	0	1	1	0.96	0.73	0	no
ACOT13	acyl-CoA thioesterase 13	6	5	4	5	1	2	1	9	6	5	6	1.01	0.72	0	no
ALDH3A2	aldehyde dehydrogenase family 3, subfamily A2	8	6	7	5	3	0	6	10	6	3	7	1.04	0.72	0	no
ARF5	ADP-ribosylation factor 5	0	1	0	0	0	0	0	0	1	0	2	0.98	0.72	0	no
ATP5J	ATP synthase, H+ transporting, mitochondrial F0 complex, subunit F	9	5	10	5	3	4	5	7	7	6	14	0.87	0.72	0	no
CHCHD1	coiled-coil-helix-coiled-coil-helix domain containing 1	1	1	0	0	1	0	0	0	0	0	0	1.05	0.72	0	no
MDP1	magnesium-dependent phosphatase 1	0	1	0	0	0	0	0	1	0	0	2	0.99	0.72	0	no
MMAA	methylmalonic aciduria (cobalamin deficiency) type A	1	0	0	0	0	0	1	1	0	0	0	0.96	0.72	0	no
PYCR2	pyrroline-5-carboxylate reductase family, member 2	0	1	0	0	0	0	0	0	1	1	0	0.99	0.72	0	no
RAB5B	RAB5B, member RAS oncogene family	0	0	1	1	0	0	0	0	0	1	2	0.99	0.72	0	no
SEPT2	septin 2	0	0	1	1	0	0	0	0	0	1	2	0.99	0.72	0	no
ACADL	acyl-Coenzyme A dehydrogenase, long-chain	12	11	17	17	5	10	11	22	17	13	20	0.8	0.71	0	no
ACADM	acyl-Coenzyme A dehydrogenase, medium chain	24	16	26	23	9	3	13	29	32	20	18	0.97	0.71	0	no
ATP1B1	ATPase, Na+/K+ transporting, beta 1 polypeptide	11	8	14	8	6	5	3	11	10	8	11	0.94	0.71	0	no
ATP5F1	ATP synthase, H+ transporting, mitochondrial F0 complex, subunit B1	9	14	17	13	4	4	7	13	10	15	25	0.98	0.71	0	no
FOLH1	folate hydrolase 1	0	0	1	0	0	0	0	0	0	1	1	0.93	0.71	0	no
HSPA9	heat shock protein 9	61	88	71	79	10	12	8	119	90	72	78	1.21	0.71	0	no
NDUFA8	NADH dehydrogenase (ubiquinone) 1 alpha subcomplex, 8	1	1	1	1	0	0	0	1	2	1	3	1.02	0.71	0	no
RAB3B	RAB3B, member RAS oncogene family	0	0	1	0	0	0	0	0	0	1	1	0.93	0.71	0	no
RPS19	ribosomal protein S19	1	10	13	13	0	6	5	10	9	7	11	1.11	0.71	0	no
SLC25A4	solute carrier family 25 (mitochondrial carrier, adenine nucleotide translocator), member 4	20	18	18	18	12	4	11	20	16	12	21	0.98	0.71	0	no
TPI1	triosephosphate isomerase 1	11	9	14	17	4	2	1	11	19	14	17	1.04	0.71	0	no
SUGCT	succinyl-CoA glutarate-CoA transferase	0	0	1	0	0	0	0	0	0	0	3	0.92	0.71	0	no
CLTC	clathrin, heavy polypeptide (Hc)	72	97	143	55	14	44	56	54	105	86	179	1.02	0.7	0	no
COX5A	cytochrome c oxidase subunit Va	7	5	8	7	5	3	3	4	2	4	8	1.02	0.7	0	no
DNAJA3	DnaJ (Hsp40) homolog, subfamily A, member 3	3	1	2	2	0	0	1	3	2	3	3	1.03	0.7	0	no
GHITM	growth hormone inducible transmembrane protein	0	0	0	1	0	0	1	0	1	0	0	0.92	0.7	0	no
MAT2A	methionine adenosyltransferase II, alpha	0	1	0	0	0	0	0	1	1	0	1	0.97	0.7	0	no
SSBP1	single-stranded DNA binding protein 1	1	1	1	2	0	0	1	1	3	1	3	0.97	0.7	0	no
ACAT1	acetyl-Coenzyme A acetyltransferase 1	14	13	18	13	5	2	10	25	14	14	25	0.9	0.69	0	no
AKR7A5	aldo-keto reductase family 7, member A5 (aflatoxin aldehyde reductase)	3	2	5	7	1	2	3	8	4	4	6	0.86	0.69	0	no
ATP5H	ATP synthase, H+ transporting, mitochondrial F0 complex, subunit D	12	19	18	19	5	2	9	20	6	21	31	1.05	0.69	0	no
ATP5O	ATP synthase, H+ transporting, mitochondrial F1 complex, O subunit	29	54	42	27	17	18	23	30	17	37	57	1.03	0.69	0	no
BDH1	3-hydroxybutyrate dehydrogenase, type 1	4	6	9	8	2	0	3	15	8	5	9	0.97	0.69	0	no
HIST1H2BA	histone cluster 1, H2ba	0	0	0	1	0	0	0	1	0	0	2	0.91	0.69	0	no
HSPA5	heat shock protein 5	40	52	51	45	5	17	4	72	54	54	46	1.13	0.69	0	no
OPA3	optic atrophy 3	0	0	0	1	0	0	0	1	0	1	0	0.92	0.69	0	no
PYCRL	pyrroline-5-carboxylate reductase-like	1	0	0	1	0	0	0	1	1	1	1	0.93	0.69	0	no
ADH1	alcohol dehydrogenase 1 (class I)	3	3	5	2	0	0	0	6	0	3	7	1.29	0.68	0	no
ARPC5	actin related protein 2/3 complex, subunit 5	2	4	3	4	0	3	3	3	4	4	5	0.91	0.68	0	no
COASY	Coenzyme A synthase	1	0	0	0	0	0	0	2	0	0	1	0.93	0.68	0	no
FCHO2	FCH domain only 2	0	0	1	0	0	0	0	1	0	0	2	0.91	0.68	0	no
GM6304	predicted gene 6304	0	1	1	0	0	0	0	0	0	2	1	1	0.68	0	no
P4HB	prolyl 4-hydroxylase, beta polypeptide	0	0	1	0	0	0	0	0	1	1	0	0.91	0.68	0	no
PICALM	phosphatidylinositol binding clathrin assembly protein	0	1	1	0	0	0	0	0	0	1	3	1	0.68	0	no
ACTC1	actin, alpha, cardiac muscle 1	0	1	0	0	0	0	0	0	0	2	0	0.95	0.67	0	no
ALDH1L1	aldehyde dehydrogenase 1 family, member L1	15	14	17	14	0	4	3	16	12	23	25	1.13	0.67	0	no
CDH16	cadherin 16	15	10	18	12	7	1	8	11	12	14	21	0.98	0.67	0	no
GBAS	glioblastoma amplified sequence	3	2	2	5	1	0	2	6	5	2	5	0.9	0.67	0	no
PECR	peroxisomal trans-2-enoyl-CoA reductase	10	11	21	15	3	7	7	20	23	14	13	0.91	0.67	0	no
S100A4	S100 calcium binding protein A4	0	0	0	1	0	0	2	0	0	0	0	0.9	0.67	0	no
SLC17A3	solute carrier family 17 (sodium phosphate), member 3	0	0	0	1	0	0	0	2	0	0	1	0.9	0.67	0	no
SLC25A11	solute carrier family 25 (mitochondrial carrier oxoglutarate carrier), member 11	3	2	7	8	0	2	5	7	8	3	4	0.98	0.67	0	no
SLC25A5	solute carrier family 25 (mitochondrial carrier, adenine nucleotide translocator), member 5	23	16	18	22	13	12	11	15	19	10	15	0.96	0.67	0	no
SSR3	signal sequence receptor, gamma	0	1	1	1	0	1	0	2	1	0	1	0.97	0.67	0	no
C1QB	complement component 1, q subcomponent, beta polypeptide	0	0	0	1	0	0	0	1	1	0	1	0.89	0.66	0	no
CARKD	carbohydrate kinase domain containing	0	0	1	0	0	0	2	0	0	0	0	0.89	0.66	0	no
IMMT	inner membrane protein, mitochondrial	9	9	12	6	1	2	10	14	9	10	10	0.97	0.66	0	no
ISOC2A	isochorismatase domain containing 2a	0	1	1	0	0	0	0	0	1	1	2	0.98	0.66	0	no
LRPAP1	low density lipoprotein receptor-related protein associated protein 1	6	5	6	4	3	1	4	10	4	2	7	0.95	0.66	0	no
SDHB	succinate dehydrogenase complex, subunit B, iron sulfur (Ip)	6	2	7	7	0	1	3	11	7	2	9	1.07	0.66	0	no
SMIM4	small integral membrane protein 4	1	1	1	1	1	1	0	1	1	0	0	0.98	0.66	0	no
UQCR10	ubiquinol-cytochrome c reductase, complex III subunit X	0	1	1	0	0	0	1	2	0	0	1	0.98	0.66	0	no
ALDH6A1	aldehyde dehydrogenase family 6, subfamily A1	17	9	27	25	3	4	17	38	25	10	24	0.95	0.65	0	no
ALDOB	aldolase B, fructose-bisphosphate	17	18	36	29	8	5	14	31	32	33	31	0.88	0.65	0	no
APOO	apolipoprotein O	0	1	1	0	0	1	1	0	0	0	1	0.98	0.65	0	no
ENPP3	ectonucleotide pyrophosphatase/phosphodiesterase 3	0	0	1	0	0	0	1	0	0	1	0	0.88	0.65	0	no
MRPL40	mitochondrial ribosomal protein L40	0	1	0	0	0	0	0	1	0	1	1	0.93	0.65	0	no
MRPS21	mitochondrial ribosomal protein S21	1	0	1	0	0	1	0	1	1	0	0	0.95	0.65	0	no
MRPS30	mitochondrial ribosomal protein S30	1	0	0	1	0	0	0	2	2	0	0	0.95	0.65	0	no
ACADVL	acyl-Coenzyme A dehydrogenase, very long chain	17	15	32	15	8	0	10	31	11	19	41	0.95	0.64	0	no
ALDH9A1	aldehyde dehydrogenase 9, subfamily A1	7	6	5	8	3	0	4	13	9	3	6	0.99	0.64	0	no
HADH	hydroxyacyl-Coenzyme A dehydrogenase	5	3	9	2	1	0	0	11	4	4	7	1.07	0.64	0	no
LAP3	leucine aminopeptidase 3	8	2	9	3	2	0	3	10	4	5	6	1	0.64	0	no
MRPL11	mitochondrial ribosomal protein L11	0	0	0	1	0	1	0	1	0	0	0	0.88	0.64	0	no
PCMT1	protein-L-isoaspartate (D-aspartate) O-methyltransferase 1	0	0	0	1	0	0	0	2	1	0	0	0.88	0.64	0	no
PGRMC1	progesterone receptor membrane component 1	0	0	0	1	0	0	0	2	1	0	0	0.88	0.64	0	no
PPP4C	protein phosphatase 4, catalytic subunit	0	0	1	0	0	0	0	2	1	0	0	0.87	0.64	0	no
SDC4	syndecan 4	0	0	0	1	0	1	0	0	1	0	0	0.88	0.64	0	no
EPB4.1	erythrocyte protein band 4.1	0	0	0	1	0	1	0	0	1	0	0	0.88	0.64	0	no
0610011F06RIK	RIKEN cDNA 0610011F06 gene	1	0	0	0	0	0	0	1	0	1	1	0.89	0.63	0	no
AHCYL2	S-adenosylhomocysteine hydrolase-like 2	0	0	1	1	0	0	3	0	0	0	0	0.92	0.63	0	no
ALDH1L2	aldehyde dehydrogenase 1 family, member L2	1	0	0	0	0	0	0	0	1	1	1	0.88	0.63	0	no
ALDH2	aldehyde dehydrogenase 2, mitochondrial	23	9	28	26	6	6	13	45	25	19	29	0.85	0.63	0	no
CYP4B1	cytochrome P450, family 4, subfamily b, polypeptide 1	9	5	9	4	4	0	5	12	4	4	9	0.96	0.63	0	no
ECI3	enoyl-Coenzyme A delta isomerase 3	1	2	5	5	1	1	3	4	7	3	4	0.82	0.63	0	no
ENO1	enolase 1, alpha non-neuron	13	5	7	7	6	4	2	7	6	6	8	0.95	0.63	0	no
MYH15	myosin, heavy chain 15	0	0	0	1	0	0	0	0	3	0	0	0.87	0.63	0	no
NDUFB5	NADH dehydrogenase (ubiquinone) 1 beta subcomplex, 5	1	2	2	2	1	1	1	3	2	0	5	0.87	0.63	0	no
RAB10	RAB10, member RAS oncogene family	1	0	0	0	0	0	0	1	0	1	1	0.89	0.63	0	no
STK38L	serine/threonine kinase 38 like	0	0	1	0	0	0	0	0	0	0	4	0.86	0.63	0	no
TMEM27	transmembrane protein 27	1	0	1	0	0	0	0	2	0	1	1	0.93	0.63	0	no
DMTN	dematin actin binding protein	0	0	1	0	0	0	0	0	0	0	4	0.86	0.63	0	no
ARCN1	archain 1	1	0	0	0	0	0	1	2	0	0	0	0.88	0.62	0	no
ARPC3	actin related protein 2/3 complex, subunit 3	2	6	9	4	1	3	6	8	3	5	12	0.85	0.62	0	no
HMGCL	3-hydroxy-3-methylglutaryl-Coenzyme A lyase	5	5	3	2	1	0	3	6	5	6	4	0.94	0.62	0	no
LAMTOR3	late endosomal/lysosomal adaptor, MAPK and MTOR activator 3	1	0	1	0	1	0	0	0	0	0	1	0.92	0.62	0	no
S100A13	S100 calcium binding protein A13	1	0	1	1	0	1	1	1	2	0	1	0.86	0.62	0	no
SFXN1	sideroflexin 1	3	3	4	5	0	1	7	5	1	4	4	0.99	0.62	0	no
CES1F	carboxylesterase 1F	2	1	4	2	1	1	0	6	2	1	4	0.88	0.61	0	no
DAK	dihydroxyacetone kinase 2 homolog (yeast)	5	3	6	2	0	0	2	6	3	5	10	1.04	0.61	0	no
FMO1	flavin containing monooxygenase 1	1	0	0	0	0	0	0	2	0	1	0	0.87	0.61	0	no
FXYD2	FXYD domain-containing ion transport regulator 2	2	1	1	2	1	2	1	2	2	1	1	0.81	0.61	0	no
GLUD1	glutamate dehydrogenase 1	27	12	27	14	7	1	23	31	22	23	25	0.85	0.61	0	no
HINT2	histidine triad nucleotide binding protein 2	7	3	4	2	1	0	6	7	0	4	7	0.97	0.61	0	no
MRPL39	mitochondrial ribosomal protein L39	0	0	1	1	0	0	1	2	1	0	0	0.9	0.61	0	no
MRPS33	mitochondrial ribosomal protein S33	1	0	1	1	1	0	0	1	1	0	1	0.9	0.61	0	no
NDUFS4	NADH dehydrogenase (ubiquinone) Fe-S protein 4	1	3	2	0	0	1	2	3	3	0	4	0.92	0.61	0	no
NDUFV2	NADH dehydrogenase (ubiquinone) flavoprotein 2	4	4	3	3	2	3	2	7	3	1	2	0.92	0.61	0	no
PRDX1	peroxiredoxin 1	14	15	19	39	3	16	16	23	24	29	34	0.83	0.61	0	no
PSMA6	proteasome (prosome, macropain) subunit, alpha type 6	0	0	1	1	0	0	1	2	1	0	0	0.9	0.61	0	no
TIMM8A2	translocase of inner mitochondrial membrane 8A2	1	1	1	0	1	0	0	1	1	1	1	0.87	0.61	0	no
ABHD14B	abhydrolase domain containing 14b	0	1	4	4	1	0	2	3	4	1	4	0.86	0.6	0	no
AKR1B3	aldo-keto reductase family 1, member B3 (aldose reductase)	0	0	0	1	0	0	0	1	1	1	0	0.84	0.6	0	no
ALYREF2	Aly/REF export factor 2	1	0	0	0	1	0	0	0	0	0	0	0.86	0.6	0	no
BC026585	cDNA sequence BC026585	10	3	14	9	0	0	3	16	13	9	16	1.01	0.6	0	no
CC2D1A	coiled-coil and C2 domain containing 1A	1	0	0	0	1	0	0	0	0	0	0	0.86	0.6	0	no
CD36	CD36 antigen	0	0	1	1	0	0	0	2	1	1	1	0.84	0.6	0	no
EEF1A1	eukaryotic translation elongation factor 1 alpha 1	21	4	10	24	9	7	12	10	14	10	9	0.92	0.6	0	no
EHD3	EH-domain containing 3	1	1	1	1	0	0	2	3	2	1	2	0.82	0.6	0	no
FABP4	fatty acid binding protein 4, adipocyte	1	0	0	0	1	0	0	0	0	0	0	0.86	0.6	0	no
IARS	isoleucine-tRNA synthetase	1	0	0	0	1	0	0	0	0	0	0	0.86	0.6	0	no
IDH2	isocitrate dehydrogenase 2 (NADP+), mitochondrial	17	9	20	13	7	0	21	21	15	13	20	0.83	0.6	0	no
LRRFIP1	leucine rich repeat (in FLII) interacting protein 1	0	0	0	1	0	0	2	0	0	0	1	0.84	0.6	0	no
LYRM4	LYR motif containing 4	3	2	2	1	1	0	3	3	0	0	6	0.98	0.6	0	no
MGP	matrix Gla protein	1	0	0	0	1	0	0	0	0	0	0	0.86	0.6	0	no
MRPS6	mitochondrial ribosomal protein S6	1	0	0	0	1	0	0	0	0	0	0	0.86	0.6	0	no
NONO	non-POU-domain-containing, octamer binding protein	1	0	0	0	1	0	0	0	0	0	0	0.86	0.6	0	no
NRG2	neuregulin 2	1	0	0	0	1	0	0	0	0	0	0	0.86	0.6	0	no
PBLD1	phenazine biosynthesis-like protein domain containing 1	1	0	0	1	1	0	0	1	0	0	0	0.91	0.6	0	no
PLGRKT	plasminogen receptor, C-terminal lysine transmembrane protein	1	0	0	0	1	0	0	0	0	0	0	0.86	0.6	0	no
PSMB6	proteasome (prosome, macropain) subunit, beta type 6	0	3	2	2	0	0	1	3	4	1	4	1	0.6	0	no
PSMD4	proteasome (prosome, macropain) 26S subunit, non-ATPase, 4	0	0	0	1	0	0	1	0	2	0	0	0.85	0.6	0	no
REN1	renin 1 structural	0	0	0	1	0	0	0	1	1	1	0	0.84	0.6	0	no
TRAPPC3	trafficking protein particle complex 3	0	4	3	4	0	0	2	7	2	2	5	1.05	0.6	0	no
AASS	aminoadipate-semialdehyde synthase	3	3	5	5	0	0	2	10	5	4	9	0.92	0.59	0	no
CRY1	cryptochrome 1 (photolyase-like)	0	0	0	1	1	0	0	0	0	0	0	0.83	0.59	0	no
HNRNPD	heterogeneous nuclear ribonucleoprotein D	1	1	1	0	1	0	1	0	0	1	1	0.9	0.59	0	no
NDUFS1	NADH dehydrogenase (ubiquinone) Fe-S protein 1	13	24	24	5	3	1	0	22	17	25	21	1.16	0.59	0	no
PDHB	pyruvate dehydrogenase (lipoamide) beta	7	9	12	12	4	9	12	19	12	8	12	0.72	0.59	0	no
PRDX6	peroxiredoxin 6	0	0	0	1	1	0	0	0	0	0	0	0.83	0.59	0	no
ACOX1	acyl-Coenzyme A oxidase 1, palmitoyl	22	18	38	20	2	1	4	54	26	26	44	1.01	0.58	0	no
ATP5J2	ATP synthase, H+ transporting, mitochondrial F0 complex, subunit F2	6	4	7	5	5	3	5	5	2	4	4	0.85	0.58	0	no
CAPZA2	capping protein (actin filament) muscle Z-line, alpha 2	0	1	1	1	0	1	1	1	1	0	4	0.82	0.58	0	no
CKMT1	creatine kinase, mitochondrial 1, ubiquitous	2	3	4	5	0	1	7	3	3	3	8	0.89	0.58	0	no
CTH	cystathionase (cystathionine gamma-lyase)	1	2	3	0	0	0	0	5	3	1	2	1	0.58	0	no
CYC1	cytochrome c-1	2	2	2	1	0	0	1	6	3	2	0	0.98	0.58	0	no
DLD	dihydrolipoamide dehydrogenase	6	2	11	3	2	4	3	7	4	7	11	0.78	0.58	0	no
MRPS7	mitchondrial ribosomal protein S7	0	0	0	1	0	0	2	0	1	0	0	0.83	0.58	0	no
MSRA	methionine sulfoxide reductase A	0	0	1	1	1	0	0	0	1	0	0	0.88	0.58	0	no
RPS23	ribosomal protein S23	1	0	1	1	1	0	0	1	1	0	2	0.86	0.58	0	no
RPS28	ribosomal protein S28	1	4	5	3	1	4	4	5	3	2	5	0.79	0.58	0	no
SPR	sepiapterin reductase	0	0	0	1	0	0	0	2	1	0	1	0.82	0.58	0	no
VIL1	villin 1	52	77	143	169	23	121	100	100	138	92	155	0.78	0.58	0	no
WASF2	WAS protein family, member 2	0	0	0	1	0	0	2	0	1	0	0	0.83	0.58	0	no
FAH	fumarylacetoacetate hydrolase	3	0	5	5	1	0	0	7	4	3	4	0.95	0.57	0	no
ILK	integrin linked kinase	1	0	0	0	0	0	0	2	2	0	0	0.84	0.57	0	no
LDHA	lactate dehydrogenase A	3	5	4	4	3	0	2	6	4	5	7	0.84	0.57	0	no
RAB1B	RAB1B, member RAS oncogene family	0	0	1	0	0	0	1	1	0	1	1	0.77	0.57	0	no
TXN1	thioredoxin 1	11	2	7	8	5	5	4	6	5	3	9	0.87	0.57	0	no
CHP1	calcineurin-like EF hand protein 1	1	3	2	1	1	1	4	2	3	1	0	0.84	0.56	0	no
CLTA	clathrin, light polypeptide (Lca)	1	2	10	8	2	4	5	2	8	3	10	0.79	0.56	0	no
CYP2D22	cytochrome P450, family 2, subfamily d, polypeptide 22	0	0	0	1	0	2	0	0	0	0	0	0.81	0.56	0	no
DPP4	dipeptidylpeptidase 4	0	1	0	0	1	0	0	0	0	0	1	0.85	0.56	0	no
IGHV6-5	immunoglobulin heavy variable V6-5	0	0	0	1	0	0	0	1	3	0	0	0.81	0.56	0	no
LMNA	lamin A	0	0	0	1	0	2	0	0	0	0	0	0.81	0.56	0	no
MCCC2	methylcrotonoyl-Coenzyme A carboxylase 2 (beta)	16	8	11	10	0	0	16	21	13	13	20	0.89	0.56	0	no
OPA1	optic atrophy 1	6	2	8	5	0	1	4	5	9	8	10	0.88	0.56	0	no
PIPOX	pipecolic acid oxidase	5	6	12	10	0	0	10	10	11	12	17	0.87	0.56	0	no
PRDX2	peroxiredoxin 2	3	3	1	8	1	3	4	2	3	6	6	0.83	0.56	0	no
SARDH	sarcosine dehydrogenase	0	1	1	0	0	0	0	0	1	3	0	0.88	0.56	0	no
UQCRC2	ubiquinol cytochrome c reductase core protein 2	11	5	18	5	2	0	8	21	5	11	15	0.93	0.56	0	no
EHD4	EH-domain containing 4	3	2	2	6	1	2	2	6	5	4	10	0.71	0.55	0	no
EIF2S3X	eukaryotic translation initiation factor 2, subunit 3, structural gene X-linked	0	0	1	0	0	0	3	0	0	0	0	0.8	0.55	0	no
EPS8L2	EPS8-like 2	0	0	0	1	0	0	3	0	0	0	0	0.8	0.55	0	no
FECH	ferrochelatase	6	5	7	4	0	0	0	18	6	4	12	1.01	0.55	0	no
ICT1	immature colon carcinoma transcript 1	1	1	0	0	0	2	0	2	0	0	0	0.89	0.55	0	no
NDUFB6	NADH dehydrogenase (ubiquinone) 1 beta subcomplex, 6	1	1	1	0	0	0	0	5	0	0	3	0.91	0.55	0	no
PAH	phenylalanine hydroxylase	1	1	0	1	0	0	2	3	1	1	2	0.79	0.55	0	no
TRIM21	tripartite motif-containing 21	3	3	9	13	0	0	0	6	14	5	17	1.1	0.55	0	no
UQCRC1	ubiquinol-cytochrome c reductase core protein 1	4	2	6	3	1	1	4	11	3	4	5	0.79	0.55	0	no
ATP5D	ATP synthase, H+ transporting, mitochondrial F1 complex, delta subunit	0	3	2	4	0	3	1	3	2	3	3	0.89	0.54	0	no
ATP5L	ATP synthase, H+ transporting, mitochondrial F0 complex, subunit G	13	4	17	5	7	6	9	10	5	4	13	0.84	0.54	0	no
CDA	cytidine deaminase	1	3	2	3	0	1	4	7	3	1	4	0.82	0.54	0	no
ECHS1	enoyl Coenzyme A hydratase, short chain, 1, mitochondrial	10	8	16	27	7	2	9	19	27	18	23	0.78	0.54	0	no
GNAI1	guanine nucleotide binding protein (G protein), alpha inhibiting 1	1	0	0	0	0	0	1	1	2	0	0	0.81	0.54	0	no
GNG12	guanine nucleotide binding protein (G protein), gamma 12	1	2	5	3	0	2	4	7	3	3	5	0.75	0.54	0	no
GRHPR	glyoxylate reductase/hydroxypyruvate reductase	5	6	17	9	0	0	0	17	15	12	16	0.99	0.54	0	no
HIBADH	3-hydroxyisobutyrate dehydrogenase	3	5	10	11	0	0	0	17	12	7	10	1.03	0.54	0	no
IVD	isovaleryl coenzyme A dehydrogenase	3	1	11	6	0	0	1	9	8	6	8	0.99	0.54	0	no
MYH11	myosin, heavy polypeptide 11, smooth muscle	71	94	146	236	0	142	170	86	183	104	187	0.85	0.54	0	no
MYH9	myosin, heavy polypeptide 9, non-muscle	173	161	321	407	0	281	297	194	407	192	363	0.84	0.54	0	no
PAPSS2	3'-phosphoadenosine 5'-phosphosulfate synthase 2	0	2	7	4	0	0	1	3	4	2	12	1.01	0.54	0	no
SHMT2	serine hydroxymethyltransferase 2 (mitochondrial)	15	5	5	3	2	0	3	16	9	8	9	0.95	0.54	0	no
VDAC1	voltage-dependent anion channel 1	0	2	6	3	0	0	3	6	4	0	6	0.98	0.54	0	no
ATPIF1	ATPase inhibitory factor 1	3	6	4	7	3	7	4	2	3	4	0	0.9	0.53	0	no
CFL2	cofilin 2, muscle	0	1	1	0	0	0	1	0	0	2	2	0.86	0.53	0	no
DAD1	defender against cell death 1	0	0	1	0	0	0	1	1	2	0	1	0.74	0.53	0	no
DSTN	destrin	0	2	0	1	0	0	1	1	4	1	2	0.83	0.53	0	no
ESD	esterase D/formylglutathione hydrolase	1	0	3	3	0	0	2	5	2	1	4	0.85	0.53	0	no
GLRX5	glutaredoxin 5 homolog (S. cerevisiae)	0	1	1	0	1	0	1	1	1	0	1	0.76	0.53	0	no
GSTT3	glutathione S-transferase, theta 3	0	0	0	1	0	0	1	1	2	0	0	0.79	0.53	0	no
IAH1	isoamyl acetate-hydrolyzing esterase 1 homolog (S. cerevisiae)	0	0	0	1	0	0	1	1	2	0	0	0.79	0.53	0	no
LYRM5	LYR motif containing 5	1	0	0	0	1	0	0	1	0	0	0	0.8	0.53	0	no
MTPN	myotrophin	1	0	1	0	1	0	1	0	0	0	1	0.84	0.53	0	no
MYO1A	myosin IA	0	0	0	1	0	0	1	1	2	0	0	0.79	0.53	0	no
VCL	vinculin	1	0	0	0	1	0	0	1	0	0	0	0.8	0.53	0	no
ACAD8	acyl-Coenzyme A dehydrogenase family, member 8	3	6	9	13	0	0	2	14	16	9	10	0.98	0.52	0	no
CHCHD3	coiled-coil-helix-coiled-coil-helix domain containing 3	0	4	3	4	1	0	4	2	2	5	3	0.91	0.52	0	no
DDX6	DEAD (Asp-Glu-Ala-Asp) box polypeptide 6	1	1	0	0	0	0	0	2	0	3	0	0.85	0.52	0	no
NIPSNAP1	4-nitrophenylphosphatase domain and non-neuronal SNAP25-like protein homolog 1 (C. elegans)	9	3	5	5	4	0	3	10	9	4	5	0.85	0.52	0	no
PSMB4	proteasome (prosome, macropain) subunit, beta type 4	0	1	0	0	0	0	0	2	0	2	0	0.81	0.52	0	no
RPS20	ribosomal protein S20	1	4	2	4	0	4	4	5	0	3	4	0.84	0.52	0	no
2700060E02RIK	RIKEN cDNA 2700060E02 gene	6	3	7	2	3	0	5	3	3	7	4	0.88	0.51	0	no
ACTR1A	ARP1 actin-related protein 1A, centractin alpha	0	3	4	4	0	1	3	4	5	5	4	0.81	0.51	0	no
DAB2	disabled 2, mitogen-responsive phosphoprotein	5	4	15	4	4	2	6	4	5	8	17	0.8	0.51	0	no
DHRS4	dehydrogenase/reductase (SDR family) member 4	3	2	11	20	1	4	10	7	18	2	12	0.92	0.51	0	no
GNB1	guanine nucleotide binding protein (G protein), beta 1	1	0	1	2	1	0	0	3	2	0	2	0.8	0.51	0	yes
IDH3A	isocitrate dehydrogenase 3 (NAD+) alpha	3	1	10	6	0	1	6	7	5	8	3	0.89	0.51	0	no
TMEM109	transmembrane protein 109	0	1	0	0	1	0	0	0	0	1	0	0.8	0.51	0	no
VPS26A	vacuolar protein sorting 26 homolog A (yeast)	0	0	1	1	0	0	1	0	3	1	0	0.8	0.51	0	no
YWHAQ	tyrosine 3-monooxygenase/tryptophan 5-monooxygenase activation protein, theta polypeptide	0	0	1	0	0	0	1	0	1	0	3	0.76	0.51	0	no
CNDP2	CNDP dipeptidase 2 (metallopeptidase M20 family)	1	0	0	0	1	0	0	0	0	0	2	0.77	0.5	0	no
EIF4A1	eukaryotic translation initiation factor 4A1	3	1	5	9	2	4	5	6	10	1	4	0.73	0.5	0	no
GPX4	glutathione peroxidase 4	0	3	4	7	0	0	6	5	4	4	7	0.87	0.5	0	no
NDUFS7	NADH dehydrogenase (ubiquinone) Fe-S protein 7	0	3	1	2	0	1	2	4	3	3	3	0.75	0.5	0	no
PKM	pyruvate kinase, muscle	6	1	8	2	0	0	5	10	0	2	10	1.03	0.5	0	no
RMDN3	regulator of microtubule dynamics 3	0	0	0	1	0	0	0	4	1	0	0	0.75	0.5	0	no
TRAP1	TNF receptor-associated protein 1	5	0	8	9	2	3	4	12	7	4	7	0.75	0.5	0	no
DECR1	2,4-dienoyl CoA reductase 1, mitochondrial	1	3	9	3	2	4	3	9	6	1	7	0.71	0.49	0	no
LDHB	lactate dehydrogenase B	6	3	6	8	5	2	1	5	3	10	6	0.8	0.49	0	no
MRPL4	mitochondrial ribosomal protein L4	1	0	0	0	0	0	2	1	0	1	0	0.76	0.49	0	no
NDUFV1	NADH dehydrogenase (ubiquinone) flavoprotein 1	8	3	4	3	4	0	5	7	2	6	6	0.78	0.49	0	no
PCBP1	poly(rC) binding protein 1	2	0	1	2	1	2	2	1	2	1	1	0.7	0.49	0	no
SULT1D1	sulfotransferase family 1D, member 1	1	1	7	3	0	0	0	6	3	3	10	0.93	0.49	0	no
ACAA1A	acetyl-Coenzyme A acyltransferase 1A	2	5	12	2	0	0	1	8	1	4	22	1.07	0.48	0	no
ACOT8	acyl-CoA thioesterase 8	0	0	1	2	0	0	1	1	3	2	1	0.74	0.48	0	no
ANXA5	annexin A5	0	0	1	0	1	0	0	0	0	1	0	0.74	0.48	0	no
MEP1B	meprin 1 beta	10	6	10	7	9	3	7	11	9	8	9	0.7	0.48	0	no
MYL6	myosin, light polypeptide 6, alkali, smooth muscle and non-muscle	26	44	46	67	24	65	47	42	59	36	61	0.67	0.48	0	no
NDRG1	N-myc downstream regulated gene 1	3	2	5	4	3	1	4	6	2	5	9	0.66	0.48	0	no
NDUFA10	NADH dehydrogenase (ubiquinone) 1 alpha subcomplex 10	1	0	3	3	1	0	0	5	2	0	5	0.85	0.48	0	no
NDUFA12	NADH dehydrogenase (ubiquinone) 1 alpha subcomplex, 12	0	2	3	1	0	0	1	5	4	2	4	0.77	0.48	0	no
NUDT19	nudix (nucleoside diphosphate linked moiety X)-type motif 19	2	0	6	2	1	1	0	5	3	3	7	0.75	0.48	0	no
RPL11	ribosomal protein L11	2	2	2	1	2	1	3	4	0	2	2	0.71	0.48	0	no
RPS17	ribosomal protein S17	0	0	1	1	0	0	2	0	0	1	3	0.77	0.48	0	no
TCEB2	transcription elongation factor B (SIII), polypeptide 2	0	0	2	2	1	0	2	2	2	1	2	0.67	0.48	0	no
CFL1	cofilin 1, non-muscle	0	2	0	2	0	1	2	5	2	1	1	0.73	0.47	0	no
DAO	D-amino acid oxidase	2	4	7	4	0	3	4	12	10	3	10	0.7	0.47	0	no
EPHX2	epoxide hydrolase 2, cytoplasmic	8	4	13	1	0	0	0	9	6	9	19	1.03	0.47	0	no
PTER	phosphotriesterase related	1	4	5	5	3	0	2	6	5	6	7	0.73	0.47	0	no
RPS15	ribosomal protein S15	0	1	0	0	0	0	1	0	0	0	6	0.76	0.47	0	no
ACNAT1	acyl-coenzyme A amino acid N-acyltransferase 1	3	0	1	3	0	1	4	4	4	1	4	0.71	0.46	0	no
ARPC1A	actin related protein 2/3 complex, subunit 1A	0	0	0	1	0	0	1	1	2	0	3	0.67	0.46	0	no
CSRP1	cysteine and glycine-rich protein 1	1	0	1	0	2	0	0	0	0	0	0	0.76	0.46	0	no
DCTN4	dynactin 4	0	0	0	1	0	0	3	0	0	1	0	0.72	0.46	0	no
MRPL22	mitochondrial ribosomal protein L22	0	1	1	0	0	0	0	3	1	2	2	0.73	0.46	0	no
MRPS10	mitochondrial ribosomal protein S10	0	1	0	0	0	0	2	1	2	1	0	0.7	0.46	0	no
NCL	nucleolin	1	8	8	7	2	5	3	4	5	11	14	0.78	0.46	0	no
YBX1	Y box protein 1	0	2	2	3	0	0	5	1	2	1	7	0.82	0.46	0	no
MYO7B	myosin VIIB	1	0	1	2	1	0	1	0	5	1	2	0.69	0.45	0	no
ZFP462	zinc finger protein 462	1	0	0	1	0	2	1	0	2	0	0	0.76	0.45	0	no
AK4	adenylate kinase 4	4	1	1	3	1	0	8	4	4	0	0	0.79	0.44	0	no
BANF1	barrier to autointegration factor 1	0	1	1	1	0	2	2	3	2	1	1	0.62	0.44	0	yes
CROT	carnitine O-octanoyltransferase	0	0	2	0	0	0	0	3	0	0	5	0.75	0.44	0	no
FLII	flightless I homolog (Drosophila)	1	0	3	3	1	3	3	0	2	0	4	0.71	0.44	0	no
HNRNPC	heterogeneous nuclear ribonucleoprotein C	0	0	0	1	1	0	1	0	1	0	0	0.7	0.44	0	no
NAP1L4	nucleosome assembly protein 1-like 4	1	0	2	2	1	1	3	4	2	1	4	0.57	0.44	0	no
OGDH	oxoglutarate (alpha-ketoglutarate) dehydrogenase (lipoamide)	40	26	28	65	23	43	66	27	21	25	23	0.77	0.44	0	no
PDHA1	pyruvate dehydrogenase E1 alpha 1	4	2	4	9	4	1	9	7	6	4	7	0.66	0.44	0	no
RDH16	retinol dehydrogenase 16	0	0	1	0	1	0	0	1	0	0	2	0.69	0.44	0	no
RPN2	ribophorin II	3	2	3	2	0	0	4	9	3	5	3	0.74	0.44	0	no
RPS7	ribosomal protein S7	5	4	4	0	2	0	2	7	1	5	11	0.78	0.44	0	no
SF3B1	splicing factor 3b, subunit 1	0	1	0	0	1	0	0	0	0	2	0	0.73	0.44	0	no
SH3BGRL	SH3-binding domain glutamic acid-rich protein like	1	0	3	0	0	1	2	0	1	0	6	0.79	0.44	0	no
THNSL2	threonine synthase-like 2 (bacterial)	4	0	3	3	2	0	5	4	0	0	3	0.87	0.44	0	no
1810011O10RIK	RIKEN cDNA 1810011O10 gene	1	0	0	0	1	0	0	0	0	2	0	0.69	0.43	0	no
ARPC1B	actin related protein 2/3 complex, subunit 1B	0	0	1	1	1	1	1	0	2	0	1	0.64	0.43	0	no
ARSB	arylsulfatase B	0	1	1	0	0	0	0	3	0	3	1	0.74	0.43	0	no
CRYZ	crystallin, zeta	2	3	5	0	0	0	3	4	2	6	8	0.79	0.43	0	no
EIF2S1	eukaryotic translation initiation factor 2, subunit 1 alpha	0	0	1	0	0	1	2	0	1	0	2	0.64	0.43	0	no
LDHD	lactate dehydrogenase D	7	5	10	17	2	3	11	28	25	4	10	0.72	0.43	0	no
LYPLA1	lysophospholipase 1	2	0	1	4	1	0	3	6	4	0	2	0.72	0.43	0	no
SH3BGRL3	SH3 domain binding glutamic acid-rich protein-like 3	1	2	6	3	0	5	5	3	5	4	8	0.63	0.43	0	no
SORD	sorbitol dehydrogenase	4	2	7	7	0	0	1	15	10	8	7	0.8	0.43	0	no
TGM2	transglutaminase 2, C polypeptide	0	0	1	1	0	0	0	2	4	1	2	0.66	0.43	0	no
MYDGF	myeloid derived growth factor	0	1	0	0	0	0	0	4	0	2	0	0.71	0.43	0	no
ALDOA	aldolase A, fructose-bisphosphate	5	3	6	1	3	1	3	8	5	7	7	0.65	0.42	0	no
ARPC5L	actin related protein 2/3 complex, subunit 5-like	0	2	2	5	0	4	2	5	5	2	4	0.68	0.42	0	no
DARS	aspartyl-tRNA synthetase	2	0	0	3	1	0	3	2	3	0	5	0.68	0.42	0	no
DLST	dihydrolipoamide S-succinyltransferase (E2 component of 2-oxo-glutarate complex)	15	14	20	35	12	22	43	23	30	16	24	0.61	0.42	0	no
GPD2	glycerol phosphate dehydrogenase 2, mitochondrial	1	1	3	0	0	0	0	7	0	1	6	0.8	0.42	0	no
MRPS36	mitochondrial ribosomal protein S36	2	2	2	0	2	1	1	0	0	1	8	0.75	0.42	0	no
NAA50	N(alpha)-acetyltransferase 50, NatE catalytic subunit	0	0	1	0	0	0	0	1	2	2	2	0.63	0.42	0	no
NDUFS2	NADH dehydrogenase (ubiquinone) Fe-S protein 2	2	3	3	3	3	0	5	5	3	5	1	0.67	0.42	0	no
RAB1	RAB1, member RAS oncogene family	1	2	5	0	0	0	0	5	1	3	9	0.87	0.42	0	no
RPLP2	ribosomal protein, large P2	8	3	6	4	5	7	7	4	6	2	12	0.63	0.42	0	no
RPS14	ribosomal protein S14	1	1	2	6	0	3	7	3	4	1	2	0.73	0.42	0	no
RPS3	ribosomal protein S3	4	7	5	9	6	6	11	4	10	6	12	0.6	0.42	0	no
ACAD9	acyl-Coenzyme A dehydrogenase family, member 9	7	2	5	13	3	2	6	23	14	5	7	0.66	0.41	0	no
DYNC1I2	dynein cytoplasmic 1 intermediate chain 2	1	0	0	0	0	1	0	3	2	0	2	0.62	0.41	0	no
HAO2	hydroxyacid oxidase 2	0	0	3	3	0	0	0	2	4	3	5	0.76	0.41	0	no
MYH10	myosin, heavy polypeptide 10, non-muscle	66	48	87	176	0	118	140	74	198	35	104	0.76	0.41	0	no
NAP1L1	nucleosome assembly protein 1-like 1	1	1	1	1	1	2	4	2	2	1	0	0.59	0.41	0	no
NDUFA2	NADH dehydrogenase (ubiquinone) 1 alpha subcomplex, 2	8	3	7	3	8	1	4	7	2	3	5	0.73	0.41	0	no
ACTB	actin, beta	30	76	115	145	19	147	117	92	150	69	143	0.64	0.4	0	no
ACTN4	actinin alpha 4	12	5	45	24	7	8	44	9	14	12	55	0.75	0.4	0	yes
ACTR3	ARP3 actin-related protein 3	3	3	13	10	3	12	11	7	8	7	15	0.58	0.4	0	no
CISD1	CDGSH iron sulfur domain 1	4	5	9	1	7	0	3	5	0	2	8	0.82	0.4	0	no
CPSF6	cleavage and polyadenylation specific factor 6	0	0	0	1	1	1	1	0	1	0	0	0.62	0.4	0	no
EIF5A	eukaryotic translation initiation factor 5A	0	0	1	0	0	0	3	0	0	1	2	0.65	0.4	0	no
MYO6	myosin VI	25	22	34	41	25	39	44	14	58	18	40	0.6	0.4	0	no
RBMX	RNA binding motif protein, X chromosome	1	0	0	0	2	0	0	0	0	0	0	0.67	0.4	0	no
RPL22	ribosomal protein L22	5	4	6	4	7	4	6	3	5	2	5	0.65	0.4	0	no
RPL22L1	ribosomal protein L22 like 1	1	0	0	0	2	0	0	0	0	0	0	0.67	0.4	0	no
SMARCC2	SWI/SNF related, matrix associated, actin dependent regulator of chromatin, subfamily c, member 2	1	0	0	0	2	0	0	0	0	0	0	0.67	0.4	0	no
SNRPE	small nuclear ribonucleoprotein E	3	1	3	2	4	2	2	1	3	2	2	0.63	0.4	0	no
COPE	coatomer protein complex, subunit epsilon	0	0	1	0	1	0	0	0	0	1	3	0.63	0.39	0	no
GOT2	glutamatic-oxaloacetic transaminase 2, mitochondrial	4	1	7	3	3	3	1	8	8	8	7	0.55	0.39	0	no
HRSP12	heat-responsive protein 12	7	3	9	1	6	5	2	6	4	4	3	0.71	0.39	0	no
MDH1	malate dehydrogenase 1, NAD (soluble)	3	2	7	5	6	0	3	6	8	4	5	0.63	0.39	0	no
MYL6B	myosin, light polypeptide 6B	2	10	12	24	3	19	15	11	20	8	17	0.67	0.39	0	no
PDIA3	protein disulfide isomerase associated 3	2	0	2	0	1	0	0	5	0	2	2	0.71	0.39	0	no
RDX	radixin	0	0	2	1	0	0	0	3	1	3	3	0.68	0.39	0	no
ACAD10	acyl-Coenzyme A dehydrogenase family, member 10	2	2	11	2	1	5	11	3	3	4	9	0.65	0.38	0	no
AP3B1	adaptor-related protein complex 3, beta 1 subunit	0	0	1	0	0	0	0	2	1	3	0	0.63	0.38	0	no
ARPC4	actin related protein 2/3 complex, subunit 4	0	4	4	9	1	8	5	6	7	5	7	0.62	0.38	0	no
MT-ATP8	mitochondrially encoded ATP synthase 8	1	0	0	2	1	1	2	4	3	0	0	0.57	0.38	0	no
SCIN	scinderin	0	6	6	7	0	8	0	3	5	9	6	0.83	0.38	0	no
RTCB	RNA 2',3'-cyclic phosphate and 5'-OH ligase	11	6	7	3	8	0	8	4	3	11	7	0.75	0.38	0	no
AADAT	aminoadipate aminotransferase	1	0	0	0	1	0	0	4	0	0	1	0.63	0.37	0	no
MRPS27	mitochondrial ribosomal protein S27	0	0	1	1	1	0	1	4	2	0	1	0.58	0.37	0	no
RPLP1	ribosomal protein, large, P1	2	2	2	0	3	0	0	4	0	2	4	0.68	0.37	0	no
ANXA13	annexin A13	0	0	1	0	0	0	5	0	0	0	2	0.6	0.36	0	no
CALML3	calmodulin-like 3	0	1	4	3	0	4	4	3	5	0	8	0.59	0.36	0	no
GGT1	gamma-glutamyltransferase 1	8	3	14	3	8	1	4	14	3	5	17	0.68	0.36	0	no
MYH14	myosin, heavy polypeptide 14	20	32	44	115	0	51	89	27	140	30	78	0.71	0.36	0	no
NDUFB8	NADH dehydrogenase (ubiquinone) 1 beta subcomplex 8	0	2	0	0	0	0	1	5	1	2	3	0.63	0.36	0	no
PHB2	prohibitin 2	6	11	8	7	11	3	5	16	7	11	13	0.62	0.36	0	no
RPLP0	ribosomal protein, large, P0	1	5	2	4	4	3	6	5	1	5	5	0.58	0.36	0	no
RPS2	ribosomal protein S2	1	0	0	0	2	0	1	0	0	0	0	0.62	0.36	0	no
SUCLG1	succinate-CoA ligase, GDP-forming, alpha subunit	5	3	12	0	2	0	7	4	0	10	14	0.77	0.36	0	no
DECR2	2-4-dienoyl-Coenzyme A reductase 2, peroxisomal	0	0	0	2	0	0	2	4	3	0	1	0.62	0.35	0	no
GYK	glycerol kinase	2	0	6	2	0	0	3	8	4	4	11	0.62	0.35	0	no
MRPS26	mitochondrial ribosomal protein S26	0	0	1	0	0	1	2	4	0	0	1	0.57	0.35	0	no
RER1	RER1 retention in endoplasmic reticulum 1 homolog (S. cerevisiae)	0	1	0	0	1	1	2	1	0	2	0	0.53	0.35	0	no
ABCD3	ATP-binding cassette, sub-family D (ALD), member 3	0	0	0	1	0	0	0	4	5	0	0	0.58	0.34	0	no
AKR1C21	aldo-keto reductase family 1, member C21	2	0	0	0	1	0	3	3	1	2	4	0.48	0.34	0	no
AP2S1	adaptor-related protein complex 2, sigma 1 subunit	1	1	4	1	3	0	2	0	0	3	7	0.63	0.34	0	no
GSTP1	glutathione S-transferase, pi 1	3	1	2	16	0	1	4	15	18	1	5	0.81	0.34	0	no
MRPL12	mitochondrial ribosomal protein L12	0	3	3	3	0	4	7	6	5	4	8	0.5	0.34	0	no
PHB	prohibitin	9	6	7	7	10	6	13	19	8	4	6	0.54	0.34	0	no
SYNCRIP	synaptotagmin binding, cytoplasmic RNA interacting protein	0	0	1	0	1	2	1	0	0	0	1	0.56	0.34	0	no
ANXA1	annexin A1	0	0	1	0	2	1	0	0	0	0	0	0.57	0.33	0	no
AP2M1	adaptor-related protein complex 2, mu 1 subunit	0	3	6	0	1	0	0	0	0	4	14	0.84	0.33	0	no
CRYL1	crystallin, lambda 1	1	0	0	0	2	0	0	0	0	0	3	0.58	0.33	0	no
LETM1	leucine zipper-EF-hand containing transmembrane protein 1	1	1	1	4	1	4	7	4	3	0	2	0.54	0.33	0	no
SNRPG	small nuclear ribonucleoprotein polypeptide G	1	0	2	1	0	3	4	4	1	0	2	0.57	0.33	0	no
SPTAN1	spectrin alpha, non-erythrocytic 1	11	6	74	68	10	42	57	19	43	13	89	0.71	0.33	0	no
XYLB	xylulokinase homolog (H. influenzae)	1	0	0	1	0	0	2	3	2	4	0	0.54	0.33	0	no
EPB4.1L5	erythrocyte protein band 4.1-like 5	0	0	1	3	0	3	4	1	2	1	0	0.6	0.33	0	no
MYO1C	myosin IC	18	8	20	34	17	32	32	18	48	10	35	0.5	0.32	0	no
RPS5	ribosomal protein S5	0	0	1	0	1	1	3	0	1	0	0	0.53	0.32	0	no
ACOX3	acyl-Coenzyme A oxidase 3, pristanoyl	2	0	17	3	0	0	2	15	5	4	18	0.82	0.31	0	no
AMN	amnionless	0	0	1	2	1	3	3	1	1	0	0	0.55	0.31	0	no
ANPEP	alanyl (membrane) aminopeptidase	41	13	35	12	36	18	40	22	14	19	34	0.58	0.31	0	no
MYL9	myosin, light polypeptide 9, regulatory	0	9	8	12	2	18	7	12	9	7	12	0.59	0.31	0	no
RPL31	ribosomal protein L31	2	0	0	2	0	3	5	2	3	0	0	0.59	0.31	0	no
SNRPD3	small nuclear ribonucleoprotein D3	2	1	2	2	5	2	2	1	1	2	1	0.53	0.31	0	no
CAPZA1	capping protein (actin filament) muscle Z-line, alpha 1	1	0	0	0	2	1	1	2	0	0	1	0.49	0.3	0	no
LYZ2	lysozyme 2	4	0	0	6	2	6	3	3	5	0	0	0.64	0.3	0	no
SNRPD2	small nuclear ribonucleoprotein D2	3	2	1	2	2	4	10	3	3	0	3	0.52	0.3	0	no
TMOD3	tropomodulin 3	2	14	25	29	11	30	27	20	28	17	36	0.51	0.3	0	yes
ANXA2	annexin A2	1	0	1	2	3	2	0	1	1	0	4	0.53	0.29	0	no
AP3D1	adaptor-related protein complex 3, delta 1 subunit	1	0	0	0	0	1	7	0	0	0	0	0.53	0.29	0	no
MOCS1	molybdenum cofactor synthesis 1	0	0	0	1	0	0	3	5	2	0	0	0.53	0.29	0	no
PCCB	propionyl Coenzyme A carboxylase, beta polypeptide	2	0	7	2	0	0	5	11	3	7	8	0.56	0.29	0	no
RPS18	ribosomal protein S18	4	0	0	6	0	4	7	6	7	0	0	0.65	0.29	0	no
CALM1	calmodulin 1	0	6	10	13	0	15	11	12	16	4	20	0.56	0.28	0	no
LETMD1	LETM1 domain containing 1	1	0	0	0	2	1	2	1	0	0	0	0.49	0.28	0	no
AHCY	S-adenosylhomocysteine hydrolase	6	0	0	3	3	2	6	7	3	0	0	0.59	0.27	0	no
DLAT	dihydrolipoamide S-acetyltransferase (E2 component of pyruvate dehydrogenase complex)	10	6	5	4	10	4	18	12	4	11	5	0.49	0.27	0	no
GLUL	glutamate-ammonia ligase (glutamine synthetase)	0	0	1	2	0	0	5	1	1	3	6	0.5	0.27	0	no
HDDC3	HD domain containing 3	1	0	7	1	0	2	10	0	1	4	7	0.58	0.27	0	no
TPM3	tropomyosin 3, gamma	0	6	12	21	2	16	19	8	14	10	24	0.56	0.27	0	no
ACTR2	ARP2 actin-related protein 2	0	3	8	12	2	8	17	10	15	4	14	0.47	0.26	0	no
APOOL	apolipoprotein O-like	7	2	8	5	12	3	11	5	4	7	9	0.46	0.26	0	no
CLTB	clathrin, light polypeptide (Lcb)	0	2	2	0	0	2	3	0	8	2	10	0.46	0.26	0	no
IDH3G	isocitrate dehydrogenase 3 (NAD+), gamma	0	0	1	1	0	0	9	2	0	0	1	0.5	0.26	0	no
LACTB	lactamase, beta	0	4	12	11	2	11	22	3	5	6	10	0.57	0.26	0	no
MYO18A	myosin XVIIIA	2	0	4	7	0	5	8	0	15	0	6	0.59	0.26	0	no
CSNK2A1	casein kinase 2, alpha 1 polypeptide	0	0	1	0	2	1	0	2	4	0	2	0.4	0.25	0	no
HIST1H2AF	histone cluster 1, H2af	1	0	0	6	2	5	2	6	4	0	0	0.51	0.25	0	no
NPM1	nucleophosmin 1	1	1	3	2	3	0	8	5	3	3	11	0.4	0.25	0	no
SERBP1	serpine1 mRNA binding protein 1	1	1	1	0	3	0	5	0	0	1	4	0.47	0.25	0	no
SNRPA	small nuclear ribonucleoprotein polypeptide A	0	0	0	1	3	1	0	1	0	0	0	0.46	0.25	0	no
SNRPB	small nuclear ribonucleoprotein B	0	0	0	1	2	2	2	0	1	0	0	0.44	0.25	0	no
SPTBN1	spectrin beta, non-erythrocytic 1	9	2	26	32	2	32	41	7	26	3	39	0.57	0.25	0	no
TPM1	tropomyosin 1, alpha	4	13	18	40	4	47	47	17	26	19	29	0.49	0.25	0	no
TUBB2A	tubulin, beta 2A class IIA	20	0	1	24	1	9	8	33	18	1	0	0.9	0.25	0	no
ARPC2	actin related protein 2/3 complex, subunit 2	0	0	3	6	0	4	3	6	9	2	13	0.46	0.24	0	no
SRRM1	serine/arginine repetitive matrix 1	1	0	0	0	4	0	0	0	0	0	0	0.46	0.24	0	no
TUBB3	tubulin, beta 3 class III	8	0	0	9	2	3	7	18	13	0	0	0.6	0.24	0	no
UGT1A1	UDP glucuronosyltransferase 1 family, polypeptide A1	5	0	0	4	4	3	5	8	6	0	0	0.49	0.24	0	no
ACTN1	actinin, alpha 1	5	0	3	12	4	9	15	7	10	0	5	0.5	0.23	0	no
BCKDHA	branched chain ketoacid dehydrogenase E1, alpha polypeptide	2	2	4	21	1	10	35	7	5	3	6	0.55	0.23	0	no
D1PAS1	DNA segment, Chr 1, Pasteur Institute 1	0	1	1	1	4	0	4	0	2	0	1	0.45	0.23	0	no
SRSF3	serine/arginine-rich splicing factor 3	1	0	0	1	2	4	2	0	2	0	0	0.43	0.23	0	no
UBA52	ubiquitin A-52 residue ribosomal protein fusion product 1	7	0	0	7	5	6	3	7	8	0	0	0.56	0.23	0	no
DBT	dihydrolipoamide branched chain transacylase E2	18	7	13	66	8	56	80	49	18	12	13	0.51	0.22	0	no
RPL12	ribosomal protein L12	3	0	0	7	2	5	12	6	7	0	0	0.46	0.22	0	no
UGT1A7C	UDP glucuronosyltransferase 1 family, polypeptide A7C	5	0	0	4	4	4	7	7	4	0	0	0.47	0.22	0	no
MARC2	mitochondrial amidoxime reducing component 2	1	0	0	0	3	0	3	0	0	0	2	0.43	0.22	0	no
ACAD11	acyl-Coenzyme A dehydrogenase family, member 11	0	0	0	5	1	3	4	5	11	0	0	0.41	0.21	0	no
EIF3A	eukaryotic translation initiation factor 3, subunit A	0	0	1	0	4	0	2	0	0	0	0	0.4	0.21	0	no
GAPDH	glyceraldehyde-3-phosphate dehydrogenase	25	0	0	25	7	7	14	33	19	0	0	0.79	0.21	0	no
HIST1H1C	histone cluster 1, H1c	0	0	0	4	1	7	3	0	3	0	0	0.45	0.21	0	no
CHMP4B	charged multivesicular body protein 4B	0	1	0	4	0	4	11	5	3	0	3	0.41	0.2	0	yes
EZR	ezrin	0	0	1	1	1	1	3	6	5	7	4	0.28	0.2	0	no
HSPA1A	heat shock protein 1A	4	0	0	11	3	5	3	21	12	0	0	0.5	0.2	0	no
MYO1D	myosin ID	2	0	2	10	4	10	7	5	12	2	7	0.39	0.2	0	yes
RPS16	ribosomal protein S16	0	0	0	7	0	6	6	5	5	0	0	0.5	0.2	0	no
RPS3A1	ribosomal protein S3A1	0	0	2	0	0	4	7	2	2	1	2	0.35	0.2	0	no
EIF3E	eukaryotic translation initiation factor 3, subunit E	1	0	1	0	4	2	3	4	1	1	2	0.31	0.19	0	no
HIST1H2BB	histone cluster 1, H2bb	0	0	0	5	0	7	4	4	6	0	0	0.43	0.19	0	no
PDHX	pyruvate dehydrogenase complex, component X	1	0	0	0	2	0	6	0	0	3	0	0.38	0.19	0	no
DDX17	DEAD (Asp-Glu-Ala-Asp) box polypeptide 17	2	0	0	2	4	4	6	1	1	0	0	0.38	0.18	0	no
EIF3F	eukaryotic translation initiation factor 3, subunit F	1	0	0	0	5	0	0	3	0	0	0	0.36	0.18	0	no
LYZ1	lysozyme 1	2	0	0	1	3	6	3	3	1	0	0	0.36	0.18	0	no
NACA	nascent polypeptide-associated complex alpha polypeptide	0	0	0	5	2	5	8	5	6	1	0	0.33	0.17	0	no
PPIB	peptidylprolyl isomerase B	0	2	3	2	5	3	7	3	2	12	13	0.28	0.17	0	no
SUB1	SUB1 homolog (S. cerevisiae)	0	0	2	0	4	4	2	0	0	0	2	0.33	0.16	0	no
ACTBL2	actin, beta-like 2	7	3	1	38	1	37	21	28	41	4	1	0.46	0.15	0	no
AQP1	aquaporin 1	1	0	0	1	6	3	5	3	7	0	3	0.22	0.13	0	no
MYL12B	myosin, light chain 12B, regulatory	7	5	4	76	8	74	46	53	70	2	9	0.41	0.13	0	no
SLC9A3R1	solute carrier family 9 (sodium/hydrogen exchanger), member 3 regulator 1	3	0	2	1	2	0	4	2	1	22	17	0.27	0.13	0	yes
ALB	albumin	0	0	0	2	3	12	1	0	5	0	0	0.24	0.11	0	no
KRT1	keratin 1	8	0	0	10	14	20	9	6	10	0	0	0.31	0.1	0	no
SRSF1	serine/arginine-rich splicing factor 1	1	0	0	0	10	0	5	0	0	0	0	0.21	0.1	0	no
ORM1	orosomucoid 1	0	0	0	1	0	21	0	0	3	0	0	0.19	0.09	0	no
ACTA2	actin, alpha 2, smooth muscle, aorta	54	0	1	156	62	211	139	138	174	0	0	0.3	0.04	0	no
1700021F05RIK	RIKEN cDNA 1700021F05 gene	0	0	0	0	0	0	3	0	0	0	0	0	0	0	no
1810009J06RIK	RIKEN cDNA 1810009J06 gene	0	0	0	0	0	0	2	0	0	0	0	0	0	0	no
2310061I04RIK	RIKEN cDNA 2310061I04 gene	0	0	0	0	0	0	0	0	1	0	0	0	0	0	no
4732456N10RIK	RIKEN cDNA 4732456N10 gene	0	0	0	0	0	1	0	0	0	0	0	0	0	0	no
4933421I07RIK	RIKEN cDNA 4933421I07 gene	0	0	0	0	0	0	0	0	2	0	0	0	0	0	no
5830454E08RIK	RIKEN cDNA 5830454E08 gene	0	0	0	0	0	0	0	0	1	0	0	0	0	0	no
AADAC	arylacetamide deacetylase (esterase)	0	0	0	0	0	0	0	2	0	0	0	0	0	0	no
ABCB8	ATP-binding cassette, sub-family B (MDR/TAP), member 8	0	0	0	0	0	0	0	0	0	0	1	0	0	0	no
ABCC9	ATP-binding cassette, sub-family C (CFTR/MRP), member 9	0	0	0	0	0	0	1	0	0	0	0	0	0	0	no
ABCD1	ATP-binding cassette, sub-family D (ALD), member 1	0	0	0	0	0	0	0	0	1	0	0	0	0	0	no
ABCF1	ATP-binding cassette, sub-family F (GCN20), member 1	0	0	0	0	1	0	0	0	0	0	0	0	0	0	no
ACAA1B	acetyl-Coenzyme A acyltransferase 1B	0	0	0	0	0	0	0	2	0	0	0	0	0	0	no
ACAD12	acyl-Coenzyme A dehydrogenase family, member 12	0	0	0	0	0	5	7	0	0	0	0	0	0	0	no
ACP1	acid phosphatase 1, soluble	0	0	0	0	0	0	0	1	0	0	1	0	0	0	no
ACTN2	actinin alpha 2	0	0	0	0	0	0	1	0	0	0	0	0	0	0	no
ACTR10	ARP10 actin-related protein 10	0	0	0	0	0	0	1	0	1	0	0	0	0	0	no
ACTR3B	ARP3 actin-related protein 3B	0	0	0	0	0	0	1	1	0	0	0	0	0	0	no
ACY1	aminoacylase 1	0	0	0	0	0	0	0	1	0	0	0	0	0	0	no
ACYP1	acylphosphatase 1, erythrocyte (common) type	0	0	0	0	1	0	0	0	0	0	0	0	0	0	no
ADAM21	a disintegrin and metallopeptidase domain 21	0	0	0	0	0	0	0	0	1	0	0	0	0	0	no
ADARB2	adenosine deaminase, RNA-specific, B2	0	0	0	0	0	0	1	0	0	0	0	0	0	0	no
ADD1	adducin 1 (alpha)	0	0	0	0	0	0	0	0	1	0	1	0	0	0	no
ADD3	adducin 3 (gamma)	0	0	0	0	0	0	1	0	0	0	0	0	0	0	no
AGK	acylglycerol kinase	0	0	0	0	1	0	0	1	0	0	0	0	0	0	no
AIF1	allograft inflammatory factor 1	0	0	0	0	0	0	0	0	0	0	1	0	0	0	no
AIFM2	apoptosis-inducing factor, mitochondrion-associated 2	0	0	0	0	2	0	0	0	0	0	0	0	0	0	no
AIMP1	aminoacyl tRNA synthetase complex-interacting multifunctional protein 1	0	0	0	0	1	0	0	1	0	0	0	0	0	0	no
AK7	adenylate kinase 7	0	0	0	0	1	0	0	0	0	0	0	0	0	0	no
ALDH5A1	aldhehyde dehydrogenase family 5, subfamily A1	0	0	0	0	0	0	0	2	0	1	1	0	0	0	no
AMPD3	adenosine monophosphate deaminase 3	0	0	0	0	0	0	0	0	0	1	0	0	0	0	no
AMT	aminomethyltransferase	0	0	0	0	0	0	0	0	2	0	0	0	0	0	no
ANKHD1	ankyrin repeat and KH domain containing 1	0	0	0	0	0	0	0	1	0	0	0	0	0	0	no
ANKRD35	ankyrin repeat domain 35	0	0	0	0	0	0	0	0	1	0	0	0	0	0	no
ANKRD55	ankyrin repeat domain 55	0	0	0	0	1	0	0	0	0	0	0	0	0	0	no
ANXA4	annexin A4	0	0	0	0	0	0	0	1	0	0	0	0	0	0	no
AP3M1	adaptor-related protein complex 3, mu 1 subunit	0	0	0	0	0	0	1	0	0	0	0	0	0	0	no
AP3S1	adaptor-related protein complex 3, sigma 1 subunit	0	0	0	0	0	0	0	0	0	0	3	0	0	0	no
ARFGEF1	ADP-ribosylation factor guanine nucleotide-exchange factor 1(brefeldin A-inhibited)	0	0	0	0	0	0	0	0	1	0	0	0	0	0	no
ARHGEF1	Rho guanine nucleotide exchange factor (GEF) 1	0	0	0	0	0	0	0	0	1	0	0	0	0	0	no
ARHGEF33	Rho guanine nucleotide exchange factor (GEF) 33	0	0	0	0	0	0	0	0	1	0	1	0	0	0	no
ARL2	ADP-ribosylation factor-like 2	0	0	0	0	0	0	0	1	0	0	2	0	0	0	no
ARL6	ADP-ribosylation factor-like 6	0	0	0	0	0	0	0	0	0	0	1	0	0	0	no
ARL8A	ADP-ribosylation factor-like 8A	0	0	0	0	0	0	0	0	0	0	1	0	0	0	no
ARL8B	ADP-ribosylation factor-like 8B	0	0	0	0	0	0	0	1	0	0	0	0	0	0	yes
ASPA	aspartoacylase	0	0	0	0	0	0	0	1	0	0	0	0	0	0	no
ASPH	aspartate-beta-hydroxylase	0	0	0	0	0	0	1	1	0	0	0	0	0	0	no
ASPN	asporin	0	0	0	0	0	0	1	1	0	0	0	0	0	0	no
ATAD3A	ATPase family, AAA domain containing 3A	0	0	0	0	0	2	2	0	0	0	0	0	0	0	no
ATG2A	autophagy related 2A	0	0	0	0	0	0	0	0	1	0	0	0	0	0	no
ATL3	atlastin GTPase 3	0	0	0	0	0	0	0	1	0	0	0	0	0	0	no
ATP2B1	ATPase, Ca++ transporting, plasma membrane 1	0	0	0	0	0	0	0	0	0	2	0	0	0	0	no
B3GALNT1	UDP-GalNAc:betaGlcNAc beta 1,3-galactosaminyltransferase, polypeptide 1	0	0	0	0	0	0	0	0	1	0	0	0	0	0	no
B3GNT6	UDP-GlcNAc:betaGal beta-1,3-N-acetylglucosaminyltransferase 6 (core 3 synthase)	0	0	0	0	1	0	0	0	0	0	0	0	0	0	no
BAZ1B	bromodomain adjacent to zinc finger domain, 1B	0	0	0	0	0	0	0	1	0	0	0	0	0	0	no
BCAP31	B cell receptor associated protein 31	0	0	0	0	0	0	1	0	0	0	0	0	0	0	no
BCL11A	B cell CLL/lymphoma 11A (zinc finger protein)	0	0	0	0	0	0	0	1	0	0	0	0	0	0	no
BCL2L1	BCL2-like 1	0	0	0	0	0	0	0	1	0	0	0	0	0	0	no
BCLAF1	BCL2-associated transcription factor 1	0	0	0	0	2	0	0	0	0	0	0	0	0	0	no
BICD2	bicaudal D homolog 2 (Drosophila)	0	0	0	0	0	0	0	0	0	0	1	0	0	0	no
BLOC1S4	biogenesis of lysosomal organelles complex-1, subunit 4, cappuccino	0	0	0	0	0	0	0	1	0	0	0	0	0	0	no
BLVRA	biliverdin reductase A	0	0	0	0	0	0	1	1	0	0	0	0	0	0	no
BRAP	BRCA1 associated protein	0	0	0	0	1	0	0	0	0	0	0	0	0	0	no
BRE	brain and reproductive organ-expressed protein	0	0	0	0	0	0	0	1	0	0	0	0	0	0	no
BTF3	basic transcription factor 3	0	0	0	0	0	0	1	0	0	0	0	0	0	0	no
BTF3L4	basic transcription factor 3-like 4	0	0	0	0	0	0	2	0	0	0	1	0	0	0	no
C1RA	complement component 1, r subcomponent A	0	0	0	0	0	0	0	1	0	0	1	0	0	0	no
C77370	expressed sequence C77370	0	0	0	0	0	1	0	0	0	0	0	0	0	0	no
CAB39L	calcium binding protein 39-like	0	0	0	0	1	0	0	0	0	0	0	0	0	0	no
CACNA1G	calcium channel, voltage-dependent, T type, alpha 1G subunit	0	0	0	0	0	0	1	0	0	0	0	0	0	0	no
CALB2	calbindin 2	0	0	0	0	0	0	0	0	0	1	0	0	0	0	no
CALML4	calmodulin-like 4	0	0	0	0	0	0	0	2	0	0	5	0	0	0	no
CAMP	cathelicidin antimicrobial peptide	0	0	0	0	0	0	0	0	0	1	1	0	0	0	no
CAMSAP2	calmodulin regulated spectrin-associated protein family, member 2	0	0	0	0	0	0	0	0	1	0	0	0	0	0	no
CAPZB	capping protein (actin filament) muscle Z-line, beta	0	0	0	0	0	0	3	1	0	0	0	0	0	0	no
CARS2	cysteinyl-tRNA synthetase 2 (mitochondrial)(putative)	0	0	0	0	0	0	1	0	0	0	0	0	0	0	no
CASP7	caspase 7	0	0	0	0	0	0	0	0	0	0	1	0	0	0	no
CBLN4	cerebellin 4 precursor protein	0	0	0	0	0	1	0	0	0	0	0	0	0	0	no
CBS	cystathionine beta-synthase	0	0	0	0	0	0	0	1	0	0	0	0	0	0	no
CCBL2	cysteine conjugate-beta lyase 2	0	0	0	0	0	0	0	0	0	0	1	0	0	0	no
CD81	CD81 antigen	0	0	0	0	0	0	0	1	0	0	0	0	0	0	no
CDH5	cadherin 5	0	0	0	0	0	0	0	1	0	0	0	0	0	0	no
CDK5RAP2	CDK5 regulatory subunit associated protein 2	0	0	0	0	0	0	0	0	2	0	0	0	0	0	no
CDK5RAP3	CDK5 regulatory subunit associated protein 3	0	0	0	0	0	0	0	1	0	0	0	0	0	0	no
CDKN2B	cyclin-dependent kinase inhibitor 2B (p15, inhibits CDK4)	0	0	0	0	0	0	0	1	0	0	0	0	0	0	no
CEP192	centrosomal protein 192	0	0	0	0	0	0	0	1	0	0	0	0	0	0	no
CES1E	carboxylesterase 1E	0	0	0	0	1	0	0	1	0	0	0	0	0	0	no
CES2C	carboxylesterase 2C	0	0	0	0	1	0	0	1	0	0	0	0	0	0	no
CETN2	centrin 2	0	0	0	0	0	0	0	0	2	0	1	0	0	0	no
CHMP2A	charged multivesicular body protein 2A	0	0	0	0	0	0	0	0	0	0	1	0	0	0	no
CHMP6	charged multivesicular body protein 6	0	0	0	0	0	0	1	0	0	0	0	0	0	0	no
CLASP2	CLIP associating protein 2	0	0	0	0	1	0	0	0	0	0	0	0	0	0	no
CLIC4	chloride intracellular channel 4 (mitochondrial)	0	0	0	0	0	0	0	0	0	0	1	0	0	0	no
CLIP1	CAP-GLY domain containing linker protein 1	0	0	0	0	0	0	1	0	0	0	0	0	0	0	no
CMAS	cytidine monophospho-N-acetylneuraminic acid synthetase	0	0	0	0	0	0	0	1	0	0	0	0	0	0	no
CMC2	COX assembly mitochondrial protein 2	0	0	0	0	0	1	0	0	0	0	0	0	0	0	no
CMTM6	CKLF-like MARVEL transmembrane domain containing 6	0	0	0	0	0	1	0	1	0	0	0	0	0	0	no
COA4	cytochrome c oxidase assembly factor 4	0	0	0	0	0	0	0	1	0	0	0	0	0	0	no
COBL	cordon-bleu WH2 repeat	0	0	0	0	0	0	0	0	0	0	1	0	0	0	no
COL14A1	collagen, type XIV, alpha 1	0	0	0	0	0	0	12	0	0	0	0	0	0	0	no
COL18A1	collagen, type XVIII, alpha 1	0	0	0	0	2	0	0	0	0	0	0	0	0	0	no
COL4A5	collagen, type IV, alpha 5	0	0	0	0	0	0	0	0	1	0	0	0	0	0	no
COLEC11	collectin sub-family member 11	0	0	0	0	0	1	0	0	0	0	0	0	0	0	no
COMT	catechol-O-methyltransferase	0	0	0	0	0	0	0	0	2	0	0	0	0	0	no
COPS4	COP9 (constitutive photomorphogenic) homolog, subunit 4 (Arabidopsis thaliana)	0	0	0	0	0	0	1	2	0	0	2	0	0	0	no
COQ4	coenzyme Q4 homolog (yeast)	0	0	0	0	0	0	0	1	0	0	0	0	0	0	no
COX7C	cytochrome c oxidase subunit VIIc	0	0	0	0	0	0	0	0	0	0	1	0	0	0	no
CPNE2	copine II	0	0	0	0	1	0	0	0	0	0	0	0	0	0	no
CPSF7	cleavage and polyadenylation specific factor 7	0	0	0	0	1	0	0	0	0	0	0	0	0	0	no
CRIP2	cysteine rich protein 2	0	0	0	0	0	0	0	0	0	0	1	0	0	0	no
CRP	C-reactive protein, pentraxin-related	0	0	0	0	0	1	0	0	0	0	0	0	0	0	no
CRYM	crystallin, mu	0	0	0	0	1	0	0	0	0	0	0	0	0	0	no
CSNK2B	casein kinase 2, beta polypeptide	0	0	0	0	0	0	1	0	0	0	0	0	0	0	no
CTNNA3	catenin (cadherin associated protein), alpha 3	0	0	0	0	0	0	0	1	0	0	0	0	0	0	no
CTSA	cathepsin A	0	0	0	0	0	0	0	0	0	1	0	0	0	0	no
CTTN	cortactin	0	0	0	0	0	0	1	0	0	0	0	0	0	0	no
CYB5R3	cytochrome b5 reductase 3	0	0	0	0	0	0	0	2	0	0	2	0	0	0	no
CYP2J5	cytochrome P450, family 2, subfamily j, polypeptide 5	0	0	0	0	0	0	1	3	0	0	0	0	0	0	no
CYSTM1	cysteine-rich transmembrane module containing 1	0	0	0	0	0	0	0	0	0	0	1	0	0	0	no
D1ERTD622E	DNA segment, Chr 1, ERATO Doi 622, expressed	0	0	0	0	0	0	0	0	1	0	0	0	0	0	no
DACH2	dachshund 2 (Drosophila)	0	0	0	0	0	1	0	0	0	0	0	0	0	0	no
DAP3	death associated protein 3	0	0	0	0	0	0	1	1	0	0	0	0	0	0	no
DAPK1	death associated protein kinase 1	0	0	0	0	0	0	0	0	3	0	0	0	0	0	no
DBI	diazepam binding inhibitor	0	0	0	0	1	0	0	0	0	0	0	0	0	0	no
DCTN3	dynactin 3	0	0	0	0	0	0	0	0	0	0	2	0	0	0	no
DDAH1	dimethylarginine dimethylaminohydrolase 1	0	0	0	0	0	0	1	0	0	0	0	0	0	0	no
DDX3X	DEAD/H (Asp-Glu-Ala-Asp/His) box polypeptide 3, X-linked	0	0	0	0	1	0	0	0	1	0	0	0	0	0	no
DDX5	DEAD (Asp-Glu-Ala-Asp) box polypeptide 5	0	0	0	0	4	0	5	1	0	0	0	0	0	0	no
DEK	DEK oncogene (DNA binding)	0	0	0	0	2	1	6	0	2	0	0	0	0	0	no
DGCR8	DiGeorge syndrome critical region gene 8	0	0	0	0	0	0	0	0	0	0	1	0	0	0	no
DHRS7B	dehydrogenase/reductase (SDR family) member 7B	0	0	0	0	0	0	0	2	0	0	0	0	0	0	no
DIAP2	diaphanous homolog 2 (Drosophila)	0	0	0	0	0	0	0	1	0	0	0	0	0	0	no
DKC1	dyskeratosis congenita 1, dyskerin	0	0	0	0	1	0	0	0	0	0	0	0	0	0	no
DLG3	discs, large homolog 3 (Drosophila)	0	0	0	0	0	1	0	0	0	0	0	0	0	0	no
DMP1	dentin matrix protein 1	0	0	0	0	0	0	0	0	1	0	0	0	0	0	no
DNAH9	dynein, axonemal, heavy chain 9	0	0	0	0	0	0	0	1	0	0	0	0	0	0	no
DNAJC10	DnaJ (Hsp40) homolog, subfamily C, member 10	0	0	0	0	0	0	0	0	0	0	1	0	0	0	no
DNAJC15	DnaJ (Hsp40) homolog, subfamily C, member 15	0	0	0	0	1	0	0	0	0	0	0	0	0	0	no
DNPEP	aspartyl aminopeptidase	0	0	0	0	0	0	1	0	0	0	0	0	0	0	no
DOCK9	dedicator of cytokinesis 9	0	0	0	0	0	0	1	0	1	1	0	0	0	0	no
DOPEY2	dopey family member 2	0	0	0	0	0	0	0	0	4	0	0	0	0	0	no
DPM1	dolichol-phosphate (beta-D) mannosyltransferase 1	0	0	0	0	0	0	0	0	1	0	0	0	0	0	no
DRAP1	Dr1 associated protein 1 (negative cofactor 2 alpha)	0	0	0	0	0	0	1	0	0	0	0	0	0	0	no
DRG1	developmentally regulated GTP binding protein 1	0	0	0	0	0	0	0	1	0	0	0	0	0	0	no
DYNC1H1	dynein cytoplasmic 1 heavy chain 1	0	0	0	0	0	0	5	0	0	0	0	0	0	0	no
DYNC1LI1	dynein cytoplasmic 1 light intermediate chain 1	0	0	0	0	0	0	1	0	0	0	0	0	0	0	no
DYSF	dysferlin	0	0	0	0	1	0	0	0	0	0	0	0	0	0	no
EDF1	endothelial differentiation-related factor 1	0	0	0	0	1	0	1	0	0	0	0	0	0	0	no
EFCAB2	EF-hand calcium binding domain 2	0	0	0	0	0	0	0	0	1	0	0	0	0	0	no
EHD2	EH-domain containing 2	0	0	0	0	0	0	0	1	0	1	0	0	0	0	no
EIF1AX	eukaryotic translation initiation factor 1A, X-linked	0	0	0	0	0	0	5	0	0	0	0	0	0	0	no
EIF2AK2	eukaryotic translation initiation factor 2-alpha kinase 2	0	0	0	0	0	0	0	0	1	0	0	0	0	0	no
EIF2S2	eukaryotic translation initiation factor 2, subunit 2 (beta)	0	0	0	0	0	0	1	0	0	0	0	0	0	0	no
EIF3G	eukaryotic translation initiation factor 3, subunit G	0	0	0	0	0	0	0	1	0	0	0	0	0	0	no
EIF3H	eukaryotic translation initiation factor 3, subunit H	0	0	0	0	0	0	1	0	0	0	0	0	0	0	no
EIF3I	eukaryotic translation initiation factor 3, subunit I	0	0	0	0	0	0	1	0	0	0	1	0	0	0	no
EIF3L	eukaryotic translation initiation factor 3, subunit L	0	0	0	0	2	0	6	3	1	1	1	0	0	0	no
EIF5	eukaryotic translation initiation factor 5	0	0	0	0	1	0	0	0	0	0	0	0	0	0	no
EIF5B	eukaryotic translation initiation factor 5B	0	0	0	0	0	0	7	0	0	0	0	0	0	0	no
EIF6	eukaryotic translation initiation factor 6	0	0	0	0	0	0	0	1	1	0	1	0	0	0	no
EPN1	epsin 1	0	0	0	0	0	0	0	0	0	0	1	0	0	0	no
EPPK1	epiplakin 1	0	0	0	0	0	1	0	0	0	0	0	0	0	0	no
ERCC6	excision repair cross-complementing rodent repair deficiency, complementation group 6	0	0	0	0	0	0	0	1	0	0	0	0	0	0	no
ETFDH	electron transferring flavoprotein, dehydrogenase	0	0	0	0	0	0	0	2	0	0	0	0	0	0	no
EWSR1	Ewing sarcoma breakpoint region 1	0	0	0	0	1	0	0	0	0	2	0	0	0	0	no
EXOC1	exocyst complex component 1	0	0	0	0	0	0	0	1	0	0	0	0	0	0	no
FAAH	fatty acid amide hydrolase	0	0	0	0	0	0	0	0	0	0	1	0	0	0	no
FAM151A	family with sequence simliarity 151, member A	0	0	0	0	0	0	1	0	0	1	0	0	0	0	no
FAM173A	family with sequence similarity 173, member A	0	0	0	0	0	0	0	0	1	0	0	0	0	0	no
FAM220A	family with sequence similarity 220, member A	0	0	0	0	0	0	0	1	0	0	0	0	0	0	no
FAM96B	family with sequence similarity 96, member B	0	0	0	0	0	0	0	0	0	0	1	0	0	0	no
FAM98A	family with sequence similarity 98, member A	0	0	0	0	0	0	1	1	0	0	0	0	0	0	no
FAT1	FAT tumor suppressor homolog 1 (Drosophila)	0	0	0	0	0	0	0	1	0	0	0	0	0	0	no
FAT3	FAT tumor suppressor homolog 3 (Drosophila)	0	0	0	0	0	0	0	0	1	0	0	0	0	0	no
FGF7	fibroblast growth factor 7	0	0	0	0	0	0	0	1	0	0	0	0	0	0	no
FGFBP3	fibroblast growth factor binding protein 3	0	0	0	0	0	1	3	0	0	0	0	0	0	0	no
FGFR2	fibroblast growth factor receptor 2	0	0	0	0	0	0	0	1	0	0	0	0	0	0	no
FHL1	four and a half LIM domains 1	0	0	0	0	0	0	1	1	0	0	0	0	0	0	no
FHL2	four and a half LIM domains 2	0	0	0	0	0	0	0	0	0	2	0	0	0	0	no
FIGNL1	fidgetin-like 1	0	0	0	0	1	0	0	0	0	0	0	0	0	0	no
FKBP2	FK506 binding protein 2	0	0	0	0	1	0	0	0	0	0	0	0	0	0	no
FMO5	flavin containing monooxygenase 5	0	0	0	0	0	0	0	0	1	0	0	0	0	0	no
FNTA	farnesyltransferase, CAAX box, alpha	0	0	0	0	0	0	0	1	0	0	0	0	0	0	no
FSD1L	fibronectin type III and SPRY domain containing 1-like	0	0	0	0	0	0	1	0	0	0	0	0	0	0	no
FUS	fused in sarcoma	0	0	0	0	2	0	1	0	0	0	0	0	0	0	no
G3BP2	GTPase activating protein (SH3 domain) binding protein 2	0	0	0	0	0	0	0	0	0	0	1	0	0	0	no
GALK1	galactokinase 1	0	0	0	0	0	0	0	1	0	0	1	0	0	0	no
GAREM	GRB2 associated, regulator of MAPK1	0	0	0	0	0	1	0	1	0	0	0	0	0	0	no
GAS2	growth arrest specific 2	0	0	0	0	0	0	2	3	0	0	2	0	0	0	no
GEMIN8	gem (nuclear organelle) associated protein 8	0	0	0	0	0	1	0	0	0	0	0	0	0	0	no
GLG1	golgi apparatus protein 1	0	0	0	0	0	0	1	1	3	0	0	0	0	0	no
GLIPR2	GLI pathogenesis-related 2	0	0	0	0	0	0	0	1	0	0	0	0	0	0	no
GM10334	predicted gene 10334	0	0	0	0	2	0	1	0	0	0	0	0	0	0	no
GM11437	predicted gene 11437	0	0	0	0	1	0	0	0	0	0	0	0	0	0	no
GM16519	predicted gene, 16519	0	0	0	0	0	0	0	1	0	0	0	0	0	0	no
GM166	predicted gene 166	0	0	0	0	0	0	0	1	0	0	0	0	0	0	no
GM21853	predicted gene, 21853	0	0	0	0	0	0	0	1	0	0	0	0	0	0	no
GM4149	predicted pseudogene 4149	0	0	0	0	0	0	0	0	0	0	1	0	0	0	no
GM4529	predicted gene 4529	0	0	0	0	0	0	0	0	0	0	1	0	0	0	no
GM4847	predicted gene 4847	0	0	0	0	0	0	1	0	0	0	0	0	0	0	no
GM5414	predicted gene 5414	0	0	0	0	1	0	0	0	0	0	0	0	0	0	no
GM5483	predicted gene 5483	0	0	0	0	0	0	1	0	0	0	0	0	0	0	no
GM5611	predicted gene 5611	0	0	0	0	0	0	1	0	0	0	0	0	0	0	no
GM6180	predicted pseudogene 6180	0	0	0	0	0	0	0	0	0	1	1	0	0	0	no
GM6432	predicted gene 6432	0	0	0	0	1	0	0	0	0	0	0	0	0	0	no
GM6489	predicted gene 6489	0	0	0	0	1	0	0	0	0	0	0	0	0	0	no
GM7251	predicted pseudogene 7251	0	0	0	0	0	0	0	0	0	1	0	0	0	0	no
GM7308	predicted pseudogene 7308	0	0	0	0	0	0	0	0	0	0	1	0	0	0	no
GM8394	predicted gene 8394	0	0	0	0	0	0	0	0	0	0	1	0	0	0	no
GNAI2	guanine nucleotide binding protein (G protein), alpha inhibiting 2	0	0	0	0	0	0	1	0	1	0	0	0	0	0	no
GNB2L1	guanine nucleotide binding protein (G protein), beta polypeptide 2 like 1	0	0	0	0	0	0	1	0	0	0	2	0	0	0	no
GNPDA1	glucosamine-6-phosphate deaminase 1	0	0	0	0	2	0	0	1	2	0	0	0	0	0	no
GOLGA4	golgi autoantigen, golgin subfamily a, 4	0	0	0	0	0	0	0	3	2	0	0	0	0	0	no
GPRASP1	G protein-coupled receptor associated sorting protein 1	0	0	0	0	0	0	0	1	0	0	0	0	0	0	no
GRM2	glutamate receptor, metabotropic 2	0	0	0	0	0	0	1	0	0	0	0	0	0	0	no
GSTM5	glutathione S-transferase, mu 5	0	0	0	0	0	0	0	0	1	1	1	0	0	0	no
H1F0	H1 histone family, member 0	0	0	0	0	0	2	1	0	0	0	0	0	0	0	no
H1FX	H1 histone family, member X	0	0	0	0	0	0	0	0	1	0	0	0	0	0	no
H6PD	hexose-6-phosphate dehydrogenase (glucose 1-dehydrogenase)	0	0	0	0	0	0	0	1	0	0	0	0	0	0	no
HARS2	histidyl-tRNA synthetase 2, mitochondrial (putative)	0	0	0	0	0	0	0	1	0	0	0	0	0	0	no
HAS3	hyaluronan synthase 3	0	0	0	0	0	1	0	0	0	0	0	0	0	0	no
HCN3	hyperpolarization-activated, cyclic nucleotide-gated K+ 3	0	0	0	0	0	0	0	1	0	0	0	0	0	0	no
HDGF	hepatoma-derived growth factor	0	0	0	0	0	1	3	1	0	0	0	0	0	0	no
HDHD2	haloacid dehalogenase-like hydrolase domain containing 2	0	0	0	0	0	0	0	1	0	0	0	0	0	0	no
HMGA1	high mobility group AT-hook 1	0	0	0	0	0	0	1	0	0	0	1	0	0	0	no
HMGB1	high mobility group box 1	0	0	0	0	5	0	15	0	0	0	0	0	0	0	no
HMGB2	high mobility group box 2	0	0	0	0	1	0	1	0	0	0	0	0	0	0	no
HMGB3	high mobility group box 3	0	0	0	0	1	1	0	0	1	0	0	0	0	0	no
HNRNPA1	heterogeneous nuclear ribonucleoprotein A1	0	0	0	0	1	0	1	0	0	0	0	0	0	0	no
HNRNPA3	heterogeneous nuclear ribonucleoprotein A3	0	0	0	0	2	0	3	0	0	0	1	0	0	0	no
HNRNPL	heterogeneous nuclear ribonucleoprotein L	0	0	0	0	0	2	1	0	0	0	0	0	0	0	no
HPX	hemopexin	0	0	0	0	0	1	0	0	0	0	0	0	0	0	no
HSD11B1	hydroxysteroid 11-beta dehydrogenase 1	0	0	0	0	0	0	0	3	1	0	0	0	0	0	no
HSD17B12	hydroxysteroid (17-beta) dehydrogenase 12	0	0	0	0	0	1	0	2	0	0	0	0	0	0	no
HYPK	huntingtin interacting protein K	0	0	0	0	0	0	0	0	0	0	1	0	0	0	no
IGBP1	immunoglobulin (CD79A) binding protein 1	0	0	0	0	0	0	1	0	0	0	0	0	0	0	no
IGHG3	Immunoglobulin heavy constant gamma 3	0	0	0	0	0	0	0	0	0	0	2	0	0	0	no
IGKV4-62	immunoglobulin kappa variable 4-62	0	0	0	0	0	0	0	1	1	0	0	0	0	0	no
IGLC2	immunoglobulin lambda constant 2	0	0	0	0	0	0	0	0	2	0	0	0	0	0	no
IKBKE	inhibitor of kappaB kinase epsilon	0	0	0	0	0	0	0	0	1	0	0	0	0	0	no
IL1R1	interleukin 1 receptor, type I	0	0	0	0	0	0	0	0	1	0	0	0	0	0	no
ILVBL	ilvB (bacterial acetolactate synthase)-like	0	0	0	0	0	0	0	1	0	0	0	0	0	0	no
IMPA2	inositol (myo)-1(or 4)-monophosphatase 2	0	0	0	0	1	0	0	0	0	0	0	0	0	0	no
IPO7	importin 7	0	0	0	0	0	0	0	1	0	0	0	0	0	0	no
IST1	increased sodium tolerance 1 homolog (yeast)	0	0	0	0	1	0	0	4	0	0	2	0	0	0	yes
ITGA1	integrin alpha 1	0	0	0	0	0	0	0	0	0	0	1	0	0	0	no
ITGA3	integrin alpha 3	0	0	0	0	0	1	0	0	0	0	0	0	0	0	no
ITGA5	integrin alpha 5 (fibronectin receptor alpha)	0	0	0	0	0	0	1	0	0	0	0	0	0	0	no
ITGB5	integrin beta 5	0	0	0	0	0	0	1	0	0	0	0	0	0	0	no
ITPKC	inositol 1,4,5-trisphosphate 3-kinase C	0	0	0	0	0	0	0	1	0	0	0	0	0	0	no
ITSN1	intersectin 1 (SH3 domain protein 1A)	0	0	0	0	0	0	0	2	0	0	0	0	0	0	no
KALRN	kalirin, RhoGEF kinase	0	0	0	0	0	0	2	0	0	0	0	0	0	0	no
KCNH7	potassium voltage-gated channel, subfamily H (eag-related), member 7	0	0	0	0	0	0	0	0	1	0	0	0	0	0	no
KCTD12	potassium channel tetramerisation domain containing 12	0	0	0	0	0	0	0	1	0	0	0	0	0	0	no
KCTD6	potassium channel tetramerisation domain containing 6	0	0	0	0	0	0	0	1	0	0	0	0	0	0	no
KIF6	kinesin family member 6	0	0	0	0	0	0	0	1	0	0	0	0	0	0	no
KMT2B	lysine (K)-specific methyltransferase 2B	0	0	0	0	1	0	0	0	0	0	0	0	0	0	no
KPNA7	karyopherin alpha 7 (importin alpha 8)	0	0	0	0	0	1	0	0	0	0	0	0	0	0	no
KRR1	KRR1, small subunit (SSU) processome component, homolog (yeast)	0	0	0	0	0	0	0	1	0	0	0	0	0	0	no
KRT10	keratin 10	0	0	0	0	0	1	0	0	0	0	0	0	0	0	no
KRT5	keratin 5	0	0	0	0	0	1	2	0	2	0	0	0	0	0	no
KRT9	keratin 9	0	0	0	0	0	3	0	0	6	0	0	0	0	0	no
LAD1	ladinin	0	0	0	0	0	0	0	0	0	1	1	0	0	0	no
LAMB2	laminin, beta 2	0	0	0	0	0	1	0	0	0	0	0	0	0	0	no
LAMTOR1	late endosomal/lysosomal adaptor, MAPK and MTOR activator 1	0	0	0	0	0	0	0	0	0	0	1	0	0	0	yes
LANCL1	LanC (bacterial lantibiotic synthetase component C)-like 1	0	0	0	0	0	0	0	0	1	1	0	0	0	0	no
LARP7	La ribonucleoprotein domain family, member 7	0	0	0	0	0	0	1	0	0	0	0	0	0	0	no
LBP	lipopolysaccharide binding protein	0	0	0	0	0	0	0	0	0	0	1	0	0	0	no
LDLRAD1	low density lipoprotein receptor class A domain containing 1	0	0	0	0	1	0	0	0	0	0	0	0	0	0	no
LGALS1	lectin, galactose binding, soluble 1	0	0	0	0	0	0	1	0	0	0	0	0	0	0	no
LIMS1	LIM and senescent cell antigen-like domains 1	0	0	0	0	0	0	1	0	0	0	0	0	0	0	no
LIN7A	lin-7 homolog A (C. elegans)	0	0	0	0	0	0	1	0	0	0	0	0	0	0	no
LMAN1	lectin, mannose-binding, 1	0	0	0	0	0	0	0	0	1	0	0	0	0	0	no
LPL	lipoprotein lipase	0	0	0	0	0	0	1	0	0	0	0	0	0	0	no
LRCH4	leucine-rich repeats and calponin homology (CH) domain containing 4	0	0	0	0	0	0	2	0	0	0	0	0	0	0	no
LRRC47	leucine rich repeat containing 47	0	0	0	0	0	0	1	0	0	0	0	0	0	0	no
LRRC59	leucine rich repeat containing 59	0	0	0	0	1	0	0	0	0	0	0	0	0	0	no
LRRC8A	leucine rich repeat containing 8A	0	0	0	0	0	2	0	0	0	0	0	0	0	0	no
LRRFIP2	leucine rich repeat (in FLII) interacting protein 2	0	0	0	0	0	0	1	0	1	0	0	0	0	0	no
LRSAM1	leucine rich repeat and sterile alpha motif containing 1	0	0	0	0	0	0	0	0	1	0	0	0	0	0	no
LRTM2	leucine-rich repeats and transmembrane domains 2	0	0	0	0	0	0	0	1	0	0	0	0	0	0	no
LSAMP	limbic system-associated membrane protein	0	0	0	0	0	0	0	1	0	0	0	0	0	0	no
LSP1	lymphocyte specific 1	0	0	0	0	0	0	0	0	0	0	1	0	0	0	no
MACF1	microtubule-actin crosslinking factor 1	0	0	0	0	0	0	4	0	0	0	0	0	0	0	no
MAGT1	magnesium transporter 1	0	0	0	0	0	0	2	0	0	0	0	0	0	0	no
MAN2A1	mannosidase 2, alpha 1	0	0	0	0	0	0	0	0	1	0	0	0	0	0	no
MANF	mesencephalic astrocyte-derived neurotrophic factor	0	0	0	0	0	0	0	1	0	0	0	0	0	0	no
MAP7D1	MAP7 domain containing 1	0	0	0	0	0	0	0	0	1	0	0	0	0	0	no
MAT1A	methionine adenosyltransferase I, alpha	0	0	0	0	0	0	0	1	0	0	0	0	0	0	no
MAVS	mitochondrial antiviral signaling protein	0	0	0	0	0	0	0	1	0	0	0	0	0	0	no
MCAM	melanoma cell adhesion molecule	0	0	0	0	0	1	0	0	0	0	0	0	0	0	no
MCM4	minichromosome maintenance deficient 4 homolog (S. cerevisiae)	0	0	0	0	0	1	0	0	0	0	0	0	0	0	no
MECP2	methyl CpG binding protein 2	0	0	0	0	0	0	0	1	1	0	0	0	0	0	no
METTL21C	methyltransferase like 21C	0	0	0	0	0	0	0	1	0	0	0	0	0	0	no
MPP6	membrane protein, palmitoylated 6 (MAGUK p55 subfamily member 6)	0	0	0	0	0	1	0	0	0	0	0	0	0	0	no
MPST	mercaptopyruvate sulfurtransferase	0	0	0	0	0	0	0	0	0	0	1	0	0	0	no
MPV17	MpV17 mitochondrial inner membrane protein	0	0	0	0	0	0	0	1	0	0	0	0	0	0	no
MRPL13	mitochondrial ribosomal protein L13	0	0	0	0	0	0	0	1	0	1	0	0	0	0	no
MRPL16	mitochondrial ribosomal protein L16	0	0	0	0	0	0	0	1	0	0	0	0	0	0	no
MRPL19	mitochondrial ribosomal protein L19	0	0	0	0	0	0	0	1	0	0	0	0	0	0	no
MRPL21	mitochondrial ribosomal protein L21	0	0	0	0	0	0	1	0	0	0	0	0	0	0	no
MRPL24	mitochondrial ribosomal protein L24	0	0	0	0	0	0	1	0	0	0	0	0	0	0	no
MRPL42	mitochondrial ribosomal protein L42	0	0	0	0	0	0	0	0	0	0	1	0	0	0	no
MRPL44	mitochondrial ribosomal protein L44	0	0	0	0	0	0	1	1	0	0	0	0	0	0	no
MRPL45	mitochondrial ribosomal protein L45	0	0	0	0	0	0	0	1	0	0	0	0	0	0	no
MRPL46	mitochondrial ribosomal protein L46	0	0	0	0	0	1	2	2	0	0	0	0	0	0	no
MRPL55	mitochondrial ribosomal protein L55	0	0	0	0	0	1	0	0	0	1	3	0	0	0	no
MRPS14	mitochondrial ribosomal protein S14	0	0	0	0	0	0	1	0	0	0	0	0	0	0	no
MRPS22	mitochondrial ribosomal protein S22	0	0	0	0	0	0	1	1	1	1	1	0	0	0	no
MRPS5	mitochondrial ribosomal protein S5	0	0	0	0	0	0	0	1	0	0	0	0	0	0	no
MT-ND1	mitochondrially encoded NADH dehydrogenase 1	0	0	0	0	0	0	1	2	0	2	1	0	0	0	no
MT-ND4	mitochondrially encoded NADH dehydrogenase 4	0	0	0	0	0	1	0	0	0	0	0	0	0	0	no
MTFP1	mitochondrial fission process 1	0	0	0	0	0	0	0	0	0	0	1	0	0	0	no
MUG1	murinoglobulin 1	0	0	0	0	0	1	0	0	0	0	0	0	0	0	no
MYBPC1	myosin binding protein C, slow-type	0	0	0	0	0	0	0	1	0	0	0	0	0	0	no
MYCS	myc-like oncogene, s-myc protein	0	0	0	0	0	0	1	0	0	0	0	0	0	0	no
MYL4	myosin, light polypeptide 4	0	0	0	0	0	3	1	0	1	1	0	0	0	0	no
MYLK2	myosin, light polypeptide kinase 2, skeletal muscle	0	0	0	0	1	0	0	0	0	0	0	0	0	0	no
MYO7A	myosin VIIA	0	0	0	0	0	0	2	0	0	0	0	0	0	0	no
NAPSA	napsin A aspartic peptidase	0	0	0	0	1	0	0	0	0	0	0	0	0	0	no
NARF	nuclear prelamin A recognition factor	0	0	0	0	0	0	0	1	0	0	0	0	0	0	no
NCEH1	neutral cholesterol ester hydrolase 1	0	0	0	0	0	0	0	1	0	0	2	0	0	0	no
NCSTN	nicastrin	0	0	0	0	1	0	0	0	0	0	0	0	0	0	yes
NDST2	N-deacetylase/N-sulfotransferase (heparan glucosaminyl) 2	0	0	0	0	0	0	1	0	0	0	0	0	0	0	no
NDUFA1	NADH dehydrogenase (ubiquinone) 1 alpha subcomplex, 1	0	0	0	0	0	0	0	1	0	0	0	0	0	0	no
NDUFB9	NADH dehydrogenase (ubiquinone) 1 beta subcomplex, 9	0	0	0	0	0	0	1	0	1	0	0	0	0	0	no
NECAP2	NECAP endocytosis associated 2	0	0	0	0	0	0	0	1	0	0	0	0	0	0	no
NEDD4	neural precursor cell expressed, developmentally down-regulated 4	0	0	0	0	0	0	0	1	0	0	0	0	0	0	no
NEFH	neurofilament, heavy polypeptide	0	0	0	0	0	0	0	1	0	0	0	0	0	0	no
NFYA	nuclear transcription factor-Y alpha	0	0	0	0	0	0	0	0	0	1	0	0	0	0	no
NHP2L1	NHP2 non-histone chromosome protein 2-like 1 (S. cerevisiae)	0	0	0	0	0	0	1	0	0	0	0	0	0	0	no
NIT1	nitrilase 1	0	0	0	0	0	0	0	1	0	0	0	0	0	0	no
NKAPL	NFKB activating protein-like	0	0	0	0	0	0	0	0	0	0	1	0	0	0	no
NLRP12	NLR family, pyrin domain containing 12	0	0	0	0	0	0	0	0	1	0	0	0	0	0	no
NOLC1	nucleolar and coiled-body phosphoprotein 1	0	0	0	0	0	0	1	0	0	0	0	0	0	0	no
NPW	neuropeptide W	0	0	0	0	0	0	0	0	1	0	0	0	0	0	no
NR0B1	nuclear receptor subfamily 0, group B, member 1	0	0	0	0	0	0	0	1	0	0	0	0	0	0	no
NSFL1C	NSFL1 (p97) cofactor (p47)	0	0	0	0	0	0	2	0	0	0	0	0	0	0	no
NSUN2	NOL1/NOP2/Sun domain family member 2	0	0	0	0	0	0	1	0	0	0	0	0	0	0	no
NT5C2	5'-nucleotidase, cytosolic II	0	0	0	0	0	0	0	0	0	0	1	0	0	0	no
NUBPL	nucleotide binding protein-like	0	0	0	0	0	0	0	1	0	0	0	0	0	0	no
NUDT10	nudix (nucleoside diphosphate linked moiety X)-type motif 10	0	0	0	0	0	0	1	0	0	0	0	0	0	0	no
NUDT21	nudix (nucleoside diphosphate linked moiety X)-type motif 21	0	0	0	0	0	0	0	0	0	1	0	0	0	0	no
NUP210L	nucleoporin 210-like	0	0	0	0	0	0	0	0	1	0	0	0	0	0	no
NXPE4	neurexophilin and PC-esterase domain family, member 4	0	0	0	0	0	0	0	1	0	0	0	0	0	0	no
OAS1H	2'-5' oligoadenylate synthetase 1H	0	0	0	0	0	0	0	0	1	0	0	0	0	0	no
OAT	ornithine aminotransferase	0	0	0	0	0	0	0	1	0	1	1	0	0	0	no
OLFR552	olfactory receptor 552	0	0	0	0	0	0	0	0	0	0	1	0	0	0	no
OSBPL3	oxysterol binding protein-like 3	0	0	0	0	0	0	0	1	0	0	0	0	0	0	no
OSBPL8	oxysterol binding protein-like 8	0	0	0	0	0	0	0	1	0	0	0	0	0	0	no
OXNAD1	oxidoreductase NAD-binding domain containing 1	0	0	0	0	0	0	1	0	0	0	0	0	0	0	no
P2RY6	pyrimidinergic receptor P2Y, G-protein coupled, 6	0	0	0	0	0	0	0	0	0	1	1	0	0	0	no
PA2G4	proliferation-associated 2G4	0	0	0	0	0	0	0	0	0	0	2	0	0	0	no
PABPC2	poly(A) binding protein, cytoplasmic 2	0	0	0	0	0	0	0	0	0	1	0	0	0	0	no
PAFAH2	platelet-activating factor acetylhydrolase 2	0	0	0	0	0	0	0	1	0	0	0	0	0	0	no
PALLD	palladin, cytoskeletal associated protein	0	0	0	0	1	0	0	0	0	0	0	0	0	0	no
PALM3	paralemmin 3	0	0	0	0	0	0	0	0	1	0	0	0	0	0	no
PAQR6	progestin and adipoQ receptor family member VI	0	0	0	0	0	0	0	1	0	0	0	0	0	0	no
PARD3	par-3 family cell polarity regulator	0	0	0	0	3	0	0	0	0	0	0	0	0	0	no
PARD6B	par-6 family cell polarity regulator beta	0	0	0	0	0	0	1	0	0	0	0	0	0	0	no
PCBP2	poly(rC) binding protein 2	0	0	0	0	0	0	0	1	0	0	0	0	0	0	no
PCGF6	polycomb group ring finger 6	0	0	0	0	0	0	0	0	1	0	0	0	0	0	no
PCK1	phosphoenolpyruvate carboxykinase 1, cytosolic	0	0	0	0	1	0	0	0	0	0	0	0	0	0	no
PCP2	Purkinje cell protein 2 (L7)	0	0	0	0	0	0	1	0	0	0	0	0	0	0	no
PDAP1	PDGFA associated protein 1	0	0	0	0	0	0	4	0	0	0	0	0	0	0	no
PDCD10	programmed cell death 10	0	0	0	0	0	0	0	0	1	0	0	0	0	0	no
PDCD2L	programmed cell death 2-like	0	0	0	0	0	0	0	0	1	0	0	0	0	0	no
PDK2	pyruvate dehydrogenase kinase, isoenzyme 2	0	0	0	0	0	0	1	1	0	0	1	0	0	0	no
PDXK	pyridoxal (pyridoxine, vitamin B6) kinase	0	0	0	0	0	0	0	1	0	3	1	0	0	0	no
PDZRN3	PDZ domain containing RING finger 3	0	0	0	0	0	0	0	1	0	0	0	0	0	0	no
PET117	PET117 homolog (S. cerevisiae)	0	0	0	0	1	0	0	0	0	0	0	0	0	0	no
PF4	platelet factor 4	0	0	0	0	1	0	0	0	0	0	0	0	0	0	no
PFKFB1	6-phosphofructo-2-kinase/fructose-2,6-biphosphatase 1	0	0	0	0	0	0	1	0	0	0	0	0	0	0	no
PGK1	phosphoglycerate kinase 1	0	0	0	0	2	0	0	0	0	0	0	0	0	0	no
PGLS	6-phosphogluconolactonase	0	0	0	0	0	0	1	0	0	0	0	0	0	0	no
PIGS	phosphatidylinositol glycan anchor biosynthesis, class S	0	0	0	0	0	0	0	1	0	0	0	0	0	0	yes
PKHD1L1	polycystic kidney and hepatic disease 1-like 1	0	0	0	0	0	0	0	0	1	0	0	0	0	0	no
PKLR	pyruvate kinase liver and red blood cell	0	0	0	0	0	0	0	0	0	1	0	0	0	0	no
PLEKHA7	pleckstrin homology domain containing, family A member 7	0	0	0	0	0	0	0	1	0	0	0	0	0	0	no
PLEKHG3	pleckstrin homology domain containing, family G (with RhoGef domain) member 3	0	0	0	0	0	0	0	0	0	0	1	0	0	0	no
PLK5	polo-like kinase 5	0	0	0	0	0	0	1	0	0	0	0	0	0	0	no
PLS1	plastin 1 (I-isoform)	0	0	0	0	0	0	0	0	1	0	0	0	0	0	no
PLSCR2	phospholipid scramblase 2	0	0	0	0	0	0	0	0	0	0	1	0	0	0	no
PNPLA8	patatin-like phospholipase domain containing 8	0	0	0	0	1	0	0	0	0	0	0	0	0	0	no
POLD1	polymerase (DNA directed), delta 1, catalytic subunit	0	0	0	0	0	0	0	0	0	1	0	0	0	0	no
PPOX	protoporphyrinogen oxidase	0	0	0	0	0	0	0	1	0	0	0	0	0	0	no
PPP1CA	protein phosphatase 1, catalytic subunit, alpha isoform	0	0	0	0	0	0	0	1	0	0	0	0	0	0	no
PPP1CB	protein phosphatase 1, catalytic subunit, beta isoform	0	0	0	0	0	0	1	0	0	0	0	0	0	0	no
PPP1CC	protein phosphatase 1, catalytic subunit, gamma isoform	0	0	0	0	0	0	0	0	0	0	1	0	0	0	no
PPP1R12A	protein phosphatase 1, regulatory (inhibitor) subunit 12A	0	0	0	0	0	1	0	0	0	0	0	0	0	0	no
PPP1R14A	protein phosphatase 1, regulatory (inhibitor) subunit 14A	0	0	0	0	0	0	1	0	0	0	0	0	0	0	no
PRDM16	PR domain containing 16	0	0	0	0	1	0	0	0	0	0	0	0	0	0	no
PRELP	proline arginine-rich end leucine-rich repeat	0	0	0	0	0	0	0	1	0	0	0	0	0	0	no
PRKAG1	protein kinase, AMP-activated, gamma 1 non-catalytic subunit	0	0	0	0	0	0	0	1	0	0	0	0	0	0	no
PRKAR2A	protein kinase, cAMP dependent regulatory, type II alpha	0	0	0	0	0	0	0	0	0	0	1	0	0	0	no
PRL2C2	prolactin family 2, subfamily c, member 2	0	0	0	0	0	0	0	1	0	0	0	0	0	0	no
PROM1	prominin 1	0	0	0	0	1	0	0	0	0	0	0	0	0	0	no
PROSC	proline synthetase co-transcribed	0	0	0	0	0	0	0	1	0	0	0	0	0	0	no
PRPF31	PRP31 pre-mRNA processing factor 31 homolog (yeast)	0	0	0	0	0	0	2	0	0	0	0	0	0	0	no
PRPF8	pre-mRNA processing factor 8	0	0	0	0	0	0	0	0	0	0	1	0	0	0	no
PRPSAP2	phosphoribosyl pyrophosphate synthetase-associated protein 2	0	0	0	0	0	0	0	0	0	1	0	0	0	0	no
PRSS57	protease, serine 57	0	0	0	0	0	0	0	0	2	0	0	0	0	0	no
PSD	pleckstrin and Sec7 domain containing	0	0	0	0	0	0	0	0	4	0	0	0	0	0	no
PSMA3	proteasome (prosome, macropain) subunit, alpha type 3	0	0	0	0	0	0	1	3	2	0	2	0	0	0	no
PSMA4	proteasome (prosome, macropain) subunit, alpha type 4	0	0	0	0	0	0	0	0	1	0	0	0	0	0	no
PSMA5	proteasome (prosome, macropain) subunit, alpha type 5	0	0	0	0	0	0	0	0	1	0	0	0	0	0	no
PSMD13	proteasome (prosome, macropain) 26S subunit, non-ATPase, 13	0	0	0	0	0	0	0	1	0	0	0	0	0	0	no
PSMD6	proteasome (prosome, macropain) 26S subunit, non-ATPase, 6	0	0	0	0	0	0	1	1	0	0	0	0	0	0	no
PSMD7	proteasome (prosome, macropain) 26S subunit, non-ATPase, 7	0	0	0	0	0	0	0	1	0	0	0	0	0	0	no
PTBP1	polypyrimidine tract binding protein 1	0	0	0	0	0	0	0	1	0	1	3	0	0	0	no
PTK2B	PTK2 protein tyrosine kinase 2 beta	0	0	0	0	0	1	0	1	0	0	0	0	0	0	no
PTK7	PTK7 protein tyrosine kinase 7	0	0	0	0	0	0	0	0	1	0	0	0	0	0	no
PTMS	parathymosin	0	0	0	0	0	1	1	0	0	0	0	0	0	0	no
PUF60	poly-U binding splicing factor 60	0	0	0	0	0	0	0	0	0	2	0	0	0	0	no
PURA	purine rich element binding protein A	0	0	0	0	0	0	2	0	0	1	0	0	0	0	no
PURB	purine rich element binding protein B	0	0	0	0	0	0	1	0	0	0	0	0	0	0	no
PYCR1	pyrroline-5-carboxylate reductase 1	0	0	0	0	0	0	1	0	0	0	0	0	0	0	no
QARS	glutaminyl-tRNA synthetase	0	0	0	0	0	0	0	0	0	1	0	0	0	0	no
QSER1	glutamine and serine rich 1	0	0	0	0	0	0	0	0	1	0	0	0	0	0	no
RAB21	RAB21, member RAS oncogene family	0	0	0	0	0	0	1	0	0	0	0	0	0	0	no
RABL6	RAB, member RAS oncogene family-like 6	0	0	0	0	1	0	0	0	0	0	0	0	0	0	no
RAC1	RAS-related C3 botulinum substrate 1	0	0	0	0	0	0	0	0	0	1	2	0	0	0	no
RAD54B	RAD54 homolog B (S. cerevisiae)	0	0	0	0	0	0	0	0	1	0	0	0	0	0	no
RALA	v-ral simian leukemia viral oncogene homolog A (ras related)	0	0	0	0	4	0	2	0	1	0	0	0	0	0	no
RANBP3	RAN binding protein 3	0	0	0	0	0	0	0	0	1	0	0	0	0	0	no
RARS2	arginyl-tRNA synthetase 2, mitochondrial	0	0	0	0	0	0	0	1	2	0	0	0	0	0	no
RBBP4	retinoblastoma binding protein 4	0	0	0	0	0	0	1	0	0	1	0	0	0	0	no
RBM12B1	RNA binding motif protein 12 B1	0	0	0	0	0	0	1	0	0	0	0	0	0	0	no
RBM47	RNA binding motif protein 47	0	0	0	0	0	0	0	1	0	1	0	0	0	0	no
RBMY	RNA binding motif protein, Y chromosome	0	0	0	0	0	0	0	1	0	0	0	0	0	0	no
RCAN1	regulator of calcineurin 1	0	0	0	0	0	0	0	1	0	0	0	0	0	0	no
RDH13	retinol dehydrogenase 13 (all-trans and 9-cis)	0	0	0	0	0	0	0	2	0	0	0	0	0	0	no
REEP5	receptor accessory protein 5	0	0	0	0	0	0	0	0	0	0	1	0	0	0	no
REEP6	receptor accessory protein 6	0	0	0	0	0	0	0	0	0	0	1	0	0	0	no
REPS2	RALBP1 associated Eps domain containing protein 2	0	0	0	0	0	0	1	1	0	0	1	0	0	0	no
RGL3	ral guanine nucleotide dissociation stimulator-like 3	0	0	0	0	0	0	0	0	1	0	0	0	0	0	no
RGS3	regulator of G-protein signaling 3	0	0	0	0	0	0	0	1	0	0	0	0	0	0	no
RIOK2	RIO kinase 2 (yeast)	0	0	0	0	0	0	0	1	0	0	0	0	0	0	no
RPA3	replication protein A3	0	0	0	0	0	0	0	0	0	1	1	0	0	0	no
RPL13A	ribosomal protein L13A	0	0	0	0	0	0	1	0	0	0	0	0	0	0	no
RPL26	ribosomal protein L26	0	0	0	0	0	0	0	0	3	0	0	0	0	0	no
RPL27A	ribosomal protein L27A	0	0	0	0	0	0	1	0	1	0	0	0	0	0	no
RPL30	ribosomal protein L30	0	0	0	0	0	1	2	0	1	0	0	0	0	0	no
RPL30-PS8	ribosomal protein L30, pseudogene 8	0	0	0	0	0	0	0	0	0	0	1	0	0	0	no
RPL34	ribosomal protein L34	0	0	0	0	0	0	1	0	0	0	0	0	0	0	no
RPL36A-PS1	ribosomal protein L36A, pseudogene 1	0	0	0	0	0	0	0	0	0	0	1	0	0	0	no
RPL8	ribosomal protein L8	0	0	0	0	0	0	1	0	0	0	0	0	0	0	no
RPSA	ribosomal protein SA	0	0	0	0	2	2	6	5	1	0	0	0	0	0	no
RRAGC	Ras-related GTP binding C	0	0	0	0	0	0	1	0	0	0	0	0	0	0	no
RRBP1	ribosome binding protein 1	0	0	0	0	1	0	0	0	0	0	0	0	0	0	no
RTF1	Rtf1, Paf1/RNA polymerase II complex component, homolog (S. cerevisiae)	0	0	0	0	0	0	2	0	0	0	0	0	0	0	no
S100A14	S100 calcium binding protein A14	0	0	0	0	2	0	0	0	0	0	0	0	0	0	no
S100A9	S100 calcium binding protein A9 (calgranulin B)	0	0	0	0	0	0	0	1	0	0	0	0	0	0	no
S100G	S100 calcium binding protein G	0	0	0	0	0	1	0	0	0	0	0	0	0	0	no
SACM1L	SAC1 (suppressor of actin mutations 1, homolog)-like (S. cerevisiae)	0	0	0	0	0	0	0	2	0	0	0	0	0	0	no
SAR1B	SAR1 gene homolog B (S. cerevisiae)	0	0	0	0	0	0	0	0	0	0	1	0	0	0	no
SARNP	SAP domain containing ribonucleoprotein	0	0	0	0	0	0	0	0	0	0	3	0	0	0	no
SCAMP2	secretory carrier membrane protein 2	0	0	0	0	0	0	0	0	0	0	1	0	0	0	no
SEC16A	SEC16 homolog A (S. cerevisiae)	0	0	0	0	0	0	0	1	0	0	0	0	0	0	no
SEC24B	Sec24 related gene family, member B (S. cerevisiae)	0	0	0	0	0	0	0	0	0	0	1	0	0	0	no
SEC62	SEC62 homolog (S. cerevisiae)	0	0	0	0	0	0	2	0	0	0	0	0	0	0	no
SERPINA3N	serine (or cysteine) peptidase inhibitor, clade A, member 3N	0	0	0	0	0	0	0	1	0	0	0	0	0	0	no
SERPINE2	serine (or cysteine) peptidase inhibitor, clade E, member 2	0	0	0	0	0	0	1	0	0	0	0	0	0	0	no
SETDB1	SET domain, bifurcated 1	0	0	0	0	0	0	0	1	0	0	0	0	0	0	no
SETX	senataxin	0	0	0	0	0	1	0	0	0	0	0	0	0	0	no
SFPQ	splicing factor proline/glutamine rich (polypyrimidine tract binding protein associated)	0	0	0	0	1	0	0	0	0	2	0	0	0	0	no
SFT2D2	SFT2 domain containing 2	0	0	0	0	0	0	0	0	1	0	0	0	0	0	no
SKIV2L2	superkiller viralicidic activity 2-like 2 (S. cerevisiae)	0	0	0	0	1	0	0	0	0	0	0	0	0	0	no
SLC15A3	solute carrier family 15, member 3	0	0	0	0	0	0	0	0	1	0	0	0	0	0	no
SLC16A1	solute carrier family 16 (monocarboxylic acid transporters), member 1	0	0	0	0	0	0	0	0	0	1	0	0	0	0	no
SLC25A17	solute carrier family 25 (mitochondrial carrier, peroxisomal membrane protein), member 17	0	0	0	0	1	0	0	0	0	0	0	0	0	0	no
SLC25A51	solute carrier family 25, member 51	0	0	0	0	0	0	0	1	0	0	1	0	0	0	no
SLC5A12	solute carrier family 5 (sodium/glucose cotransporter), member 12	0	0	0	0	0	0	0	0	0	1	0	0	0	0	no
SLC7A13	solute carrier family 7, (cationic amino acid transporter, y+ system) member 13	0	0	0	0	0	0	0	1	0	0	0	0	0	0	no
SLC9A3R2	solute carrier family 9 (sodium/hydrogen exchanger), member 3 regulator 2	0	0	0	0	0	0	0	0	0	7	8	0	0	0	no
SMARCA2	SWI/SNF related, matrix associated, actin dependent regulator of chromatin, subfamily a, member 2	0	0	0	0	0	0	1	0	0	0	0	0	0	0	no
SMARCB1	SWI/SNF related, matrix associated, actin dependent regulator of chromatin, subfamily b, member 1	0	0	0	0	0	0	1	0	0	0	0	0	0	0	no
SMCO1	single-pass membrane protein with coiled-coil domains 1	0	0	0	0	0	0	1	0	0	0	0	0	0	0	no
SNRK	SNF related kinase	0	0	0	0	1	0	0	0	0	0	0	0	0	0	no
SNRPA1	small nuclear ribonucleoprotein polypeptide A'	0	0	0	0	0	0	2	0	0	0	0	0	0	0	no
SNRPB2	U2 small nuclear ribonucleoprotein B	0	0	0	0	1	0	3	0	0	0	0	0	0	0	no
SNRPC	U1 small nuclear ribonucleoprotein C	0	0	0	0	0	1	2	0	1	0	0	0	0	0	no
SNTB2	syntrophin, basic 2	0	0	0	0	0	0	0	0	1	0	0	0	0	0	no
SNX29	sorting nexin 29	0	0	0	0	0	1	0	0	0	0	0	0	0	0	no
SNX3	sorting nexin 3	0	0	0	0	0	0	1	0	0	0	0	0	0	0	no
SNX5	sorting nexin 5	0	0	0	0	0	0	0	0	0	0	1	0	0	0	no
SNX9	sorting nexin 9	0	0	0	0	1	0	0	0	0	0	1	0	0	0	no
SORBS1	sorbin and SH3 domain containing 1	0	0	0	0	0	0	1	0	0	0	0	0	0	0	no
SPTBN5	spectrin beta, non-erythrocytic 5	0	0	0	0	0	0	0	0	1	0	0	0	0	0	no
SRRT	serrate RNA effector molecule homolog (Arabidopsis)	0	0	0	0	1	0	0	0	0	0	0	0	0	0	no
SRSF2	serine/arginine-rich splicing factor 2	0	0	0	0	5	4	3	0	0	0	0	0	0	0	no
SRSF4	serine/arginine-rich splicing factor 4	0	0	0	0	0	2	1	0	0	0	0	0	0	0	no
SRSF5	serine/arginine-rich splicing factor 5	0	0	0	0	3	2	0	0	1	0	0	0	0	0	no
SRSF7	serine/arginine-rich splicing factor 7	0	0	0	0	1	0	0	0	0	0	0	0	0	0	no
SSB	Sjogren syndrome antigen B	0	0	0	0	0	0	2	0	0	0	0	0	0	0	no
STK3	serine/threonine kinase 3	0	0	0	0	0	0	0	2	0	0	0	0	0	0	no
STOML2	stomatin (Epb7.2)-like 2	0	0	0	0	1	0	1	4	0	0	4	0	0	0	no
STRAP	serine/threonine kinase receptor associated protein	0	0	0	0	0	0	1	0	0	0	0	0	0	0	no
STRC	stereocilin	0	0	0	0	0	0	0	0	0	1	0	0	0	0	no
STX5A	syntaxin 5A	0	0	0	0	0	0	3	0	0	0	0	0	0	0	no
STX8	syntaxin 8	0	0	0	0	0	0	0	0	0	0	1	0	0	0	yes
SUPT16	suppressor of Ty 16	0	0	0	0	1	0	0	0	0	0	0	0	0	0	no
SUSD5	sushi domain containing 5	0	0	0	0	0	1	0	0	0	0	0	0	0	0	no
SYCP2	synaptonemal complex protein 2	0	0	0	0	0	0	0	0	1	0	0	0	0	0	no
SYNE2	spectrin repeat containing, nuclear envelope 2	0	0	0	0	0	0	0	0	1	0	0	0	0	0	no
TACO1	translational activator of mitochondrially encoded cytochrome c oxidase I	0	0	0	0	0	0	1	0	3	0	0	0	0	0	no
TADA2B	transcriptional adaptor 2B	0	0	0	0	0	1	0	0	1	0	0	0	0	0	no
TC2N	tandem C2 domains, nuclear	0	0	0	0	0	0	0	1	0	0	0	0	0	0	no
TCEA3	transcription elongation factor A (SII), 3	0	0	0	0	0	0	0	1	0	0	0	0	0	0	no
[truncated: 68 more rows]
