# Supplementary material for: Mapping the H+ (V)-ATPase interactome: identification of proteins involved in trafficking, folding, assembly and phosphorylation
Source: Sci Rep. 2015 Oct 7;5:14827. doi: 10.1038/srep14827 (PMC4595830; doi:10.1038/srep14827)
Supplement: Supplementary Table S4 [file srep14827-s5.xls]

## Sheet: Supplementary Table 4
MGI Symbol	MGI Name	ATP6V1B1_Cterminus IP replicates, total spectrum counts		Controls, total spectrum counts		Scores from analysis with the CRAPome			Present in iRefIndex database?
		IP2peptide	IP3peptide	IP2	IP3	FC-A	FC-B	SAINT
SLC9A3R1	solute carrier family 9 (sodium/hydrogen exchanger), member 3 regulator 1	22	17	0	2	13.03	11.87	1	yes
SLC9A3R2	solute carrier family 9 (sodium/hydrogen exchanger), member 3 regulator 2	7	8	0	0	9.16	8.91	0.99	no
PPIB	peptidylprolyl isomerase B	12	13	2	3	4.17	4.02	0.91	no
GLUL	glutamate-ammonia ligase (glutamine synthetase)	3	6	0	1	3.89	3.89	0.76	no
EZR	ezrin	7	4	0	1	5.45	4.79	0.69	no
RAB14	RAB14, member RAS oncogene family	4	4	1	1	2.64	2.55	0.62	no
PRDX2	peroxiredoxin 2	6	6	3	1	2.27	2.18	0.62	no
AKR1C21	aldo-keto reductase family 1, member C21	2	4	0	0	3.98	3.98	0.55	no
TPM2	tropomyosin 2, beta	1	6	0	0	4	3.69	0.54	no
EHD4	EH-domain containing 4	4	10	2	2	2.47	2.46	0.53	no
ARPC2	actin related protein 2/3 complex, subunit 2	2	13	0	3	3.33	2.95	0.51	no
ACLY	ATP citrate lyase	8	4	0	4	3.2	2.74	0.5	no
OPLAH	5-oxoprolinase (ATP-hydrolysing)	12	2	2	4	2.69	1.74	0.5	no
MRPL55	mitochondrial ribosomal protein L55	1	3	0	0	2.87	2.84	0.48	no
NAA50	N(alpha)-acetyltransferase 50, NatE catalytic subunit	2	2	0	1	2.3	2.24	0.47	no
TPM4	tropomyosin 4	0	9	0	2	2.43	1.54	0.47	no
MYO1D	myosin ID	2	7	0	2	2.83	2.75	0.45	yes
ME1	malic enzyme 1, NADP(+)-dependent, cytosolic	3	2	0	1	2.82	2.62	0.45	no
RPS15	ribosomal protein S15	0	6	1	0	1.97	1.42	0.45	no
AIF1L	allograft inflammatory factor 1-like	0	19	0	8	1.93	0.93	0.44	no
NPM1	nucleophosmin 1	3	11	1	3	2.56	2.47	0.43	no
SF3B3	splicing factor 3b, subunit 3	4	3	2	0	2.19	2.05	0.42	no
HBB-B2	hemoglobin, beta adult minor chain	5	2	1	2	2.2	1.86	0.42	no
RDX	radixin	3	3	0	2	2.4	2.32	0.41	no
DARS	aspartyl-tRNA synthetase	0	5	0	0	2.89	2.18	0.41	no
TAGLN2	transgelin 2	1	3	0	1	2.04	2.02	0.41	no
SELENBP2	selenium binding protein 2	1	11	0	5	1.95	1.59	0.4	no
RAC1	RAS-related C3 botulinum substrate 1	1	2	0	0	2.49	2.49	0.39	no
COPE	coatomer protein complex, subunit epsilon	1	3	0	1	2.04	2.02	0.39	no
STOML2	stomatin (Epb7.2)-like 2	0	4	0	0	2.51	2	0.38	no
CLTB	clathrin, light polypeptide (Lcb)	2	10	2	2	2	1.86	0.38	no
DDX6	DEAD (Asp-Glu-Ala-Asp) box polypeptide 6	3	0	1	0	1.93	1.4	0.38	no
PTBP1	polypyrimidine tract binding protein 1	1	3	0	0	2.87	2.84	0.37	no
XYLB	xylulokinase homolog (H. influenzae)	4	0	0	0	3.94	2.62	0.37	no
2210011C24RIK	RIKEN cDNA 2210011C24 gene	0	6	0	2	1.81	1.3	0.37	no
PDXK	pyridoxal (pyridoxine, vitamin B6) kinase	3	1	0	0	3.58	3.08	0.36	no
HAO2	hydroxyacid oxidase 2	3	5	0	3	2.3	2.3	0.36	no
CALML4	calmodulin-like 4	0	5	0	0	2.89	2.18	0.36	no
ANXA2	annexin A2	0	4	0	1	1.79	1.43	0.36	no
GYK	glycerol kinase	4	11	0	6	2.36	2.34	0.35	no
ACNAT1	acyl-coenzyme A amino acid N-acyltransferase 1	1	4	0	1	2.31	2.24	0.35	no
NAT8	N-acetyltransferase 8 (GCN5-related, putative)	3	2	2	0	1.71	1.59	0.35	no
EIF3C	eukaryotic translation initiation factor 3, subunit C	3	0	1	0	1.93	1.4	0.35	no
MRPS36	mitochondrial ribosomal protein S36	1	8	2	2	1.52	1.34	0.35	no
SLC12A1	solute carrier family 12, member 1	2	3	0	0	3.6	3.58	0.34	no
RPS17	ribosomal protein S17	1	3	0	1	2.04	2.02	0.34	no
PDHX	pyruvate dehydrogenase complex, component X	3	0	0	0	3.2	2.32	0.33	no
AQP1	aquaporin 1	0	3	0	0	2.13	1.81	0.33	no
COX5B	cytochrome c oxidase subunit Vb	0	7	0	3	1.65	1.13	0.33	no
MT-ND1	mitochondrially encoded NADH dehydrogenase 1	2	1	0	0	2.85	2.63	0.32	no
AP3S1	adaptor-related protein complex 3, sigma 1 subunit	0	3	0	0	2.13	1.81	0.32	no
DYNLRB1	dynein light chain roadblock-type 1	1	2	0	1	1.77	1.77	0.32	no
AP2M1	adaptor-related protein complex 2, mu 1 subunit	4	14	3	6	1.71	1.65	0.32	no
NDUFB8	NADH dehydrogenase (ubiquinone) 1 beta subcomplex 8	2	3	2	0	1.56	1.55	0.32	no
STK38L	serine/threonine kinase 38 like	0	4	0	1	1.79	1.43	0.32	no
NAP1L4	nucleosome assembly protein 1-like 4	1	4	0	2	1.79	1.74	0.31	no
YWHAQ	tyrosine 3-monooxygenase/tryptophan 5-monooxygenase activation protein, theta polypeptide	0	3	0	1	1.52	1.29	0.31	no
CRYL1	crystallin, lambda 1	0	3	0	0	2.13	1.81	0.3	no
SARNP	SAP domain containing ribonucleoprotein	0	3	0	0	2.13	1.81	0.3	no
GCAT	glycine C-acetyltransferase (2-amino-3-ketobutyrate-coenzyme A ligase)	1	3	1	0	1.73	1.71	0.3	no
GSTT2	glutathione S-transferase, theta 2	2	0	0	1	1.76	1.41	0.3	no
CLIC1	chloride intracellular channel 1	0	3	0	1	1.52	1.29	0.3	no
CHMP4B	charged multivesicular body protein 4B	0	3	1	0	1.29	1.09	0.3	yes
SH3BGRL	SH3-binding domain glutamic acid-rich protein like	0	6	0	3	1.48	1.06	0.3	no
CAPZA2	capping protein (actin filament) muscle Z-line, alpha 2	0	4	1	1	1.22	0.97	0.3	no
ACOT8	acyl-CoA thioesterase 8	2	1	0	1	2.03	1.87	0.29	no
EIF5A	eukaryotic translation initiation factor 5A	1	2	0	1	1.77	1.77	0.29	no
PFDN2	prefoldin 2	0	3	0	1	1.52	1.29	0.29	no
CROT	carnitine O-octanoyltransferase	0	5	0	2	1.6	1.21	0.29	no
PSMB4	proteasome (prosome, macropain) subunit, beta type 4	2	0	1	0	1.49	1.2	0.29	no
MSN	moesin	4	9	1	4	2.24	2.24	0.28	no
RAB5B	RAB5B, member RAS oncogene family	1	2	0	1	1.77	1.77	0.28	no
AP3B1	adaptor-related protein complex 3, beta 1 subunit	3	0	0	1	2.28	1.66	0.28	no
NDUFA7	NADH dehydrogenase (ubiquinone) 1 alpha subcomplex, 7 (B14.5a)	1	6	2	1	1.47	1.36	0.28	no
SERBP1	serpine1 mRNA binding protein 1	1	4	1	1	1.57	1.53	0.27	no
ARSB	arylsulfatase B	3	1	1	1	1.74	1.49	0.27	no
ACTC1	actin, alpha, cardiac muscle 1	2	0	1	0	1.49	1.2	0.27	no
RER1	RER1 retention in endoplasmic reticulum 1 homolog (S. cerevisiae)	2	0	1	0	1.49	1.2	0.27	no
DMTN	dematin actin binding protein	0	4	0	1	1.79	1.43	0.26	no
NCKAP1	NCK-associated protein 1	4	2	3	0	1.58	1.4	0.26	no
GM3200	predicted pseudogene 3200	1	16	1	6	1.9	1.39	0.26	no
NDUFA10	NADH dehydrogenase (ubiquinone) 1 alpha subcomplex 10	0	5	0	3	1.31	0.99	0.26	no
ALDH7A1	aldehyde dehydrogenase family 7, member A1	2	3	0	2	1.99	1.98	0.25	no
EWSR1	Ewing sarcoma breakpoint region 1	2	0	0	0	2.47	1.98	0.25	no
GAPDHS	glyceraldehyde-3-phosphate dehydrogenase, spermatogenic	2	3	0	2	1.99	1.98	0.25	no
HSPH1	heat shock 105kDa/110kDa protein 1	2	2	1	0	1.95	1.9	0.25	no
ARPC1A	actin related protein 2/3 complex, subunit 1A	0	3	0	0	2.13	1.81	0.25	no
SEPT2	septin 2	1	2	0	1	1.77	1.77	0.25	no
HK1	hexokinase 1	3	1	0	2	1.98	1.7	0.25	no
TIMM8B	translocase of inner mitochondrial membrane 8B	0	2	0	0	1.75	1.58	0.25	no
TRAPPC6B	trafficking protein particle complex 6B	0	2	0	0	1.75	1.58	0.25	no
PM20D1	peptidase M20 domain containing 1	0	5	0	3	1.31	0.99	0.25	no
SFPQ	splicing factor proline/glutamine rich (polypyrimidine tract binding protein associated)	2	0	0	0	2.47	1.98	0.24	no
HIST1H2BA	histone cluster 1, H2ba	0	2	0	0	1.75	1.58	0.24	no
RPS24	ribosomal protein S24	0	2	0	0	1.75	1.58	0.24	no
YWHAG	tyrosine 3-monooxygenase/tryptophan 5-monooxygenase activation protein, gamma polypeptide	0	2	0	0	1.75	1.58	0.24	no
NDUFA5	NADH dehydrogenase (ubiquinone) 1 alpha subcomplex, 5	0	4	0	2	1.39	1.11	0.24	no
SPTBN2	spectrin beta, non-erythrocytic 2	0	9	0	5	1.46	0.92	0.24	no
MPC1	mitochondrial pyruvate carrier 1	0	5	3	0	0.97	0.74	0.24	no
FHL2	four and a half LIM domains 2	2	0	0	0	2.47	1.98	0.23	no
PAH	phenylalanine hydroxylase	1	2	1	0	1.5	1.5	0.23	no
PDZD11	PDZ domain containing 11	2	2	2	0	1.39	1.36	0.23	no
ARF5	ADP-ribosylation factor 5	0	2	1	0	1.06	0.96	0.23	no
1810011O10RIK	RIKEN cDNA 1810011O10 gene	2	0	0	0	2.47	1.98	0.22	no
PUF60	poly-U binding splicing factor 60	2	0	0	0	2.47	1.98	0.22	no
EIF3E	eukaryotic translation initiation factor 3, subunit E	1	2	0	1	1.77	1.77	0.22	no
RPS18-PS1	ribosomal protein S18, pseudogene 1	2	5	1	2	1.77	1.76	0.22	no
DCTN3	dynactin 3	0	2	0	0	1.75	1.58	0.22	no
NDUFS8	NADH dehydrogenase (ubiquinone) Fe-S protein 8	0	2	0	0	1.75	1.58	0.22	no
PSMA3	proteasome (prosome, macropain) subunit, alpha type 3	0	2	0	0	1.75	1.58	0.22	no
PSMB1	proteasome (prosome, macropain) subunit, beta type 1	0	2	0	0	1.75	1.58	0.22	no
SARDH	sarcosine dehydrogenase	3	0	1	1	1.55	1.13	0.22	no
AFG3L2	AFG3-like AAA ATPase 2	2	0	0	0	2.47	1.98	0.21	no
LDHB	lactate dehydrogenase B	10	6	3	6	1.97	1.73	0.21	no
CYB5R3	cytochrome b5 reductase 3	0	2	0	0	1.75	1.58	0.21	no
NDUFB11	NADH dehydrogenase (ubiquinone) 1 beta subcomplex, 11	1	3	2	0	1.24	1.23	0.21	no
MYDGF	myeloid derived growth factor	2	0	1	0	1.49	1.2	0.21	no
MAN2C1	mannosidase, alpha, class 2C, member 1	3	0	2	0	1.38	1	0.21	no
ACTN1	actinin, alpha 1	0	5	0	3	1.31	0.99	0.21	no
MDP1	magnesium-dependent phosphatase 1	0	2	1	0	1.06	0.96	0.21	no
CALML3	calmodulin-like 3	0	8	1	4	1.23	0.81	0.21	no
MARK3	MAP/microtubule affinity-regulating kinase 3	0	3	0	0	2.13	1.81	0.2	no
ARL2	ADP-ribosylation factor-like 2	0	2	0	0	1.75	1.58	0.2	no
MARC2	mitochondrial amidoxime reducing component 2	0	2	0	0	1.75	1.58	0.2	no
YBX1	Y box protein 1	1	7	2	2	1.4	1.26	0.2	no
COA6	cytochrome c oxidase assembly factor 6	0	2	0	1	1.25	1.13	0.2	no
CYB5B	cytochrome b5 type B	0	2	0	1	1.25	1.13	0.2	no
RPS23	ribosomal protein S23	0	2	0	1	1.25	1.13	0.2	no
MRPL49	mitochondrial ribosomal protein L49	0	2	1	0	1.06	0.96	0.2	no
CUBN	cubilin (intrinsic factor-cobalamin receptor)	0	6	0	0	3.26	2.35	0.19	no
GAS2	growth arrest specific 2	0	2	0	0	1.75	1.58	0.19	no
GSTP1	glutathione S-transferase, pi 1	1	5	1	2	1.47	1.39	0.19	no
DNAJC19	DnaJ (Hsp40) homolog, subfamily C, member 19	1	3	1	1	1.39	1.38	0.19	no
GPD2	glycerol phosphate dehydrogenase 2, mitochondrial	1	6	1	3	1.39	1.29	0.19	no
H2-KE6	H2-K region expressed gene 6	1	6	1	3	1.39	1.29	0.19	no
UQCRQ	ubiquinol-cytochrome c reductase, complex III subunit VII	0	3	0	2	1.18	1	0.19	no
UQCRFS1	ubiquinol-cytochrome c reductase, Rieske iron-sulfur polypeptide 1	0	3	1	1	1.03	0.88	0.19	no
TRIM21	tripartite motif-containing 21	5	17	3	9	1.68	1.63	0.18	no
GNB2L1	guanine nucleotide binding protein (G protein), beta polypeptide 2 like 1	0	2	0	0	1.75	1.58	0.18	no
CFL2	cofilin 2, muscle	2	2	1	1	1.56	1.53	0.18	no
MRPL22	mitochondrial ribosomal protein L22	2	2	1	1	1.56	1.53	0.18	no
NDUFA8	NADH dehydrogenase (ubiquinone) 1 alpha subcomplex, 8	1	3	1	1	1.39	1.38	0.18	no
COPB1	coatomer protein complex, subunit beta 1	2	0	1	0	1.49	1.2	0.18	no
SF3B1	splicing factor 3b, subunit 1	2	0	1	0	1.49	1.2	0.18	no
GSTK1	glutathione S-transferase kappa 1	0	2	0	1	1.25	1.13	0.18	no
RPS10	ribosomal protein S10	1	9	3	3	1.23	1.05	0.18	no
LYRM4	LYR motif containing 4	0	6	2	2	1.05	0.75	0.18	no
AP2S1	adaptor-related protein complex 2, sigma 1 subunit	3	7	1	4	1.79	1.78	0.17	no
ACY3	aspartoacylase (aminoacylase) 3	2	2	0	2	1.78	1.74	0.17	no
FASN	fatty acid synthase	3	0	0	1	2.28	1.66	0.17	no
SSBP1	single-stranded DNA binding protein 1	1	3	1	1	1.39	1.38	0.17	no
SUGCT	succinyl-CoA glutarate-CoA transferase	0	3	0	1	1.52	1.29	0.17	no
COPG1	coatomer protein complex, subunit gamma 1	2	0	1	0	1.49	1.2	0.17	no
EIF2S1	eukaryotic translation initiation factor 2, subunit 1 alpha	0	2	0	1	1.25	1.13	0.17	no
LYPLA1	lysophospholipase 1	0	2	0	1	1.25	1.13	0.17	no
ADHFE1	alcohol dehydrogenase, iron containing, 1	0	4	0	3	1.13	0.91	0.17	no
IST1	increased sodium tolerance 1 homolog (yeast)	0	2	0	0	1.75	1.58	0.16	yes
NCEH1	neutral cholesterol ester hydrolase 1	0	2	0	0	1.75	1.58	0.16	no
GSTM1	glutathione S-transferase, mu 1	2	2	1	1	1.56	1.53	0.16	no
ANXA13	annexin A13	0	2	0	1	1.25	1.13	0.16	no
CSNK2A1	casein kinase 2, alpha 1 polypeptide	0	2	0	1	1.25	1.13	0.16	no
NDUFB6	NADH dehydrogenase (ubiquinone) 1 beta subcomplex, 6	0	3	1	1	1.03	0.88	0.16	no
PCCB	propionyl Coenzyme A carboxylase, beta polypeptide	7	8	0	7	2.39	2.33	0.15	no
LARS	leucyl-tRNA synthetase	2	0	0	0	2.47	1.98	0.15	no
UBA1	ubiquitin-like modifier activating enzyme 1	2	0	0	0	2.47	1.98	0.15	no
TGM2	transglutaminase 2, C polypeptide	1	2	0	1	1.77	1.77	0.15	no
DNAJA3	DnaJ (Hsp40) homolog, subfamily A, member 3	3	3	1	2	1.76	1.7	0.15	no
CNDP2	CNDP dipeptidase 2 (metallopeptidase M20 family)	0	2	0	0	1.75	1.58	0.15	no
COPS4	COP9 (constitutive photomorphogenic) homolog, subunit 4 (Arabidopsis thaliana)	0	2	0	0	1.75	1.58	0.15	no
PA2G4	proliferation-associated 2G4	0	2	0	0	1.75	1.58	0.15	no
CML1	camello-like 1	1	2	1	0	1.5	1.5	0.15	no
HNRNPK	heterogeneous nuclear ribonucleoprotein K	1	4	1	2	1.32	1.28	0.15	no
ACAA1A	acetyl-Coenzyme A acyltransferase 1A	4	22	5	12	1.34	1.2	0.15	no
GNB1	guanine nucleotide binding protein (G protein), beta 1	0	2	0	1	1.25	1.13	0.15	yes
RDH16	retinol dehydrogenase 16	0	2	0	1	1.25	1.13	0.15	no
FLNB	filamin, beta	2	2	0	1	2.3	2.24	0.14	no
ATP2B1	ATPase, Ca++ transporting, plasma membrane 1	2	0	0	0	2.47	1.98	0.14	no
RPS7	ribosomal protein S7	5	11	4	4	1.68	1.68	0.14	no
SLC22A12	solute carrier family 22 (organic anion/cation transporter), member 12	0	2	0	0	1.75	1.58	0.14	no
CRYAB	crystallin, alpha B	2	0	2	0	1.07	0.86	0.14	no
PDIA3	protein disulfide isomerase associated 3	2	2	0	2	1.78	1.74	0.13	no
MRPL12	mitochondrial ribosomal protein L12	4	8	3	3	1.66	1.66	0.13	no
COPB2	coatomer protein complex, subunit beta 2 (beta prime)	1	2	1	0	1.5	1.5	0.13	no
ESD	esterase D/formylglutathione hydrolase	1	4	0	3	1.47	1.42	0.13	no
AHCYL1	S-adenosylhomocysteine hydrolase-like 1	0	3	2	0	0.92	0.78	0.13	no
CLUH	clustered mitochondria (cluA/CLU1) homolog	2	0	0	0	2.47	1.98	0.12	no
RPN2	ribophorin II	5	3	2	3	1.65	1.48	0.12	no
ACTR2	ARP2 actin-related protein 2	4	14	3	8	1.49	1.44	0.12	no
PICALM	phosphatidylinositol binding clathrin assembly protein	1	3	1	1	1.39	1.38	0.12	no
PSMD5	proteasome (prosome, macropain) 26S subunit, non-ATPase, 5	3	2	2	1	1.46	1.36	0.12	no
HGD	homogentisate 1, 2-dioxygenase	0	2	0	1	1.25	1.13	0.12	no
PDCD6	programmed cell death 6	0	4	2	1	0.92	0.74	0.12	no
DBN1	drebrin 1	4	6	2	3	1.76	1.75	0.11	no
DYNC1I2	dynein cytoplasmic 1 intermediate chain 2	0	2	0	0	1.75	1.58	0.11	no
PSMD3	proteasome (prosome, macropain) 26S subunit, non-ATPase, 3	2	2	2	0	1.39	1.36	0.11	no
GFAP	glial fibrillary acidic protein	0	2	0	1	1.25	1.13	0.11	no
ACTBL2	actin, beta-like 2	4	1	3	1	1.28	1.03	0.11	no
FARSA	phenylalanyl-tRNA synthetase, alpha subunit	0	2	1	0	1.06	0.96	0.11	no
COPA	coatomer protein complex subunit alpha	6	1	6	0	1.17	0.84	0.11	no
CS	citrate synthase	3	6	0	5	1.81	1.81	0.1	no
GANAB	alpha glucosidase 2 alpha neutral subunit	1	3	0	2	1.59	1.57	0.1	no
RAB1	RAB1, member RAS oncogene family	3	9	2	5	1.52	1.5	0.1	no
SNRPF	small nuclear ribonucleoprotein polypeptide F	1	2	0	2	1.38	1.38	0.1	no
SFXN3	sideroflexin 3	2	0	0	2	1.37	1.1	0.1	no
MYO18A	myosin XVIIIA	0	6	0	4	1.25	0.9	0.1	no
NDUFB5	NADH dehydrogenase (ubiquinone) 1 beta subcomplex, 5	0	5	2	2	0.92	0.7	0.1	no
D10JHU81E	DNA segment, Chr 10, Johns Hopkins University 81 expressed	0	2	0	0	1.75	1.58	0.09	no
IGHG3	Immunoglobulin heavy constant gamma 3	0	2	0	0	1.75	1.58	0.09	no
SF3B6	splicing factor 3B, subunit 6	0	2	0	0	1.75	1.58	0.09	no
CALM1	calmodulin 1	4	20	6	10	1.28	1.17	0.09	no
RPLP2	ribosomal protein, large P2	2	12	3	6	1.3	1.17	0.09	no
FGGY	FGGY carbohydrate kinase domain containing	0	2	0	1	1.25	1.13	0.09	no
DSTN	destrin	1	2	2	0	1.08	1.08	0.09	no
NUDT19	nudix (nucleoside diphosphate linked moiety X)-type motif 19	3	7	0	6	1.71	1.7	0.08	no
ECH1	enoyl coenzyme A hydratase 1, peroxisomal	2	3	0	3	1.63	1.62	0.08	no
PSMD1	proteasome (prosome, macropain) 26S subunit, non-ATPase, 1	3	6	2	3	1.55	1.55	0.08	no
IGHM	immunoglobulin heavy constant mu	2	1	0	2	1.57	1.45	0.08	no
GBAS	glioblastoma amplified sequence	2	5	2	2	1.4	1.39	0.08	no
TCEB2	transcription elongation factor B (SIII), polypeptide 2	1	2	0	2	1.38	1.38	0.08	no
TLN1	talin 1	10	3	5	5	1.5	1.14	0.08	no
FCHO2	FCH domain only 2	0	2	0	1	1.25	1.13	0.08	no
GM6654	predicted pseudogene 6654	0	2	0	1	1.25	1.13	0.08	no
MRPS28	mitochondrial ribosomal protein S28	1	2	2	0	1.08	1.08	0.08	no
LIMCH1	LIM and calponin homology domains 1	0	3	0	2	1.18	1	0.08	no
FLII	flightless I homolog (Drosophila)	0	4	0	3	1.13	0.91	0.08	no
SNRPG	small nuclear ribonucleoprotein polypeptide G	0	2	0	2	0.97	0.88	0.08	no
RPL28	ribosomal protein L28	0	3	3	0	0.72	0.61	0.08	no
TLN2	talin 2	2	1	0	0	2.85	2.63	0.07	no
GOT2	glutamatic-oxaloacetic transaminase 2, mitochondrial	8	7	1	7	2.12	2	0.07	no
NDRG1	N-myc downstream regulated gene 1	5	9	2	5	1.86	1.86	0.07	no
SULT1D1	sulfotransferase family 1D, member 1	3	10	1	7	1.56	1.52	0.07	no
GM6304	predicted gene 6304	2	1	1	1	1.38	1.28	0.07	no
CSRP2	cysteine and glycine-rich protein 2	0	2	0	2	0.97	0.88	0.07	no
CPT2	carnitine palmitoyltransferase 2	0	7	0	6	1.06	0.73	0.07	no
ARL1	ADP-ribosylation factor-like 1	0	2	2	0	0.76	0.68	0.07	no
LRBA	LPS-responsive beige-like anchor	2	0	0	0	2.47	1.98	0.06	no
HSPA1B	heat shock protein 1B	7	5	1	6	1.97	1.8	0.06	no
PGAM1	phosphoglycerate mutase 1	1	2	1	1	1.21	1.21	0.06	no
EPS15L1	epidermal growth factor receptor pathway substrate 15-like 1	0	2	0	1	1.25	1.13	0.06	no
NDUFAB1	NADH dehydrogenase (ubiquinone) 1, alpha/beta subcomplex, 1	0	2	0	2	0.97	0.88	0.06	no
SUB1	SUB1 homolog (S. cerevisiae)	0	2	0	2	0.97	0.88	0.06	no
THNSL2	threonine synthase-like 2 (bacterial)	0	3	0	3	0.96	0.82	0.06	no
UQCRH	ubiquinol-cytochrome c reductase hinge protein	0	2	1	1	0.85	0.77	0.06	no
MRPL23	mitochondrial ribosomal protein L23	0	2	2	0	0.76	0.68	0.06	no
RHOC	ras homolog gene family, member C	0	2	2	0	0.76	0.68	0.06	no
MRPL50	mitochondrial ribosomal protein L50	0	4	4	0	0.69	0.55	0.06	yes
MYO7B	myosin VIIB	1	2	0	1	1.77	1.77	0.05	no
USO1	USO1 vesicle docking factor	0	2	0	0	1.75	1.58	0.05	no
AASS	aminoadipate-semialdehyde synthase	4	9	3	5	1.47	1.47	0.05	no
PTGES2	prostaglandin E synthase 2	1	2	0	2	1.38	1.38	0.05	no
UGDH	UDP-glucose dehydrogenase	1	2	0	2	1.38	1.38	0.05	no
CKMT1	creatine kinase, mitochondrial 1, ubiquitous	3	8	3	4	1.36	1.34	0.05	no
AP1S1	adaptor protein complex AP-1, sigma 1	1	3	1	2	1.16	1.15	0.05	no
VPS29	vacuolar protein sorting 29 (S. pombe)	1	3	1	2	1.16	1.15	0.05	no
CDH1	cadherin 1	2	0	1	1	1.2	0.96	0.05	no
TPM3	tropomyosin 3, gamma	10	24	6	12	1.78	1.77	0.04	no
PDHA1	pyruvate dehydrogenase E1 alpha 1	4	7	2	4	1.67	1.67	0.04	no
MYO1C	myosin IC	10	35	8	20	1.5	1.45	0.04	no
PDZK1IP1	PDZK1 interacting protein 1	2	2	0	3	1.46	1.42	0.04	no
EEF1G	eukaryotic translation elongation factor 1 gamma	1	3	0	3	1.3	1.28	0.04	no
YWHAE	tyrosine 3-monooxygenase/tryptophan 5-monooxygenase activation protein, epsilon polypeptide	1	3	0	3	1.3	1.28	0.04	no
ARPC5L	actin related protein 2/3 complex, subunit 5-like	2	4	2	2	1.27	1.27	0.04	no
RPLP1	ribosomal protein, large, P1	2	4	2	2	1.27	1.27	0.04	no
RPN1	ribophorin I	1	4	0	4	1.24	1.2	0.04	no
PAM16	presequence translocase-asssociated motor 16 homolog (S. cerevisiae)	1	3	1	2	1.16	1.15	0.04	no
VAT1	vesicle amine transport protein 1 homolog (T californica)	0	2	0	2	0.97	0.88	0.04	no
PSMB5	proteasome (prosome, macropain) subunit, beta type 5	0	2	1	1	0.85	0.77	0.04	no
HNRNPA2B1	heterogeneous nuclear ribonucleoprotein A2/B1	0	7	0	6	1.06	0.73	0.04	no
SKP1A	S-phase kinase-associated protein 1A	0	4	4	0	0.69	0.55	0.04	no
HDDC3	HD domain containing 3	4	7	0	7	1.72	1.72	0.03	no
MYO5B	myosin VB	0	2	0	0	1.75	1.58	0.03	no
GSTP2	glutathione S-transferase, pi 2	4	4	2	3	1.54	1.49	0.03	no
RPS3A1	ribosomal protein S3A1	1	2	0	2	1.38	1.38	0.03	no
METTL7A1	methyltransferase like 7A1	2	4	2	2	1.27	1.27	0.03	no
NDUFS7	NADH dehydrogenase (ubiquinone) Fe-S protein 7	3	3	3	1	1.28	1.24	0.03	no
GM5805	predicted gene 5805	2	5	2	3	1.24	1.23	0.03	no
PAPSS2	3'-phosphoadenosine 5'-phosphosulfate synthase 2	2	12	2	7	1.36	1.22	0.03	no
EHD3	EH-domain containing 3	1	2	1	1	1.21	1.21	0.03	no
MLYCD	malonyl-CoA decarboxylase	2	1	0	3	1.29	1.19	0.03	no
GPI1	glucose phosphate isomerase 1	1	3	1	2	1.16	1.15	0.03	no
SLC22A6	solute carrier family 22 (organic anion transporter), member 6	1	3	1	2	1.16	1.15	0.03	no
IGHG2A	immunoglobulin heavy constant gamma 2A	2	6	3	3	1.13	1.12	0.03	no
CHID1	chitinase domain containing 1	1	5	1	4	1.11	1.05	0.03	no
ACNAT2	acyl-coenzyme A amino acid N-acyltransferase 2	0	3	0	3	0.96	0.82	0.03	no
SNRPD2	small nuclear ribonucleoprotein D2	0	3	2	1	0.78	0.66	0.03	no
SORD	sorbitol dehydrogenase	8	7	2	7	1.85	1.74	0.02	no
ACAD9	acyl-Coenzyme A dehydrogenase family, member 9	5	7	2	5	1.69	1.67	0.02	no
NDUFV1	NADH dehydrogenase (ubiquinone) flavoprotein 1	6	6	3	4	1.67	1.61	0.02	no
OXCT1	3-oxoacid CoA transferase 1	5	4	2	4	1.57	1.47	0.02	no
GPX4	glutathione peroxidase 4	4	7	3	4	1.43	1.43	0.02	no
HINT2	histidine triad nucleotide binding protein 2	4	7	3	4	1.43	1.43	0.02	no
BDH2	3-hydroxybutyrate dehydrogenase, type 2	2	5	1	4	1.33	1.32	0.02	no
DLAT	dihydrolipoamide S-acetyltransferase (E2 component of pyruvate dehydrogenase complex)	11	5	6	5	1.58	1.3	0.02	no
HSD3B4	hydroxy-delta-5-steroid dehydrogenase, 3 beta- and steroid delta-isomerase 4	2	2	1	2	1.31	1.28	0.02	no
ISOC2A	isochorismatase domain containing 2a	1	2	1	1	1.21	1.21	0.02	no
HIST1H2BJ	histone cluster 1, H2bj	2	2	2	1	1.19	1.16	0.02	no
SULT1C2	sulfotransferase family, cytosolic, 1C, member 2	1	4	1	3	1.13	1.1	0.02	no
PPP2CB	protein phosphatase 2 (formerly 2A), catalytic subunit, beta isoform	2	1	1	2	1.15	1.07	0.02	no
SNRPD3	small nuclear ribonucleoprotein D3	2	1	1	2	1.15	1.07	0.02	no
HNRNPU	heterogeneous nuclear ribonucleoprotein U	2	1	2	1	1.05	0.97	0.02	yes
NDUFS2	NADH dehydrogenase (ubiquinone) Fe-S protein 2	5	1	3	3	1.21	0.91	0.02	no
GM11808	predicted gene 11808	0	3	0	3	0.96	0.82	0.02	no
IARS2	isoleucine-tRNA synthetase 2, mitochondrial	0	2	1	1	0.85	0.77	0.02	no
LETM1	leucine zipper-EF-hand containing transmembrane protein 1	0	2	1	1	0.85	0.77	0.02	no
SLC22A2	solute carrier family 22 (organic cation transporter), member 2	3	0	2	2	1.03	0.74	0.02	no
MT-CO2	mitochondrially encoded cytochrome c oxidase II	2	0	3	0	0.83	0.67	0.02	no
ATP2A1	ATPase, Ca++ transporting, cardiac muscle, fast twitch 1	3	0	4	0	0.88	0.64	0.02	no
BSND	Bartter syndrome, infantile, with sensorineural deafness (Barttin)	0	2	1	2	0.71	0.64	0.02	no
OPA1	optic atrophy 1	8	10	2	8	1.92	1.88	0.01	no
EPHX2	epoxide hydrolase 2, cytoplasmic	9	19	4	13	1.66	1.66	0.01	no
DAK	dihydroxyacetone kinase 2 homolog (yeast)	5	10	3	6	1.57	1.57	0.01	no
FAH	fumarylacetoacetate hydrolase	3	4	0	5	1.56	1.54	0.01	no
SH3BGRL3	SH3 domain binding glutamic acid-rich protein-like 3	4	8	2	6	1.47	1.47	0.01	no
AKR7A5	aldo-keto reductase family 7, member A5 (aflatoxin aldehyde reductase)	4	6	2	5	1.43	1.42	0.01	no
BCKDHA	branched chain ketoacid dehydrogenase E1, alpha polypeptide	3	6	2	4	1.39	1.39	0.01	no
ARPC4	actin related protein 2/3 complex, subunit 4	5	7	4	4	1.39	1.38	0.01	no
RAB7	RAB7, member RAS oncogene family	2	2	1	2	1.31	1.28	0.01	no
TXN1	thioredoxin 1	3	9	2	7	1.28	1.26	0.01	no
SHMT1	serine hydroxymethyltransferase 1 (soluble)	2	3	1	3	1.26	1.25	0.01	no
PKM	pyruvate kinase, muscle	2	10	1	8	1.28	1.19	0.01	no
ARPC5	actin related protein 2/3 complex, subunit 5	4	5	4	3	1.2	1.18	0.01	no
ATP2A2	ATPase, Ca++ transporting, cardiac muscle, slow twitch 2	2	2	2	1	1.19	1.16	0.01	no
ALDOART2	aldolase 1 A, retrogene 2	2	3	2	2	1.15	1.15	0.01	no
HAGH	hydroxyacyl glutathione hydrolase	1	2	0	3	1.13	1.13	0.01	no
ATP5D	ATP synthase, H+ transporting, mitochondrial F1 complex, delta subunit	3	3	3	2	1.15	1.11	0.01	no
AMACR	alpha-methylacyl-CoA racemase	1	3	0	4	1.1	1.09	0.01	no
GLDC	glycine decarboxylase	1	3	2	1	1.05	1.04	0.01	no
PABPC1	poly(A) binding protein, cytoplasmic 1	1	2	1	2	1.01	1.01	0.01	no
RPS14	ribosomal protein S14	1	2	1	2	1.01	1.01	0.01	no
ABHD14B	abhydrolase domain containing 14b	1	4	1	4	0.99	0.96	0.01	no
CES1F	carboxylesterase 1F	1	4	1	4	0.99	0.96	0.01	no
LRPPRC	leucine-rich PPR-motif containing	8	2	5	4	1.29	0.96	0.01	no
MYL12B	myosin, light chain 12B, regulatory	2	9	5	4	0.99	0.94	0.01	no
SRI	sorcin	1	2	2	1	0.92	0.92	0.01	no
MYO1B	myosin IB	0	2	0	2	0.97	0.88	0.01	yes
PTPMT1	protein tyrosine phosphatase, mitochondrial 1	1	2	3	0	0.84	0.84	0.01	no
ACE	angiotensin I converting enzyme (peptidyl-dipeptidase A) 1	0	3	0	3	0.96	0.82	0.01	no
AGPS	alkylglycerone phosphate synthase	0	2	0	3	0.79	0.72	0.01	no
ANXA11	annexin A11	0	2	0	3	0.79	0.72	0.01	no
PFDN4	prefoldin 4	0	2	0	3	0.79	0.72	0.01	no
C1QBP	complement component 1, q subcomponent binding protein	0	3	0	4	0.82	0.69	0.01	no
DNAJB11	DnaJ (Hsp40) homolog, subfamily B, member 11	0	2	1	2	0.71	0.64	0.01	no
PFN1	profilin 1	0	2	1	2	0.71	0.64	0.01	no
PSMD12	proteasome (prosome, macropain) 26S subunit, non-ATPase, 12	0	2	1	2	0.71	0.64	0.01	no
RAB8A	RAB8A, member RAS oncogene family	0	2	1	2	0.71	0.64	0.01	no
COX6C	cytochrome c oxidase subunit VIc	0	2	2	1	0.65	0.58	0.01	no
NDUFS6	NADH dehydrogenase (ubiquinone) Fe-S protein 6	0	3	2	2	0.68	0.58	0.01	no
AP1B1	adaptor protein complex AP-1, beta 1 subunit	0	9	3	6	0.82	0.52	0.01	no
0610011F06RIK	RIKEN cDNA 0610011F06 gene	1	1	0	0	2.11	2.08	0	no
ALDH1L2	aldehyde dehydrogenase 1 family, member L2	1	1	0	0	2.11	2.08	0	no
ALDH5A1	aldhehyde dehydrogenase family 5, subfamily A1	1	1	0	0	2.11	2.08	0	no
CAMP	cathelicidin antimicrobial peptide	1	1	0	0	2.11	2.08	0	no
ECI2	enoyl-Coenzyme A delta isomerase 2	1	1	0	0	2.11	2.08	0	no
EIF3L	eukaryotic translation initiation factor 3, subunit L	1	1	0	0	2.11	2.08	0	no
GM6180	predicted pseudogene 6180	1	1	0	0	2.11	2.08	0	no
GSTM5	glutathione S-transferase, mu 5	1	1	0	0	2.11	2.08	0	no
LAD1	ladinin	1	1	0	0	2.11	2.08	0	no
MRPS22	mitochondrial ribosomal protein S22	1	1	0	0	2.11	2.08	0	no
OAT	ornithine aminotransferase	1	1	0	0	2.11	2.08	0	no
P2RY6	pyrimidinergic receptor P2Y, G-protein coupled, 6	1	1	0	0	2.11	2.08	0	no
PYCRL	pyrroline-5-carboxylate reductase-like	1	1	0	0	2.11	2.08	0	no
RAB10	RAB10, member RAS oncogene family	1	1	0	0	2.11	2.08	0	no
RPA3	replication protein A3	1	1	0	0	2.11	2.08	0	no
TRMT112	tRNA methyltransferase 11-2	1	1	0	0	2.11	2.08	0	no
PRDX1	peroxiredoxin 1	29	34	15	19	1.9	1.84	0	no
ECHS1	enoyl Coenzyme A hydratase, short chain, 1, mitochondrial	18	23	8	16	1.8	1.76	0	no
SUCLG1	succinate-CoA ligase, GDP-forming, alpha subunit	10	14	3	12	1.74	1.72	0	no
APOOL	apolipoprotein O-like	7	9	2	8	1.72	1.69	0	no
MCCC2	methylcrotonoyl-Coenzyme A carboxylase 2 (beta)	13	20	8	11	1.69	1.68	0	no
CRYZ	crystallin, zeta	6	8	3	5	1.69	1.67	0	no
PIPOX	pipecolic acid oxidase	12	17	6	12	1.66	1.64	0	no
BC026585	cDNA sequence BC026585	9	16	3	14	1.58	1.58	0	no
SHMT2	serine hydroxymethyltransferase 2 (mitochondrial)	8	9	5	5	1.63	1.58	0	no
ACACA	acetyl-Coenzyme A carboxylase alpha	1	0	0	0	1.73	1.57	0	no
AKR1B3	aldo-keto reductase family 1, member B3 (aldose reductase)	1	0	0	0	1.73	1.57	0	no
AMPD3	adenosine monophosphate deaminase 3	1	0	0	0	1.73	1.57	0	no
CALB2	calbindin 2	1	0	0	0	1.73	1.57	0	no
CCDC93	coiled-coil domain containing 93	1	0	0	0	1.73	1.57	0	no
CTSA	cathepsin A	1	0	0	0	1.73	1.57	0	no
DCTN4	dynactin 4	1	0	0	0	1.73	1.57	0	no
DOCK9	dedicator of cytokinesis 9	1	0	0	0	1.73	1.57	0	no
EHD2	EH-domain containing 2	1	0	0	0	1.73	1.57	0	no
ETHE1	ethylmalonic encephalopathy 1	1	0	0	0	1.73	1.57	0	no
FAM151A	family with sequence simliarity 151, member A	1	0	0	0	1.73	1.57	0	no
FMO1	flavin containing monooxygenase 1	1	0	0	0	1.73	1.57	0	no
FUK	fucokinase	1	0	0	0	1.73	1.57	0	no
GM7251	predicted pseudogene 7251	1	0	0	0	1.73	1.57	0	no
HDAC6	histone deacetylase 6	1	0	0	0	1.73	1.57	0	no
IGHG1	immunoglobulin heavy constant gamma 1 (G1m marker)	1	0	0	0	1.73	1.57	0	no
LANCL1	LanC (bacterial lantibiotic synthetase component C)-like 1	1	0	0	0	1.73	1.57	0	no
MARS	methionine-tRNA synthetase	1	0	0	0	1.73	1.57	0	no
MRPL13	mitochondrial ribosomal protein L13	1	0	0	0	1.73	1.57	0	no
MRPL4	mitochondrial ribosomal protein L4	1	0	0	0	1.73	1.57	0	no
MYL4	myosin, light polypeptide 4	1	0	0	0	1.73	1.57	0	no
NACA	nascent polypeptide-associated complex alpha polypeptide	1	0	0	0	1.73	1.57	0	no
NFYA	nuclear transcription factor-Y alpha	1	0	0	0	1.73	1.57	0	no
NUDT21	nudix (nucleoside diphosphate linked moiety X)-type motif 21	1	0	0	0	1.73	1.57	0	no
OPA3	optic atrophy 3	1	0	0	0	1.73	1.57	0	no
PABPC2	poly(A) binding protein, cytoplasmic 2	1	0	0	0	1.73	1.57	0	no
PEPD	peptidase D	1	0	0	0	1.73	1.57	0	no
PITRM1	pitrilysin metallepetidase 1	1	0	0	0	1.73	1.57	0	no
PKLR	pyruvate kinase liver and red blood cell	1	0	0	0	1.73	1.57	0	no
POLD1	polymerase (DNA directed), delta 1, catalytic subunit	1	0	0	0	1.73	1.57	0	no
PRPSAP2	phosphoribosyl pyrophosphate synthetase-associated protein 2	1	0	0	0	1.73	1.57	0	no
PSMB3	proteasome (prosome, macropain) subunit, beta type 3	1	0	0	0	1.73	1.57	0	no
PURA	purine rich element binding protein A	1	0	0	0	1.73	1.57	0	no
PXN	paxillin	1	0	0	0	1.73	1.57	0	no
PYGB	brain glycogen phosphorylase	1	0	0	0	1.73	1.57	0	no
QARS	glutaminyl-tRNA synthetase	1	0	0	0	1.73	1.57	0	no
RBBP4	retinoblastoma binding protein 4	1	0	0	0	1.73	1.57	0	no
RBM47	RNA binding motif protein 47	1	0	0	0	1.73	1.57	0	no
REN1	renin 1 structural	1	0	0	0	1.73	1.57	0	no
RPL9	ribosomal protein L9	1	0	0	0	1.73	1.57	0	no
SET	SET nuclear oncogene	1	0	0	0	1.73	1.57	0	no
SLC16A1	solute carrier family 16 (monocarboxylic acid transporters), member 1	1	0	0	0	1.73	1.57	0	no
SLC5A12	solute carrier family 5 (sodium/glucose cotransporter), member 12	1	0	0	0	1.73	1.57	0	no
STRC	stereocilin	1	0	0	0	1.73	1.57	0	no
UAP1L1	UDP-N-acteylglucosamine pyrophosphorylase 1-like 1	1	0	0	0	1.73	1.57	0	no
ALDOA	aldolase A, fructose-bisphosphate	7	7	3	6	1.63	1.56	0	no
TRAP1	TNF receptor-associated protein 1	4	7	0	8	1.55	1.55	0	no
ALDH1L1	aldehyde dehydrogenase 1 family, member L1	23	25	14	17	1.6	1.54	0	no
TPM1	tropomyosin 1, alpha	19	29	13	18	1.54	1.53	0	no
DLD	dihydrolipoamide dehydrogenase	7	11	2	11	1.52	1.52	0	no
HSD17B10	hydroxysteroid (17-beta) dehydrogenase 10	11	14	6	11	1.53	1.5	0	no
CD36	CD36 antigen	1	1	0	1	1.5	1.48	0	no
FHL3	four and a half LIM domains 3	1	1	0	1	1.5	1.48	0	no
FOLH1	folate hydrolase 1	1	1	0	1	1.5	1.48	0	no
NCL	nucleolin	11	14	8	8	1.51	1.48	0	no
PARK7	Parkinson disease (autosomal recessive, early onset) 7	1	1	0	1	1.5	1.48	0	no
PCBP1	poly(rC) binding protein 1	1	1	0	1	1.5	1.48	0	no
RAB1B	RAB1B, member RAS oncogene family	1	1	0	1	1.5	1.48	0	no
RAB3B	RAB3B, member RAS oncogene family	1	1	0	1	1.5	1.48	0	no
TMEM27	transmembrane protein 27	1	1	0	1	1.5	1.48	0	no
EEF1A1	eukaryotic translation elongation factor 1 alpha 1	10	9	4	10	1.53	1.44	0	no
ACTR3	ARP3 actin-related protein 3	7	15	3	13	1.44	1.43	0	no
ALDH2	aldehyde dehydrogenase 2, mitochondrial	19	29	9	28	1.42	1.41	0	no
EHD1	EH-domain containing 1	5	9	3	7	1.39	1.39	0	no
PTER	phosphotriesterase related	6	7	4	5	1.43	1.39	0	no
DAB2	disabled 2, mitogen-responsive phosphoprotein	8	17	4	15	1.37	1.37	0	no
TPI1	triosephosphate isomerase 1	14	17	9	14	1.41	1.37	0	no
IVD	isovaleryl coenzyme A dehydrogenase	6	8	1	11	1.38	1.36	0	no
ATP5H	ATP synthase, H+ transporting, mitochondrial F0 complex, subunit D	21	31	19	18	1.36	1.34	0	no
RTCB	RNA 2',3'-cyclic phosphate and 5'-OH ligase	11	7	6	7	1.51	1.34	0	no
GLUD1	glutamate dehydrogenase 1	23	25	12	27	1.38	1.33	0	no
TMOD3	tropomodulin 3	17	36	14	25	1.33	1.33	0	yes
A230046K03RIK	RIKEN cDNA A230046K03 gene	0	1	0	0	1.38	1.32	0	no
AADAT	aminoadipate aminotransferase	0	1	0	0	1.38	1.32	0	no
ABCB8	ATP-binding cassette, sub-family B (MDR/TAP), member 8	0	1	0	0	1.38	1.32	0	no
ACP1	acid phosphatase 1, soluble	0	1	0	0	1.38	1.32	0	no
ACSM2	acyl-CoA synthetase medium-chain family member 2	21	28	13	26	1.35	1.32	0	no
ADD1	adducin 1 (alpha)	0	1	0	0	1.38	1.32	0	no
AIF1	allograft inflammatory factor 1	0	1	0	0	1.38	1.32	0	no
ARHGEF33	Rho guanine nucleotide exchange factor (GEF) 33	0	1	0	0	1.38	1.32	0	no
ARL6	ADP-ribosylation factor-like 6	0	1	0	0	1.38	1.32	0	no
ARL8A	ADP-ribosylation factor-like 8A	0	1	0	0	1.38	1.32	0	no
BICD2	bicaudal D homolog 2 (Drosophila)	0	1	0	0	1.38	1.32	0	no
BTF3L4	basic transcription factor 3-like 4	0	1	0	0	1.38	1.32	0	no
C1QB	complement component 1, q subcomponent, beta polypeptide	0	1	0	0	1.38	1.32	0	no
C1RA	complement component 1, r subcomponent A	0	1	0	0	1.38	1.32	0	no
CAPZA1	capping protein (actin filament) muscle Z-line, alpha 1	0	1	0	0	1.38	1.32	0	no
CASP7	caspase 7	0	1	0	0	1.38	1.32	0	no
CCBL2	cysteine conjugate-beta lyase 2	0	1	0	0	1.38	1.32	0	no
CETN2	centrin 2	0	1	0	0	1.38	1.32	0	no
CHMP2A	charged multivesicular body protein 2A	0	1	0	0	1.38	1.32	0	no
CLIC4	chloride intracellular channel 4 (mitochondrial)	0	1	0	0	1.38	1.32	0	no
COASY	Coenzyme A synthase	0	1	0	0	1.38	1.32	0	no
COBL	cordon-bleu WH2 repeat	0	1	0	0	1.38	1.32	0	no
COX7C	cytochrome c oxidase subunit VIIc	0	1	0	0	1.38	1.32	0	no
CRIP2	cysteine rich protein 2	0	1	0	0	1.38	1.32	0	no
CYSTM1	cysteine-rich transmembrane module containing 1	0	1	0	0	1.38	1.32	0	no
DECR2	2-4-dienoyl-Coenzyme A reductase 2, peroxisomal	0	1	0	0	1.38	1.32	0	no
DGCR8	DiGeorge syndrome critical region gene 8	0	1	0	0	1.38	1.32	0	no
DNAJC10	DnaJ (Hsp40) homolog, subfamily C, member 10	0	1	0	0	1.38	1.32	0	no
ECSIT	ECSIT homolog (Drosophila)	0	1	0	0	1.38	1.32	0	no
EEF1E1	eukaryotic translation elongation factor 1 epsilon 1	0	1	0	0	1.38	1.32	0	no
EIF3I	eukaryotic translation initiation factor 3, subunit I	0	1	0	0	1.38	1.32	0	no
EIF3K	eukaryotic translation initiation factor 3, subunit K	0	1	0	0	1.38	1.32	0	no
EIF6	eukaryotic translation initiation factor 6	0	1	0	0	1.38	1.32	0	no
ENTPD5	ectonucleoside triphosphate diphosphohydrolase 5	0	1	0	0	1.38	1.32	0	no
EPN1	epsin 1	0	1	0	0	1.38	1.32	0	no
FAAH	fatty acid amide hydrolase	0	1	0	0	1.38	1.32	0	no
FAHD2A	fumarylacetoacetate hydrolase domain containing 2A	0	1	0	0	1.38	1.32	0	no
FAM96B	family with sequence similarity 96, member B	0	1	0	0	1.38	1.32	0	no
G3BP2	GTPase activating protein (SH3 domain) binding protein 2	0	1	0	0	1.38	1.32	0	no
GALK1	galactokinase 1	0	1	0	0	1.38	1.32	0	no
GM4149	predicted pseudogene 4149	0	1	0	0	1.38	1.32	0	no
GM4529	predicted gene 4529	0	1	0	0	1.38	1.32	0	no
GM7308	predicted pseudogene 7308	0	1	0	0	1.38	1.32	0	no
GM8394	predicted gene 8394	0	1	0	0	1.38	1.32	0	no
GRHPR	glyoxylate reductase/hydroxypyruvate reductase	12	16	6	17	1.34	1.32	0	no
HMGA1	high mobility group AT-hook 1	0	1	0	0	1.38	1.32	0	no
HNRNPA3	heterogeneous nuclear ribonucleoprotein A3	0	1	0	0	1.38	1.32	0	no
HYPK	huntingtin interacting protein K	0	1	0	0	1.38	1.32	0	no
ITGA1	integrin alpha 1	0	1	0	0	1.38	1.32	0	no
LAMTOR1	late endosomal/lysosomal adaptor, MAPK and MTOR activator 1	0	1	0	0	1.38	1.32	0	yes
LBP	lipopolysaccharide binding protein	0	1	0	0	1.38	1.32	0	no
LRRFIP1	leucine rich repeat (in FLII) interacting protein 1	0	1	0	0	1.38	1.32	0	no
LSP1	lymphocyte specific 1	0	1	0	0	1.38	1.32	0	no
MIF	macrophage migration inhibitory factor	0	1	0	0	1.38	1.32	0	no
MPST	mercaptopyruvate sulfurtransferase	0	1	0	0	1.38	1.32	0	no
MRPL42	mitochondrial ribosomal protein L42	0	1	0	0	1.38	1.32	0	no
MTFP1	mitochondrial fission process 1	0	1	0	0	1.38	1.32	0	no
NKAPL	NFKB activating protein-like	0	1	0	0	1.38	1.32	0	no
NT5C2	5'-nucleotidase, cytosolic II	0	1	0	0	1.38	1.32	0	no
OLFR552	olfactory receptor 552	0	1	0	0	1.38	1.32	0	no
PDK2	pyruvate dehydrogenase kinase, isoenzyme 2	0	1	0	0	1.38	1.32	0	no
PLEKHG3	pleckstrin homology domain containing, family G (with RhoGef domain) member 3	0	1	0	0	1.38	1.32	0	no
PLSCR2	phospholipid scramblase 2	0	1	0	0	1.38	1.32	0	no
PPP1CC	protein phosphatase 1, catalytic subunit, gamma isoform	0	1	0	0	1.38	1.32	0	no
PRKAR2A	protein kinase, cAMP dependent regulatory, type II alpha	0	1	0	0	1.38	1.32	0	no
PRPF8	pre-mRNA processing factor 8	0	1	0	0	1.38	1.32	0	no
RASIP1	Ras interacting protein 1	0	1	0	0	1.38	1.32	0	no
REEP5	receptor accessory protein 5	0	1	0	0	1.38	1.32	0	no
REEP6	receptor accessory protein 6	0	1	0	0	1.38	1.32	0	no
REPS2	RALBP1 associated Eps domain containing protein 2	0	1	0	0	1.38	1.32	0	no
RPL30-PS8	ribosomal protein L30, pseudogene 8	0	1	0	0	1.38	1.32	0	no
RPL36A-PS1	ribosomal protein L36A, pseudogene 1	0	1	0	0	1.38	1.32	0	no
SAR1B	SAR1 gene homolog B (S. cerevisiae)	0	1	0	0	1.38	1.32	0	no
SCAMP2	secretory carrier membrane protein 2	0	1	0	0	1.38	1.32	0	no
SEC24B	Sec24 related gene family, member B (S. cerevisiae)	0	1	0	0	1.38	1.32	0	no
SEC24C	Sec24 related gene family, member C (S. cerevisiae)	0	1	0	0	1.38	1.32	0	no
SEC61B	Sec61 beta subunit	0	1	0	0	1.38	1.32	0	no
SLC17A3	solute carrier family 17 (sodium phosphate), member 3	0	1	0	0	1.38	1.32	0	no
SLC25A51	solute carrier family 25, member 51	0	1	0	0	1.38	1.32	0	no
SNX5	sorting nexin 5	0	1	0	0	1.38	1.32	0	no
SNX9	sorting nexin 9	0	1	0	0	1.38	1.32	0	no
SPR	sepiapterin reductase	0	1	0	0	1.38	1.32	0	no
STX8	syntaxin 8	0	1	0	0	1.38	1.32	0	yes
TNS3	tensin 3	0	1	0	0	1.38	1.32	0	no
TRAPPC2L	trafficking protein particle complex 2-like	0	1	0	0	1.38	1.32	0	no
TRAPPC5	trafficking protein particle complex 5	0	1	0	0	1.38	1.32	0	no
VARS	valyl-tRNA synthetase	0	1	0	0	1.38	1.32	0	no
XPNPEP3	X-prolyl aminopeptidase (aminopeptidase P) 3, putative	0	1	0	0	1.38	1.32	0	no
THEM7	thioesterase superfamily member 7	0	1	0	0	1.38	1.32	0	no
MRPL57	mitochondrial ribosomal protein L53	0	1	0	0	1.38	1.32	0	no
RPS12L2	ribosomal protein S12-like 2	0	1	0	0	1.38	1.32	0	no
DBT	dihydrolipoamide branched chain transacylase E2	12	13	7	13	1.36	1.31	0	no
FH1	fumarate hydratase 1	7	10	5	8	1.32	1.31	0	no
MYH14	myosin, heavy polypeptide 14	30	78	32	44	1.32	1.31	0	no
ACOX1	acyl-Coenzyme A oxidase 1, palmitoyl	26	44	18	38	1.3	1.3	0	no
RPS3	ribosomal protein S3	6	12	7	5	1.3	1.3	0	no
ACAD8	acyl-Coenzyme A dehydrogenase family, member 8	9	10	6	9	1.33	1.29	0	no
ATP5C1	ATP synthase, H+ transporting, mitochondrial F1 complex, gamma polypeptide 1	15	19	12	14	1.32	1.29	0	yes
ACADVL	acyl-Coenzyme A dehydrogenase, very long chain	19	41	15	32	1.28	1.28	0	no
ACO1	aconitase 1	4	7	2	7	1.28	1.28	0	no
ATP5J	ATP synthase, H+ transporting, mitochondrial F0 complex, subunit F	6	14	5	10	1.28	1.28	0	no
CDH16	cadherin 16	14	21	10	18	1.29	1.28	0	no
ACOX3	acyl-Coenzyme A oxidase 3, pristanoyl	4	18	0	17	1.36	1.27	0	no
ALDOB	aldolase B, fructose-bisphosphate	33	31	18	36	1.35	1.27	0	no
MYL12A	myosin, light chain 12A, regulatory, non-sarcomeric	55	84	57	46	1.28	1.27	0	no
0610009B22RIK	RIKEN cDNA 0610009B22 gene	1	1	1	0	1.27	1.26	0	no
ACTR1A	ARP1 actin-related protein 1A, centractin alpha	5	4	3	4	1.35	1.26	0	no
C2CD2L	C2 calcium-dependent domain containing 2-like	1	1	1	0	1.27	1.26	0	no
CDC42	cell division cycle 42	1	1	1	0	1.27	1.26	0	no
GM7618	predicted pseudogene 7618	1	1	1	0	1.27	1.26	0	no
MRPL40	mitochondrial ribosomal protein L40	1	1	1	0	1.27	1.26	0	no
PDK3	pyruvate dehydrogenase kinase, isoenzyme 3	1	1	1	0	1.27	1.26	0	no
UQCRC2	ubiquinol cytochrome c reductase core protein 2	11	15	5	18	1.28	1.26	0	no
ACTN4	actinin alpha 4	12	55	5	45	1.36	1.25	0	yes
ATP5F1	ATP synthase, H+ transporting, mitochondrial F0 complex, subunit B1	15	25	14	17	1.26	1.25	0	no
GGT1	gamma-glutamyltransferase 1	5	17	3	14	1.29	1.25	0	no
GPX1	glutathione peroxidase 1	17	14	11	14	1.35	1.25	0	no
IDH1	isocitrate dehydrogenase 1 (NADP+), soluble	13	26	10	22	1.24	1.24	0	no
RPLP0	ribosomal protein, large, P0	5	5	5	2	1.29	1.24	0	no
ACAT1	acetyl-Coenzyme A acetyltransferase 1	14	25	13	18	1.23	1.23	0	no
AP2B1	adaptor-related protein complex 2, beta 1 subunit	18	47	16	35	1.25	1.23	0	no
LDHA	lactate dehydrogenase A	5	7	5	4	1.24	1.23	0	no
EEF1A2	eukaryotic translation elongation factor 1 alpha 2	8	14	7	11	1.21	1.21	0	no
MYH11	myosin, heavy polypeptide 11, smooth muscle	104	187	94	146	1.22	1.21	0	no
UQCRC1	ubiquinol-cytochrome c reductase core protein 1	4	5	2	6	1.23	1.21	0	no
IDH2	isocitrate dehydrogenase 2 (NADP+), mitochondrial	13	20	9	20	1.21	1.2	0	no
SCIN	scinderin	9	6	6	6	1.34	1.2	0	no
ACADL	acyl-Coenzyme A dehydrogenase, long-chain	13	20	11	17	1.2	1.19	0	no
ACO2	aconitase 2, mitochondrial	11	19	2	28	1.19	1.19	0	no
MRPL14	mitochondrial ribosomal protein L14	3	3	2	3	1.23	1.19	0	no
PHB2	prohibitin 2	11	13	11	8	1.22	1.19	0	no
DLST	dihydrolipoamide S-succinyltransferase (E2 component of 2-oxo-glutarate complex)	16	24	14	20	1.19	1.18	0	no
GSN	gelsolin	10	9	6	11	1.25	1.18	0	no
HIBADH	3-hydroxyisobutyrate dehydrogenase	7	10	5	10	1.19	1.18	0	no
MYH9	myosin, heavy polypeptide 9, non-muscle	192	363	161	321	1.18	1.18	0	no
NME2	NME/NM23 nucleoside diphosphate kinase 2	5	9	4	8	1.18	1.18	0	no
PPIA	peptidylprolyl isomerase A	4	6	4	4	1.18	1.18	0	no
ADH1	alcohol dehydrogenase 1 (class I)	3	7	3	5	1.17	1.17	0	no
ANPEP	alanyl (membrane) aminopeptidase	19	34	13	35	1.17	1.17	0	no
ENO1	enolase 1, alpha non-neuron	6	8	5	7	1.18	1.17	0	no
FECH	ferrochelatase	4	12	5	7	1.19	1.17	0	no
GNG12	guanine nucleotide binding protein (G protein), gamma 12	3	5	2	5	1.17	1.17	0	no
2700060E02RIK	RIKEN cDNA 2700060E02 gene	7	4	3	7	1.32	1.16	0	no
LIMA1	LIM domain and actin binding 1	12	33	12	25	1.17	1.16	0	yes
VIL1	villin 1	92	155	77	143	1.16	1.16	0	no
ABCG2	ATP-binding cassette, sub-family G (WHITE), member 2	1	1	0	2	1.17	1.15	0	no
ACOT13	acyl-CoA thioesterase 13	5	6	5	4	1.18	1.15	0	no
ALDH4A1	aldehyde dehydrogenase 4 family, member A1	11	12	6	16	1.19	1.15	0	no
ALYREF	Aly/REF export factor	1	1	0	2	1.17	1.15	0	no
DERA	2-deoxyribose-5-phosphate aldolase homolog (C. elegans)	1	1	0	2	1.17	1.15	0	no
G3BP1	GTPase activating protein (SH3 domain) binding protein 1	1	1	0	2	1.17	1.15	0	no
GM5215	predicted gene 5215	1	1	0	2	1.17	1.15	0	no
GM5321	predicted gene 5321	2	3	2	2	1.15	1.15	0	no
NIPSNAP1	4-nitrophenylphosphatase domain and non-neuronal SNAP25-like protein homolog 1 (C. elegans)	4	5	3	5	1.17	1.15	0	no
RAB2A	RAB2A, member RAS oncogene family	1	1	0	2	1.17	1.15	0	no
RPL31-PS8	ribosomal protein L31, pseudogene 8	2	3	2	2	1.15	1.15	0	no
SFXN1	sideroflexin 1	4	4	3	4	1.19	1.15	0	no
TXNRD1	thioredoxin reductase 1	1	1	0	2	1.17	1.15	0	no
ATP5B	ATP synthase, H+ transporting mitochondrial F1 complex, beta subunit	61	105	50	102	1.14	1.14	0	no
HMGCL	3-hydroxy-3-methylglutaryl-Coenzyme A lyase	6	4	5	3	1.26	1.14	0	no
LAP3	leucine aminopeptidase 3	5	6	2	9	1.17	1.14	0	no
NPHP3	nephronophthisis 3 (adolescent)	3	9	1	10	1.16	1.14	0	no
TKT	transketolase	4	5	0	10	1.16	1.14	0	no
IDH3A	isocitrate dehydrogenase 3 (NAD+) alpha	8	3	1	10	1.41	1.13	0	no
NDUFA12	NADH dehydrogenase (ubiquinone) 1 alpha subcomplex, 12	2	4	2	3	1.13	1.13	0	no
ACTG1	actin, gamma, cytoplasmic 1	34	82	34	67	1.13	1.12	0	no
ANXA5	annexin A5	1	0	0	1	1.24	1.12	0	no
APEH	acylpeptide hydrolase	1	0	0	1	1.24	1.12	0	no
DHRS1	dehydrogenase/reductase (SDR family) member 1	1	0	0	1	1.24	1.12	0	no
ELAVL1	ELAV (embryonic lethal, abnormal vision)-like 1 (Hu antigen R)	1	0	0	1	1.24	1.12	0	no
ENPP3	ectonucleotide pyrophosphatase/phosphodiesterase 3	1	0	0	1	1.24	1.12	0	no
FBLN2	fibulin 2	1	0	0	1	1.24	1.12	0	no
GSS	glutathione synthetase	1	0	0	1	1.24	1.12	0	no
MARK1	MAP/microtubule affinity-regulating kinase 1	1	0	0	1	1.24	1.12	0	no
MYH8	myosin, heavy polypeptide 8, skeletal muscle, perinatal	1	0	0	1	1.24	1.12	0	no
P4HB	prolyl 4-hydroxylase, beta polypeptide	1	0	0	1	1.24	1.12	0	no
TUBB2A	tubulin, beta 2A class IIA	1	0	0	1	1.24	1.12	0	no
VPS26A	vacuolar protein sorting 26 homolog A (yeast)	1	0	0	1	1.24	1.12	0	no
HOGA1	4-hydroxy-2-oxoglutarate aldolase 1	1	0	0	1	1.24	1.12	0	no
EPB4.1L5	erythrocyte protein band 4.1-like 5	1	0	0	1	1.24	1.12	0	no
1700071K01RIK	RIKEN cDNA 1700071K01 gene	5	9	4	9	1.11	1.11	0	no
ATP1A3	ATPase, Na+/K+ transporting, alpha 3 polypeptide	17	19	13	21	1.15	1.11	0	no
MDH1	malate dehydrogenase 1, NAD (soluble)	4	5	2	7	1.13	1.11	0	no
MEP1B	meprin 1 beta	8	9	6	10	1.14	1.11	0	no
EEF1D	eukaryotic translation elongation factor 1 delta (guanine nucleotide exchange protein)	2	5	2	4	1.11	1.1	0	no
EEF2	eukaryotic translation elongation factor 2	6	6	5	6	1.14	1.1	0	no
GM10053	predicted gene 10053	3	5	0	9	1.1	1.1	0	no
SLC25A10	solute carrier family 25 (mitochondrial carrier, dicarboxylate transporter), member 10	5	8	6	5	1.1	1.1	0	no
SNRPE	small nuclear ribonucleoprotein E	2	2	1	3	1.12	1.1	0	no
ACTA1	actin, alpha 1, skeletal muscle	79	144	78	129	1.09	1.09	0	no
ATP5A1	ATP synthase, H+ transporting, mitochondrial F1 complex, alpha subunit 1	71	128	82	95	1.09	1.09	0	no
EHHADH	enoyl-Coenzyme A, hydratase/3-hydroxyacyl Coenzyme A dehydrogenase	71	92	57	100	1.11	1.09	0	no
HBA-A1	hemoglobin alpha, adult chain 1	4	5	4	4	1.11	1.09	0	no
VCP	valosin containing protein	17	16	15	15	1.15	1.09	0	no
ACAD10	acyl-Coenzyme A dehydrogenase family, member 10	4	9	2	11	1.09	1.08	0	no
ACTB	actin, beta	69	143	76	115	1.08	1.08	0	no
CHCHD3	coiled-coil-helix-coiled-coil-helix domain containing 3	5	3	4	3	1.2	1.08	0	no
DDX1	DEAD (Asp-Glu-Ala-Asp) box polypeptide 1	5	6	5	5	1.1	1.08	0	no
ECI3	enoyl-Coenzyme A delta isomerase 3	3	4	2	5	1.09	1.08	0	no
LACTB	lactamase, beta	6	10	4	12	1.08	1.08	0	no
NDUFA4	NADH dehydrogenase (ubiquinone) 1 alpha subcomplex, 4	6	7	4	9	1.11	1.08	0	no
SDHB	succinate dehydrogenase complex, subunit B, iron sulfur (Ip)	2	9	2	7	1.14	1.08	0	no
ARPC3	actin related protein 2/3 complex, subunit 3	5	12	6	9	1.07	1.07	0	no
CLTA	clathrin, light polypeptide (Lca)	3	10	2	10	1.1	1.07	0	no
CLTC	clathrin, heavy polypeptide (Hc)	86	179	97	143	1.08	1.07	0	no
GSTZ1	glutathione transferase zeta 1 (maleylacetoacetate isomerase)	8	8	7	8	1.12	1.07	0	no
HSD17B4	hydroxysteroid (17-beta) dehydrogenase 4	18	29	14	33	1.07	1.07	0	no
MYL6B	myosin, light polypeptide 6B	8	17	10	12	1.07	1.07	0	no
NDUFA13	NADH dehydrogenase (ubiquinone) 1 alpha subcomplex, 13	6	9	6	8	1.08	1.07	0	no
PRDX5	peroxiredoxin 5	10	20	13	13	1.07	1.07	0	no
PCX	pyruvate carboxylase	42	51	35	57	1.09	1.06	0	no
SLC25A12	solute carrier family 25 (mitochondrial carrier, Aralar), member 12	4	7	3	8	1.06	1.06	0	no
SPTAN1	spectrin alpha, non-erythrocytic 1	13	89	6	74	1.27	1.06	0	no
UGT1A9	UDP glucuronosyltransferase 1 family, polypeptide A9	5	8	4	9	1.06	1.06	0	no
CAT	catalase	18	59	16	55	1.08	1.05	0	no
DAO	D-amino acid oxidase	3	10	4	7	1.08	1.05	0	no
H2AFJ	H2A histone family, member J	3	5	4	3	1.05	1.05	0	no
KEG1	kidney expressed gene 1	24	28	23	27	1.08	1.05	0	no
MYL9	myosin, light polypeptide 9, regulatory	7	12	9	8	1.05	1.05	0	no
RPS20	ribosomal protein S20	3	4	4	2	1.06	1.05	0	no
SDHA	succinate dehydrogenase complex, subunit A, flavoprotein (Fp)	15	26	16	23	1.05	1.05	0	no
SUCLA2	succinate-Coenzyme A ligase, ADP-forming, beta subunit	5	10	4	11	1.05	1.05	0	no
SUCLG2	succinate-Coenzyme A ligase, GDP-forming, beta subunit	11	13	9	15	1.08	1.05	0	no
ACTR1B	ARP1 actin-related protein 1B, centractin beta	2	2	0	5	1.07	1.04	0	no
MYL6	myosin, light polypeptide 6, alkali, smooth muscle and non-muscle	36	61	44	46	1.04	1.04	0	no
ACADSB	acyl-Coenzyme A dehydrogenase, short/branched chain	2	7	4	3	1.06	1.03	0	no
ASL	argininosuccinate lyase	5	7	3	10	1.04	1.03	0	no
HSP90B1	heat shock protein 90, beta (Grp94), member 1	12	12	10	14	1.08	1.03	0	no
CBR4	carbonyl reductase 4	4	2	1	6	1.15	1.02	0	no
FCGR2B	Fc receptor, IgG, low affinity IIb	4	4	2	7	1.06	1.02	0	no
AIFM1	apoptosis-inducing factor, mitochondrion-associated 1	8	13	7	15	1.01	1.01	0	no
BANF1	barrier to autointegration factor 1	1	1	1	1	1.02	1.01	0	yes
CYP2E1	cytochrome P450, family 2, subfamily e, polypeptide 1	1	1	1	1	1.02	1.01	0	no
FAU	Finkel-Biskis-Reilly murine sarcoma virus (FBR-MuSV) ubiquitously expressed (fox derived)	1	1	1	1	1.02	1.01	0	no
FXYD2	FXYD domain-containing ion transport regulator 2	1	1	1	1	1.02	1.01	0	no
HBB-B1	hemoglobin, beta adult major chain	4	8	4	8	1.01	1.01	0	no
HINT1	histidine triad nucleotide binding protein 1	1	1	1	1	1.02	1.01	0	no
HNRNPD	heterogeneous nuclear ribonucleoprotein D	1	1	1	1	1.02	1.01	0	no
NDUFB7	NADH dehydrogenase (ubiquinone) 1 beta subcomplex, 7	1	1	1	1	1.02	1.01	0	no
PDIA6	protein disulfide isomerase associated 6	8	7	7	8	1.08	1.01	0	no
RAB35	RAB35, member RAS oncogene family	1	1	1	1	1.02	1.01	0	yes
RPL11	ribosomal protein L11	2	2	2	2	1.03	1.01	0	no
SPATA5	spermatogenesis associated 5	1	1	1	1	1.02	1.01	0	no
TIMM8A2	translocase of inner mitochondrial membrane 8A2	1	1	1	1	1.02	1.01	0	no
TMEM205	transmembrane protein 205	1	1	1	1	1.02	1.01	0	no
TUBB4B	tubulin, beta 4B class IVB	2	2	2	2	1.03	1.01	0	no
USMG5	upregulated during skeletal muscle growth 5	1	1	1	1	1.02	1.01	0	no
HADHB	hydroxyacyl-Coenzyme A dehydrogenase/3-ketoacyl-Coenzyme A thiolase/enoyl-Coenzyme A hydratase (trifunctional protein), beta subunit	10	17	11	16	1	1	0	no
MYO6	myosin VI	18	40	22	34	1	1	0	no
NDUFA6	NADH dehydrogenase (ubiquinone) 1 alpha subcomplex, 6 (B14)	3	3	3	3	1.04	1	0	no
NDUFA9	NADH dehydrogenase (ubiquinone) 1 alpha subcomplex, 9	2	5	2	5	1.01	1	0	no
OGDHL	oxoglutarate dehydrogenase-like	4	4	4	4	1.04	1	0	no
SPTBN1	spectrin beta, non-erythrocytic 1	3	39	2	26	1.4	1	0	no
YWHAZ	tyrosine 3-monooxygenase/tryptophan 5-monooxygenase activation protein, zeta polypeptide	5	7	4	9	1.01	1	0	no
EEF1B2	eukaryotic translation elongation factor 1 beta 2	1	3	1	3	1	0.99	0	no
HADH	hydroxyacyl-Coenzyme A dehydrogenase	4	7	3	9	1	0.99	0	no
HSP90AB1	heat shock protein 90 alpha (cytosolic), class B member 1	21	28	19	34	0.99	0.98	0	no
IMMT	inner membrane protein, mitochondrial	10	10	9	12	1.03	0.98	0	no
ALDH6A1	aldehyde dehydrogenase family 6, subfamily A1	10	24	9	27	0.98	0.97	0	no
ACAA2	acetyl-Coenzyme A acyltransferase 2 (mitochondrial 3-oxoacyl-Coenzyme A thiolase)	5	11	5	12	0.97	0.96	0	no
ACADM	acyl-Coenzyme A dehydrogenase, medium chain	20	18	16	26	1.02	0.96	0	no
ALDH8A1	aldehyde dehydrogenase 8 family, member A1	6	5	5	7	1.03	0.96	0	no
ATP1A1	ATPase, Na+/K+ transporting, alpha 1 polypeptide	35	42	40	39	0.99	0.96	0	no
HADHA	hydroxyacyl-Coenzyme A dehydrogenase/3-ketoacyl-Coenzyme A thiolase/enoyl-Coenzyme A hydratase (trifunctional protein), alpha subunit	23	36	24	39	0.97	0.96	0	no
HSPA5	heat shock protein 5	54	46	52	51	1.04	0.96	0	no
PDHB	pyruvate dehydrogenase (lipoamide) beta	8	12	9	12	0.97	0.96	0	no
TUBB2B	tubulin, beta 2B class IIB	18	31	19	33	0.97	0.96	0	no
TUBB4A	tubulin, beta 4A class IVA	7	22	8	21	0.98	0.96	0	no
BSCL2	Berardinelli-Seip congenital lipodystrophy 2 homolog (seipin)	1	0	1	0	1.05	0.95	0	no
FBP1	fructose bisphosphatase 1	4	12	5	11	0.97	0.95	0	no
FIS1	fission 1 (mitochondrial outer membrane) homolog (yeast)	2	3	3	2	0.95	0.95	0	no
GM7079	predicted pseudogene 7079	1	0	1	0	1.05	0.95	0	no
HSP90AA1	heat shock protein 90, alpha (cytosolic), class A member 1	9	11	7	16	0.98	0.95	0	no
MARK2	MAP/microtubule affinity-regulating kinase 2	1	0	1	0	1.05	0.95	0	no
MRPS10	mitochondrial ribosomal protein S10	1	0	1	0	1.05	0.95	0	no
MTAP	methylthioadenosine phosphorylase	1	0	1	0	1.05	0.95	0	no
MYH10	myosin, heavy polypeptide 10, non-muscle	35	104	48	87	0.97	0.95	0	no
NDUFC2	NADH dehydrogenase (ubiquinone) 1, subcomplex unknown, 2	1	2	0	4	0.95	0.95	0	no
NDUFS1	NADH dehydrogenase (ubiquinone) Fe-S protein 1	25	21	24	24	1.03	0.95	0	no
PPA2	pyrophosphatase (inorganic) 2	1	2	0	4	0.95	0.95	0	no
PYCR2	pyrroline-5-carboxylate reductase family, member 2	1	0	1	0	1.05	0.95	0	no
PYROXD2	pyridine nucleotide-disulphide oxidoreductase domain 2	1	0	1	0	1.05	0.95	0	no
RPL12-PS1	ribosomal protein L12, pseudogene 1	2	7	4	4	0.97	0.95	0	no
TIMM13	translocase of inner mitochondrial membrane 13	4	5	4	6	0.96	0.95	0	no
TMEM109	transmembrane protein 109	1	0	1	0	1.05	0.95	0	no
ZYX	zyxin	1	0	1	0	1.05	0.95	0	no
2210010C04RIK	RIKEN cDNA 2210010C04 gene	0	1	0	1	0.98	0.94	0	no
AP2A1	adaptor-related protein complex 2, alpha 1 subunit	12	18	11	23	0.95	0.94	0	no
AP2A2	adaptor-related protein complex 2, alpha 2 subunit	9	38	14	29	1	0.94	0	no
ARPC1B	actin related protein 2/3 complex, subunit 1B	0	1	0	1	0.98	0.94	0	no
ATP5K	ATP synthase, H+ transporting, mitochondrial F1F0 complex, subunit E	6	7	5	10	0.97	0.94	0	no
AUH	AU RNA binding protein/enoyl-coenzyme A hydratase	0	1	0	1	0.98	0.94	0	no
BDH1	3-hydroxybutyrate dehydrogenase, type 1	5	9	6	9	0.94	0.94	0	no
BLOC1S1	biogenesis of lysosomal organelles complex-1, subunit 1	0	1	0	1	0.98	0.94	0	no
BSG	basigin	0	1	0	1	0.98	0.94	0	no
DAD1	defender against cell death 1	0	1	0	1	0.98	0.94	0	no
DYNLL1	dynein light chain LC8-type 1	0	1	0	1	0.98	0.94	0	no
EIF1	eukaryotic translation initiation factor 1	0	1	0	1	0.98	0.94	0	no
ENO2	enolase 2, gamma neuronal	0	1	0	1	0.98	0.94	0	no
ERH	enhancer of rudimentary homolog (Drosophila)	0	1	0	1	0.98	0.94	0	no
FAHD1	fumarylacetoacetate hydrolase domain containing 1	0	1	0	1	0.98	0.94	0	no
GK2	glycerol kinase 2	0	1	0	1	0.98	0.94	0	no
GNA13	guanine nucleotide binding protein, alpha 13	0	1	0	1	0.98	0.94	0	no
GNAO1	guanine nucleotide binding protein, alpha O	0	1	0	1	0.98	0.94	0	no
IDH3G	isocitrate dehydrogenase 3 (NAD+), gamma	0	1	0	1	0.98	0.94	0	no
LAMTOR2	late endosomal/lysosomal adaptor, MAPK and MTOR activator 2	0	1	0	1	0.98	0.94	0	no
LAMTOR3	late endosomal/lysosomal adaptor, MAPK and MTOR activator 3	0	1	0	1	0.98	0.94	0	no
LYPLAL1	lysophospholipase-like 1	0	1	0	1	0.98	0.94	0	no
MAPT	microtubule-associated protein tau	0	1	0	1	0.98	0.94	0	no
MRPS26	mitochondrial ribosomal protein S26	0	1	0	1	0.98	0.94	0	no
MRPS27	mitochondrial ribosomal protein S27	0	1	0	1	0.98	0.94	0	no
MRPS33	mitochondrial ribosomal protein S33	0	1	0	1	0.98	0.94	0	no
MTPN	myotrophin	0	1	0	1	0.98	0.94	0	no
MUP10	major urinary protein 10	0	1	0	1	0.98	0.94	0	no
MYCBP	c-myc binding protein	0	1	0	1	0.98	0.94	0	no
NDUFA3	NADH dehydrogenase (ubiquinone) 1 alpha subcomplex, 3	0	1	0	1	0.98	0.94	0	no
NOMO1	nodal modulator 1	1	1	0	3	0.95	0.94	0	no
PFN2	profilin 2	0	1	0	1	0.98	0.94	0	no
RPL35	ribosomal protein L35	0	1	0	1	0.98	0.94	0	no
S100A13	S100 calcium binding protein A13	0	1	0	1	0.98	0.94	0	no
SEC23A	SEC23A (S. cerevisiae)	3	5	3	6	0.94	0.94	0	no
SNAP91	synaptosomal-associated protein 91	0	1	0	1	0.98	0.94	0	no
SNRPD1	small nuclear ribonucleoprotein D1	0	1	0	1	0.98	0.94	0	no
SYNCRIP	synaptotagmin binding, cytoplasmic RNA interacting protein	0	1	0	1	0.98	0.94	0	no
TIMM44	translocase of inner mitochondrial membrane 44	0	1	0	1	0.98	0.94	0	no
TIMM9	translocase of inner mitochondrial membrane 9	0	1	0	1	0.98	0.94	0	no
TRIM23	tripartite motif-containing 23	0	1	0	1	0.98	0.94	0	no
TUBA1B	tubulin, alpha 1B	0	1	0	1	0.98	0.94	0	no
UBE2N	ubiquitin-conjugating enzyme E2N	0	1	0	1	0.98	0.94	0	no
YME1L1	YME1-like 1 (S. cerevisiae)	0	1	0	1	0.98	0.94	0	no
COX5A	cytochrome c oxidase subunit Va	4	8	5	8	0.93	0.93	0	no
DHRS4	dehydrogenase/reductase (SDR family) member 4	2	12	2	11	1.04	0.93	0	no
RSU1	Ras suppressor protein 1	3	4	3	5	0.94	0.93	0	no
ATP5O	ATP synthase, H+ transporting, mitochondrial F1 complex, O subunit	37	57	54	42	0.93	0.92	0	no
CYP4B1	cytochrome P450, family 4, subfamily b, polypeptide 1	4	9	5	9	0.93	0.92	0	no
GATM	glycine amidinotransferase (L-arginine:glycine amidinotransferase)	3	6	2	9	0.92	0.92	0	no
LDHD	lactate dehydrogenase D	4	10	5	10	0.93	0.92	0	no
ATP1B1	ATPase, Na+/K+ transporting, beta 1 polypeptide	8	11	8	14	0.93	0.91	0	no
HSPA9	heat shock protein 9	72	78	88	71	0.95	0.91	0	no
PECR	peroxisomal trans-2-enoyl-CoA reductase	14	13	11	21	0.97	0.91	0	no
RPL23	ribosomal protein L23	5	10	7	9	0.91	0.91	0	no
SLC25A11	solute carrier family 25 (mitochondrial carrier oxoglutarate carrier), member 11	3	4	2	7	0.92	0.91	0	no
TUBB5	tubulin, beta 5 class I	1	3	2	2	0.92	0.91	0	no
CFL1	cofilin 1, non-muscle	1	1	2	0	0.91	0.9	0	no
DNAJA1	DnaJ (Hsp40) homolog, subfamily A, member 1	1	1	2	0	0.91	0.9	0	no
IQGAP1	IQ motif containing GTPase activating protein 1	6	3	5	5	1.04	0.9	0	no
OGDH	oxoglutarate (alpha-ketoglutarate) dehydrogenase (lipoamide)	25	23	26	28	0.95	0.9	0	no
PFKP	phosphofructokinase, platelet	1	1	2	0	0.91	0.9	0	no
SLC25A3	solute carrier family 25 (mitochondrial carrier, phosphate carrier), member 3	10	23	13	23	0.9	0.9	0	yes
TCEB1	transcription elongation factor B (SIII), polypeptide 1	1	1	2	0	0.91	0.9	0	no
TRAPPC3	trafficking protein particle complex 3	2	5	4	3	0.9	0.9	0	no
TUBA4A	tubulin, alpha 4A	4	3	4	4	0.97	0.9	0	no
MTHFD1	methylenetetrahydrofolate dehydrogenase (NADP+ dependent), methenyltetrahydrofolate cyclohydrolase, formyltetrahydrofolate synthase	13	23	14	28	0.89	0.89	0	no
PACSIN2	protein kinase C and casein kinase substrate in neurons 2	2	2	2	3	0.91	0.89	0	no
PSMD11	proteasome (prosome, macropain) 26S subunit, non-ATPase, 11	1	4	2	3	0.92	0.89	0	no
ACOX2	acyl-Coenzyme A oxidase 2, branched chain	3	10	1	15	0.9	0.88	0	no
ECI1	enoyl-Coenzyme A delta isomerase 1	2	12	5	7	0.98	0.88	0	no
ETFB	electron transferring flavoprotein, beta polypeptide	13	21	15	25	0.88	0.88	0	no
NDUFA2	NADH dehydrogenase (ubiquinone) 1 alpha subcomplex, 2	3	5	3	7	0.88	0.88	0	no
SLC25A4	solute carrier family 25 (mitochondrial carrier, adenine nucleotide translocator), member 4	12	21	18	18	0.88	0.88	0	no
VILL	villin-like	2	18	3	14	1.07	0.88	0	no
AACS	acetoacetyl-CoA synthetase	1	0	0	2	0.96	0.87	0	no
FAM213A	family with sequence similarity 213, member A	1	2	1	3	0.87	0.87	0	no
GM9385	predicted pseudogene 9385	1	2	1	3	0.87	0.87	0	no
HSD17B11	hydroxysteroid (17-beta) dehydrogenase 11	3	1	2	3	1.02	0.87	0	no
MYL3	myosin, light polypeptide 3	7	18	11	16	0.88	0.87	0	no
NDUFB10	NADH dehydrogenase (ubiquinone) 1 beta subcomplex, 10	2	5	3	5	0.87	0.87	0	no
PRODH	proline dehydrogenase	2	5	3	5	0.87	0.87	0	no
ASS1	argininosuccinate synthetase 1	20	59	29	58	0.87	0.86	0	no
EIF4A1	eukaryotic translation initiation factor 4A1	1	4	1	5	0.88	0.86	0	no
HSPA8	heat shock protein 8	30	58	40	62	0.86	0.86	0	no
ETFA	electron transferring flavoprotein, alpha polypeptide	9	19	12	21	0.85	0.85	0	no
4931406C07RIK	RIKEN cDNA 4931406C07 gene	1	1	1	2	0.86	0.84	0	no
CCT6B	chaperonin containing Tcp1, subunit 6b (zeta)	1	1	1	2	0.86	0.84	0	no
HNRNPAB	heterogeneous nuclear ribonucleoprotein A/B	1	1	1	2	0.86	0.84	0	no
LGMN	legumain	1	1	1	2	0.86	0.84	0	no
VPS35	vacuolar protein sorting 35	6	5	6	8	0.89	0.84	0	no
ARF2	ADP-ribosylation factor 2	3	14	8	8	0.89	0.83	0	no
ATP4A	ATPase, H+/K+ exchanging, gastric, alpha polypeptide	2	2	3	2	0.85	0.83	0	no
CDA	cytidine deaminase	1	4	3	2	0.86	0.83	0	no
DDB1	damage specific DNA binding protein 1	2	2	3	2	0.85	0.83	0	no
PLS3	plastin 3 (T-isoform)	1	8	0	10	0.94	0.83	0	no
PSMB6	proteasome (prosome, macropain) subunit, beta type 6	1	4	3	2	0.86	0.83	0	no
SOD2	superoxide dismutase 2, mitochondrial	2	2	3	2	0.85	0.83	0	no
ATP5L	ATP synthase, H+ transporting, mitochondrial F0 complex, subunit G	4	13	4	17	0.84	0.82	0	no
GM9826	predicted gene 9826	4	3	3	7	0.87	0.82	0	no
MPC2	mitochondrial pyruvate carrier 2	4	9	6	10	0.82	0.82	0	no
MRPL41	mitochondrial ribosomal protein L41	2	4	4	3	0.82	0.82	0	no
NDUFB4	NADH dehydrogenase (ubiquinone) 1 beta subcomplex 4	2	4	4	3	0.82	0.82	0	no
PDZK1	PDZ domain containing 1	2	9	2	11	0.87	0.82	0	no
PSMD2	proteasome (prosome, macropain) 26S subunit, non-ATPase, 2	3	3	5	2	0.85	0.82	0	no
RAB11B	RAB11B, member RAS oncogene family	1	5	3	3	0.87	0.82	0	no
ARF6	ADP-ribosylation factor 6	1	3	2	3	0.81	0.81	0	no
ATP5J2	ATP synthase, H+ transporting, mitochondrial F0 complex, subunit F2	4	4	4	7	0.84	0.81	0	no
B2M	beta-2 microglobulin	1	3	2	3	0.81	0.81	0	no
HSPD1	heat shock protein 1 (chaperonin)	19	47	26	54	0.82	0.81	0	no
ARF4	ADP-ribosylation factor 4	0	1	1	0	0.83	0.8	0	no
ARHGEF19	Rho guanine nucleotide exchange factor (GEF) 19	0	1	1	0	0.83	0.8	0	no
CHCHD2	coiled-coil-helix-coiled-coil-helix domain containing 2	0	1	1	0	0.83	0.8	0	no
COMMD1	COMM domain containing 1	0	1	1	0	0.83	0.8	0	no
CUL5	cullin 5	0	1	1	0	0.83	0.8	0	no
DPP4	dipeptidylpeptidase 4	0	1	1	0	0.83	0.8	0	no
FAM98B	family with sequence similarity 98, member B	1	2	2	2	0.8	0.8	0	no
GPD1	glycerol-3-phosphate dehydrogenase 1 (soluble)	2	4	3	5	0.8	0.8	0	no
HSPA1L	heat shock protein 1-like	9	10	12	12	0.83	0.8	0	no
MAT2A	methionine adenosyltransferase II, alpha	0	1	1	0	0.83	0.8	0	no
MCEE	methylmalonyl CoA epimerase	0	1	1	0	0.83	0.8	0	no
MDH2	malate dehydrogenase 2, NAD (mitochondrial)	8	13	9	19	0.81	0.8	0	no
NDUFAF3	NADH dehydrogenase (ubiquinone) 1 alpha subcomplex, assembly factor 3	0	1	1	0	0.83	0.8	0	no
PIGR	polymeric immunoglobulin receptor	0	1	1	0	0.83	0.8	0	no
RPS18-PS3	ribosomal protein S18, pseudogene 3	1	2	2	2	0.8	0.8	0	no
RPS19	ribosomal protein S19	7	11	10	13	0.8	0.8	0	no
SLCO1A6	solute carrier organic anion transporter family, member 1a6	0	1	1	0	0.83	0.8	0	no
TIMM8A1	translocase of inner mitochondrial membrane 8A1	0	1	1	0	0.83	0.8	0	no
SELT	selenoprotein T	0	1	1	0	0.83	0.8	0	no
ACADS	acyl-Coenzyme A dehydrogenase, short chain	4	15	7	15	0.82	0.79	0	no
ALDH9A1	aldehyde dehydrogenase 9, subfamily A1	3	6	6	5	0.79	0.79	0	no
IDH3B	isocitrate dehydrogenase 3 (NAD+) beta	6	14	8	18	0.79	0.79	0	no
PHB	prohibitin	4	6	6	7	0.8	0.79	0	no
TUFM	Tu translation elongation factor, mitochondrial	6	13	11	12	0.79	0.79	0	no
TUBA1A	tubulin, alpha 1A	21	30	31	34	0.79	0.78	0	no
ARF1	ADP-ribosylation factor 1	1	1	2	1	0.78	0.77	0	no
GCDH	glutaryl-Coenzyme A dehydrogenase	6	9	9	11	0.78	0.77	0	no
RPS21	ribosomal protein S21	1	5	1	7	0.81	0.77	0	no
RPS28	ribosomal protein S28	2	5	4	5	0.77	0.77	0	no
COX4I1	cytochrome c oxidase subunit IV isoform 1	3	5	5	6	0.76	0.76	0	no
ECHDC2	enoyl Coenzyme A hydratase domain containing 2	2	3	2	6	0.76	0.76	0	no
GM13474	predicted gene 13474	1	0	1	1	0.84	0.76	0	no
ITGB1	integrin beta 1 (fibronectin receptor beta)	1	2	1	4	0.76	0.76	0	no
NAP1L1	nucleosome assembly protein 1-like 1	1	0	1	1	0.84	0.76	0	no
NDUFS3	NADH dehydrogenase (ubiquinone) Fe-S protein 3	3	8	4	11	0.77	0.76	0	no
ALDH3A2	aldehyde dehydrogenase family 3, subfamily A2	3	7	6	7	0.75	0.75	0	no
UGT3A2	UDP glycosyltransferases 3 family, polypeptide A2	2	2	3	3	0.77	0.75	0	no
LRPAP1	low density lipoprotein receptor-related protein associated protein 1	2	7	5	6	0.76	0.74	0	no
MUT	methylmalonyl-Coenzyme A mutase	3	6	6	6	0.74	0.74	0	no
PCCA	propionyl-Coenzyme A carboxylase, alpha polypeptide	4	15	5	20	0.78	0.74	0	no
SLC25A5	solute carrier family 25 (mitochondrial carrier, adenine nucleotide translocator), member 5	10	15	16	18	0.75	0.74	0	no
SLC27A2	solute carrier family 27 (fatty acid transporter), member 2	12	40	26	36	0.76	0.74	0	no
TIMM50	translocase of inner mitochondrial membrane 50	3	1	3	3	0.86	0.74	0	no
CAPN1	calpain 1	0	1	0	2	0.76	0.73	0	no
CBR1	carbonyl reductase 1	0	1	0	2	0.76	0.73	0	no
CLINT1	clathrin interactor 1	0	1	0	2	0.76	0.73	0	no
COQ9	coenzyme Q9 homolog (yeast)	0	1	0	2	0.76	0.73	0	no
GLYCTK	glycerate kinase	0	1	0	2	0.76	0.73	0	no
GSTM7	glutathione S-transferase, mu 7	0	1	0	2	0.76	0.73	0	no
GYKL1	glycerol kinase-like 1	0	1	0	2	0.76	0.73	0	no
NCCRP1	non-specific cytotoxic cell receptor protein 1 homolog (zebrafish)	0	1	0	2	0.76	0.73	0	no
PSMC5	protease (prosome, macropain) 26S subunit, ATPase 5	1	1	1	3	0.74	0.73	0	no
RNH1	ribonuclease/angiogenin inhibitor 1	0	1	0	2	0.76	0.73	0	no
RPS16-PS2	ribosomal protein S16, pseudogene 2	3	9	9	5	0.74	0.73	0	no
SDR39U1	short chain dehydrogenase/reductase family 39U, member 1	0	1	0	2	0.76	0.73	0	no
SLC13A3	solute carrier family 13 (sodium-dependent dicarboxylate transporter), member 3	0	1	0	2	0.76	0.73	0	no
SLIRP	SRA stem-loop interacting RNA binding protein	0	1	0	2	0.76	0.73	0	no
SPTA1	spectrin alpha, erythrocytic 1	0	1	0	2	0.76	0.73	0	no
PFDN6	prefoldin subunit 6	0	1	0	2	0.76	0.73	0	no
ACOT10	acyl-CoA thioesterase 10	4	5	5	9	0.74	0.72	0	no
HRSP12	heat-responsive protein 12	4	3	3	9	0.77	0.72	0	no
MCCC1	methylcrotonoyl-Coenzyme A carboxylase 1 (alpha)	11	14	14	23	0.74	0.72	0	no
MT-ATP6	mitochondrially encoded ATP synthase 6	2	3	3	5	0.72	0.72	0	no
RPL22	ribosomal protein L22	2	5	4	6	0.72	0.72	0	no
ACSM3	acyl-CoA synthetase medium-chain family member 3	1	0	0	3	0.78	0.71	0	no
CTH	cystathionase (cystathionine gamma-lyase)	1	2	2	3	0.71	0.71	0	no
SLC25A13	solute carrier family 25 (mitochondrial carrier, adenine nucleotide translocator), member 13	4	14	10	13	0.72	0.7	0	no
SLC3A2	solute carrier family 3 (activators of dibasic and neutral amino acid transport), member 2	3	2	4	4	0.75	0.7	0	no
HYOU1	hypoxia up-regulated 1	0	3	0	4	0.82	0.69	0	no
PCBD1	pterin 4 alpha carbinolamine dehydratase/dimerization cofactor of hepatocyte nuclear factor 1 alpha (TCF1) 1	2	2	3	4	0.7	0.69	0	no
PSMC3	proteasome (prosome, macropain) 26S subunit, ATPase 3	1	1	0	5	0.7	0.69	0	no
GM4963	predicted gene 4963	3	7	9	4	0.69	0.68	0	no
KIF5B	kinesin family member 5B	1	0	2	0	0.75	0.68	0	no
TIMM23	translocase of inner mitochondrial membrane 23	1	0	2	0	0.75	0.68	0	no
ACSL1	acyl-CoA synthetase long-chain family member 1	1	3	0	8	0.68	0.67	0	no
HSPA4	heat shock protein 4	3	1	3	4	0.78	0.67	0	no
CISD1	CDGSH iron sulfur domain 1	2	8	5	9	0.69	0.66	0	no
NDUFB3	NADH dehydrogenase (ubiquinone) 1 beta subcomplex 3	1	3	2	5	0.66	0.66	0	no
APOO	apolipoprotein O	0	1	1	1	0.67	0.64	0	no
CUTA	cutA divalent cation tolerance homolog (E. coli)	0	1	1	1	0.67	0.64	0	no
CYC1	cytochrome c-1	2	0	2	2	0.79	0.64	0	no
D1PAS1	DNA segment, Chr 1, Pasteur Institute 1	0	1	1	1	0.67	0.64	0	no
FCGR4	Fc receptor, IgG, low affinity IV	0	1	1	1	0.67	0.64	0	no
GLRX5	glutaredoxin 5 homolog (S. cerevisiae)	0	1	1	1	0.67	0.64	0	no
HDLBP	high density lipoprotein (HDL) binding protein	0	1	1	1	0.67	0.64	0	no
HSD3B3	hydroxy-delta-5-steroid dehydrogenase, 3 beta- and steroid delta-isomerase 3	1	0	1	2	0.7	0.64	0	no
MYO1F	myosin IF	0	1	1	1	0.67	0.64	0	no
PSMA8	proteasome (prosome, macropain) subunit, alpha type, 8	1	0	1	2	0.7	0.64	0	no
SLC3A1	solute carrier family 3, member 1	2	10	5	12	0.68	0.64	0	no
SLC6A19	solute carrier family 6 (neurotransmitter transporter), member 19	0	1	1	1	0.67	0.64	0	no
SSR3	signal sequence receptor, gamma	0	1	1	1	0.67	0.64	0	no
UQCR10	ubiquinol-cytochrome c reductase, complex III subunit X	0	1	1	1	0.67	0.64	0	no
CAND1	cullin associated and neddylation disassociated 1	2	3	6	2	0.63	0.62	0	no
CML3	camello-like 3	1	1	3	1	0.63	0.62	0	no
SLC4A4	solute carrier family 4 (anion exchanger), member 4	4	3	7	5	0.67	0.62	0	no
BC021614	cDNA sequence BC021614	0	1	0	3	0.62	0.6	0	no
COX6B1	cytochrome c oxidase, subunit VIb polypeptide 1	1	4	4	4	0.62	0.6	0	no
DCTN2	dynactin 2	0	1	0	3	0.62	0.6	0	no
DECR1	2,4-dienoyl CoA reductase 1, mitochondrial	1	7	3	9	0.66	0.6	0	no
GDI2	guanosine diphosphate (GDP) dissociation inhibitor 2	0	3	0	5	0.71	0.6	0	no
GM5457	predicted pseudogene 5457	0	1	0	3	0.62	0.6	0	no
PRDX4	peroxiredoxin 4	1	4	4	4	0.62	0.6	0	no
TOMM20	translocase of outer mitochondrial membrane 20 homolog (yeast)	1	0	2	1	0.64	0.58	0	no
UQCC2	ubiquinol-cytochrome c reductase complex assembly factor 2	2	3	6	3	0.59	0.58	0	no
GM7589	predicted gene 7589	0	1	2	0	0.6	0.57	0	no
UGT3A1	UDP glycosyltransferases 3 family, polypeptide A1	0	1	2	0	0.6	0.57	0	no
CCT2	chaperonin containing Tcp1, subunit 2 (beta)	6	10	11	20	0.56	0.56	0	no
CTNNA1	catenin (cadherin associated protein), alpha 1	4	6	10	9	0.55	0.55	0	no
PAICS	phosphoribosylaminoimidazole carboxylase, phosphoribosylaminoribosylaminoimidazole, succinocarboxamide synthetase	1	0	1	3	0.6	0.55	0	no
PTCD3	pentatricopeptide repeat domain 3	0	2	1	3	0.61	0.55	0	no
SLC22A18	solute carrier family 22 (organic cation transporter), member 18	0	1	1	2	0.56	0.54	0	no
VDAC3	voltage-dependent anion channel 3	0	1	1	2	0.56	0.54	0	no
DHTKD1	dehydrogenase E1 and transketolase domain containing 1	1	2	2	6	0.53	0.53	0	no
LRP2	low density lipoprotein receptor-related protein 2	2	5	6	8	0.53	0.53	0	no
NDUFS4	NADH dehydrogenase (ubiquinone) Fe-S protein 4	0	4	3	2	0.66	0.53	0	no
DNAJA2	DnaJ (Hsp40) homolog, subfamily A, member 2	0	1	0	4	0.53	0.51	0	no
NDUFV2	NADH dehydrogenase (ubiquinone) flavoprotein 2	1	2	4	3	0.51	0.51	0	no
RAB5C	RAB5C, member RAS oncogene family	0	4	2	4	0.64	0.51	0	no
SOD1	superoxide dismutase 1, soluble	0	3	2	3	0.6	0.51	0	no
UGGT1	UDP-glucose glycoprotein glucosyltransferase 1	2	0	2	4	0.63	0.51	0	no
CCT6A	chaperonin containing Tcp1, subunit 6a (zeta)	3	8	8	15	0.51	0.5	0	no
HNRNPH1	heterogeneous nuclear ribonucleoprotein H1	1	0	2	2	0.56	0.5	0	no
VDAC1	voltage-dependent anion channel 1	0	6	2	6	0.69	0.5	0	no
RAB18	RAB18, member RAS oncogene family	0	1	2	1	0.51	0.49	0	no
ANK3	ankyrin 3, epithelial	0	2	1	4	0.54	0.48	0	no
DNAJC13	DnaJ (Hsp40) homolog, subfamily C, member 13	6	2	13	2	0.6	0.48	0	yes
CCT8	chaperonin containing Tcp1, subunit 8 (theta)	7	14	18	29	0.47	0.47	0	no
ENPEP	glutamyl aminopeptidase	5	0	3	8	0.75	0.47	0	no
CANX	calnexin	0	8	3	7	0.69	0.46	0	no
CPT1A	carnitine palmitoyltransferase 1a, liver	1	4	7	3	0.48	0.46	0	no
FLNA	filamin, alpha	0	1	1	3	0.48	0.46	0	no
ATP6V1G1	ATPase, H+ transporting, lysosomal V1 subunit G1	1	7	8	6	0.5	0.45	0	yes
SCP2	sterol carrier protein 2, liver	0	5	1	8	0.59	0.45	0	no
TCP1	t-complex protein 1	5	7	12	18	0.45	0.45	0	no
HSPE1-RS1	heat shock protein 1 (chaperonin 10), related sequence 1	1	5	6	7	0.47	0.44	0	no
LONP1	lon peptidase 1, mitochondrial	1	2	4	5	0.44	0.44	0	no
VWA8	von Willebrand factor A domain containing 8	4	7	12	15	0.44	0.44	0	no
CCT7	chaperonin containing Tcp1, subunit 7 (eta)	4	6	7	22	0.43	0.43	0	no
CTNNB1	catenin (cadherin associated protein), beta 1	0	2	1	5	0.48	0.43	0	no
ADSL	adenylosuccinate lyase	0	4	2	6	0.53	0.42	0	no
ATP6V1F	ATPase, H+ transporting, lysosomal V1 subunit F	2	20	15	20	0.53	0.42	0	no
CHP1	calcineurin-like EF hand protein 1	1	0	3	2	0.46	0.42	0	no
DYNLL2	dynein light chain LC8-type 2	0	1	2	2	0.44	0.42	0	no
OXR1	oxidation resistance 1	0	5	4	4	0.55	0.42	0	no
SSR4	signal sequence receptor, delta	0	2	3	2	0.46	0.42	0	no
TMED10	transmembrane emp24-like trafficking protein 10 (yeast)	0	1	2	2	0.44	0.42	0	no
UQCRB	ubiquinol-cytochrome c reductase binding protein	0	4	1	8	0.51	0.41	0	no
ATPIF1	ATPase inhibitory factor 1	4	0	6	4	0.6	0.4	0	no
CCT3	chaperonin containing Tcp1, subunit 3 (gamma)	4	9	15	18	0.4	0.4	0	no
COA3	cytochrome C oxidase assembly factor 3	1	0	2	4	0.44	0.4	0	no
NNT	nicotinamide nucleotide transhydrogenase	0	4	0	10	0.5	0.4	0	no
CYB5A	cytochrome b5 type A (microsomal)	0	4	2	7	0.49	0.39	0	no
ATP6V1B2	ATPase, H+ transporting, lysosomal V1 subunit B2	10	95	62	115	0.5	0.38	0	yes
PNPT1	polyribonucleotide nucleotidyltransferase 1	1	0	3	3	0.41	0.38	0	no
AKR1A1	aldo-keto reductase family 1, member A1 (aldehyde reductase)	0	3	1	8	0.44	0.37	0	no
CCT4	chaperonin containing Tcp1, subunit 4 (delta)	3	11	15	20	0.39	0.37	0	no
MAPK1	mitogen-activated protein kinase 1	0	5	5	4	0.49	0.37	0	no
ATP6V1B1	ATPase, H+ transporting, lysosomal V1 subunit B1	6	104	76	86	0.52	0.33	0	yes
ATP6V1D	ATPase, H+ transporting, lysosomal V1 subunit D	3	31	30	36	0.42	0.33	0	yes
CCT5	chaperonin containing Tcp1, subunit 5 (epsilon)	1	10	12	12	0.4	0.33	0	no
SNX27	sorting nexin family member 27	0	9	9	4	0.52	0.33	0	no
POR	P450 (cytochrome) oxidoreductase	0	1	1	6	0.34	0.32	0	no
ATP6V1G3	ATPase, H+ transporting, lysosomal V1 subunit G3	1	11	13	15	0.38	0.31	0	no
ACOT9	acyl-CoA thioesterase 9	0	4	4	8	0.37	0.29	0	no
ATP6V1E1	ATPase, H+ transporting, lysosomal V1 subunit E1	4	71	50	80	0.46	0.29	0	yes
CES1D	carboxylesterase 1D	0	3	5	6	0.32	0.27	0	no
VDAC2	voltage-dependent anion channel 2	0	1	4	3	0.28	0.27	0	no
DMXL2	Dmx-like 2	0	1	2	8	0.25	0.24	0	no
ATP6V1A	ATPase, H+ transporting, lysosomal V1 subunit A	11	218	192	254	0.4	0.23	0	yes
ATP6V1C1	ATPase, H+ transporting, lysosomal V1 subunit C1	0	28	23	33	0.39	0.16	0	yes
ATP6V1C2	ATPase, H+ transporting, lysosomal V1 subunit C2	0	9	15	16	0.25	0.16	0	no
ATP6V1H	ATPase, H+ transporting, lysosomal V1 subunit H	0	3	8	13	0.19	0.16	0	yes
NCOA7	nuclear receptor coactivator 7	0	20	19	34	0.31	0.15	0	no
BIRC6	baculoviral IAP repeat-containing 6	0	1	18	9	0.08	0.08	0	no
TMIGD1	transmembrane and immunoglobulin domain containing 1	0	3	23	31	0.07	0.06	0	no
SLC26A1	solute carrier family 26 (sulfate transporter), member 1	0	9	62	43	0.07	0.05	0	no
2010107E04RIK	RIKEN cDNA 2010107E04 gene	0	0	2	0	0	0	0	no
4932438A13RIK	RIKEN cDNA 4932438A13 gene	0	0	0	1	0	0	0	no
AARS	alanyl-tRNA synthetase	0	0	0	1	0	0	0	no
ABAT	4-aminobutyrate aminotransferase	0	0	0	2	0	0	0	no
ABI1	abl-interactor 1	0	0	1	0	0	0	0	no
ACOT4	acyl-CoA thioesterase 4	0	0	0	2	0	0	0	no
ACSS1	acyl-CoA synthetase short-chain family member 1	0	0	0	4	0	0	0	no
ACSS2	acyl-CoA synthetase short-chain family member 2	0	0	0	1	0	0	0	no
ACTA2	actin, alpha 2, smooth muscle, aorta	0	0	0	1	0	0	0	no
ADH5	alcohol dehydrogenase 5 (class III), chi polypeptide	0	0	0	1	0	0	0	no
AHCYL2	S-adenosylhomocysteine hydrolase-like 2	0	0	0	1	0	0	0	no
AK4	adenylate kinase 4	0	0	1	1	0	0	0	no
AKR1E1	aldo-keto reductase family 1, member E1	0	0	0	1	0	0	0	no
ALDH16A1	aldehyde dehydrogenase 16 family, member A1	0	0	0	2	0	0	0	no
AMN	amnionless	0	0	0	1	0	0	0	no
ANXA1	annexin A1	0	0	0	1	0	0	0	no
ANXA3	annexin A3	0	0	0	1	0	0	0	no
ANXA7	annexin A7	0	0	0	2	0	0	0	no
AP1G1	adaptor protein complex AP-1, gamma 1 subunit	0	0	2	0	0	0	0	no
ARFGEF2	ADP-ribosylation factor guanine nucleotide-exchange factor 2 (brefeldin A-inhibited)	0	0	1	0	0	0	0	no
ARHGAP1	Rho GTPase activating protein 1	0	0	0	1	0	0	0	no
ARHGAP17	Rho GTPase activating protein 17	0	0	3	1	0	0	0	no
ARHGEF6	Rac/Cdc42 guanine nucleotide exchange factor (GEF) 6	0	0	2	0	0	0	0	no
ARHGEF7	Rho guanine nucleotide exchange factor (GEF7)	0	0	8	3	0	0	0	no
ASAH1	N-acylsphingosine amidohydrolase 1	0	0	1	2	0	0	0	no
ATP5G1	ATP synthase, H+ transporting, mitochondrial F0 complex, subunit C1 (subunit 9)	0	0	0	2	0	0	0	no
ATP6AP2	ATPase, H+ transporting, lysosomal accessory protein 2	0	0	1	0	0	0	0	no
ATP6V0A4	ATPase, H+ transporting, lysosomal V0 subunit A4	0	0	24	0	0	0	0	no
ATP6V0C	ATPase, H+ transporting, lysosomal V0 subunit C	0	0	1	0	0	0	0	no
ATP6V0D1	ATPase, H+ transporting, lysosomal V0 subunit D1	0	0	5	0	0	0	0	yes
ATP6V0D2	ATPase, H+ transporting, lysosomal V0 subunit D2	0	0	3	0	0	0	0	no
AU022252	expressed sequence AU022252	0	0	1	0	0	0	0	no
BC003965	cDNA sequence BC003965	0	0	1	0	0	0	0	no
BCKDHB	branched chain ketoacid dehydrogenase E1, beta polypeptide	0	0	0	1	0	0	0	no
BPHL	biphenyl hydrolase-like (serine hydrolase, breast epithelial mucin-associated antigen)	0	0	0	2	0	0	0	no
BPNT1	bisphosphate 3'-nucleotidase 1	0	0	0	1	0	0	0	no
BRK1	BRICK1, SCAR/WAVE actin-nucleating complex subunit	0	0	0	1	0	0	0	no
CAP1	CAP, adenylate cyclase-associated protein 1 (yeast)	0	0	0	1	0	0	0	no
CARKD	carbohydrate kinase domain containing	0	0	0	1	0	0	0	no
CDC37	cell division cycle 37	0	0	0	2	0	0	0	no
CDH23	cadherin 23 (otocadherin)	0	0	0	1	0	0	0	no
CDIPT	CDP-diacylglycerol--inositol 3-phosphatidyltransferase (phosphatidylinositol synthase)	0	0	1	0	0	0	0	no
CES1G	carboxylesterase 1G	0	0	0	2	0	0	0	no
CHCHD1	coiled-coil-helix-coiled-coil-helix domain containing 1	0	0	1	0	0	0	0	no
CHCHD4	coiled-coil-helix-coiled-coil-helix domain containing 4	0	0	1	1	0	0	0	no
CHCHD6	coiled-coil-helix-coiled-coil-helix domain containing 6	0	0	0	1	0	0	0	no
CLIC5	chloride intracellular channel 5	0	0	0	1	0	0	0	no
CLPP	caseinolytic mitochondrial matrix peptidase proteolytic subunit	0	0	19	25	0	0	0	no
CNN3	calponin 3, acidic	0	0	0	1	0	0	0	no
COMMD3	COMM domain containing 3	0	0	0	1	0	0	0	no
COMMD7	COMM domain containing 7	0	0	1	0	0	0	0	no
COMMD9	COMM domain containing 9	0	0	2	2	0	0	0	no
CORO1C	coronin, actin binding protein 1C	0	0	0	1	0	0	0	no
COX7A2	cytochrome c oxidase subunit VIIa 2	0	0	1	1	0	0	0	no
CPT1B	carnitine palmitoyltransferase 1b, muscle	0	0	0	2	0	0	0	no
CRAT	carnitine acetyltransferase	0	0	0	1	0	0	0	no
CSRP1	cysteine and glycine-rich protein 1	0	0	0	1	0	0	0	no
D15ERTD621E	DNA segment, Chr 15, ERATO Doi 621, expressed	0	0	1	0	0	0	0	no
DCTN1	dynactin 1	0	0	0	2	0	0	0	no
DCXR	dicarbonyl L-xylulose reductase	0	0	0	1	0	0	0	no
DDOST	dolichyl-di-phosphooligosaccharide-protein glycotransferase	0	0	2	2	0	0	0	no
DDT	D-dopachrome tautomerase	0	0	0	4	0	0	0	no
DHX15	DEAH (Asp-Glu-Ala-His) box polypeptide 15	0	0	1	2	0	0	0	no
DMGDH	dimethylglycine dehydrogenase precursor	0	0	0	1	0	0	0	no
DMXL1	Dmx-like 1	0	0	10	29	0	0	0	no
DNM1L	dynamin 1-like	0	0	1	1	0	0	0	no
DPYSL2	dihydropyrimidinase-like 2	0	0	1	1	0	0	0	no
DSP	desmoplakin	0	0	1	0	0	0	0	no
EIF2S3X	eukaryotic translation initiation factor 2, subunit 3, structural gene X-linked	0	0	0	1	0	0	0	no
EIF3A	eukaryotic translation initiation factor 3, subunit A	0	0	0	1	0	0	0	no
EIF3B	eukaryotic translation initiation factor 3, subunit B	0	0	0	2	0	0	0	no
EMC1	ER membrane protein complex subunit 1	0	0	0	1	0	0	0	no
EPS15	epidermal growth factor receptor pathway substrate 15	0	0	1	0	0	0	0	no
FAM120A	family with sequence similarity 120, member A	0	0	0	1	0	0	0	no
FAM162A	family with sequence similarity 162, member A	0	0	0	1	0	0	0	no
FMNL1	formin-like 1	0	0	7	0	0	0	0	no
FMO2	flavin containing monooxygenase 2	0	0	0	1	0	0	0	no
GCLM	glutamate-cysteine ligase, modifier subunit	0	0	0	1	0	0	0	no
GCN1L1	GCN1 general control of amino-acid synthesis 1-like 1 (yeast)	0	0	0	1	0	0	0	no
GFPT1	glutamine fructose-6-phosphate transaminase 1	0	0	0	2	0	0	0	no
GIPC2	GIPC PDZ domain containing family, member 2	0	0	0	1	0	0	0	no
GIT1	G protein-coupled receptor kinase-interactor 1	0	0	2	0	0	0	0	no
GLRX	glutaredoxin	0	0	0	1	0	0	0	no
GM13889	predicted gene 13889	0	0	2	1	0	0	0	no
GM4613	predicted gene 4613	0	0	0	1	0	0	0	no
GM4953	predicted pseudogene 4953	0	0	2	0	0	0	0	no
GPX5	glutathione peroxidase 5	0	0	1	0	0	0	0	no
HK2	hexokinase 2	0	0	1	0	0	0	0	no
HNRNPH2	heterogeneous nuclear ribonucleoprotein H2	0	0	2	1	0	0	0	no
HNRNPM	heterogeneous nuclear ribonucleoprotein M	0	0	1	0	0	0	0	no
HSPE1	heat shock protein 1 (chaperonin 10)	0	0	0	1	0	0	0	no
HTRA2	HtrA serine peptidase 2	0	0	0	1	0	0	0	no
ICT1	immature colon carcinoma transcript 1	0	0	1	0	0	0	0	no
ISCA2	iron-sulfur cluster assembly 2 homolog (S. cerevisiae)	0	0	0	1	0	0	0	no
ISOC1	isochorismatase domain containing 1	0	0	0	1	0	0	0	no
ITGAE	integrin alpha E, epithelial-associated	0	0	1	0	0	0	0	no
KLC4	kinesin light chain 4	0	0	1	0	0	0	0	no
KMO	kynurenine 3-monooxygenase (kynurenine 3-hydroxylase)	0	0	0	1	0	0	0	no
KPNB1	karyopherin (importin) beta 1	0	0	0	1	0	0	0	no
LACTB2	lactamase, beta 2	0	0	0	3	0	0	0	no
LSM2	LSM2 homolog, U6 small nuclear RNA associated (S. cerevisiae)	0	0	0	1	0	0	0	no
LSM3	LSM3 homolog, U6 small nuclear RNA associated (S. cerevisiae)	0	0	0	1	0	0	0	no
MRPL39	mitochondrial ribosomal protein L39	0	0	0	1	0	0	0	no
MRPL53	mitochondrial ribosomal protein L53	0	0	2	2	0	0	0	no
MRPS21	mitochondrial ribosomal protein S21	0	0	0	1	0	0	0	no
MRPS23	mitochondrial ribosomal protein S23	0	0	0	1	0	0	0	no
MRPS35	mitochondrial ribosomal protein S35	0	0	1	0	0	0	0	no
MSRA	methionine sulfoxide reductase A	0	0	0	1	0	0	0	no
MTCH1	mitochondrial carrier homolog 1 (C. elegans)	0	0	2	0	0	0	0	no
MTCH2	mitochondrial carrier homolog 2 (C. elegans)	0	0	1	0	0	0	0	no
MTX1	metaxin 1	0	0	0	1	0	0	0	no
NAMPT	nicotinamide phosphoribosyltransferase	0	0	1	0	0	0	0	no
NDUFA11	NADH dehydrogenase (ubiquinone) 1 alpha subcomplex 11	0	0	0	1	0	0	0	no
NDUFV3	NADH dehydrogenase (ubiquinone) flavoprotein 3	0	0	0	1	0	0	0	no
NFS1	nitrogen fixation gene 1 (S. cerevisiae)	0	0	0	2	0	0	0	no
NME1	NME/NM23 nucleoside diphosphate kinase 1	0	0	1	0	0	0	0	no
NME3	NME/NM23 nucleoside diphosphate kinase 3	0	0	1	1	0	0	0	no
NPLOC4	nuclear protein localization 4 homolog (S. cerevisiae)	0	0	0	1	0	0	0	no
NSF	N-ethylmaleimide sensitive fusion protein	0	0	1	0	0	0	0	no
PFDN1	prefoldin 1	0	0	1	0	0	0	0	no
PFKL	phosphofructokinase, liver, B-type	0	0	3	0	0	0	0	no
PFKM	phosphofructokinase, muscle	0	0	2	0	0	0	0	no
PHLPP2	PH domain and leucine rich repeat protein phosphatase 2	0	0	1	0	0	0	0	no
PIN1	protein (peptidyl-prolyl cis/trans isomerase) NIMA-interacting 1	0	0	2	0	0	0	0	no
PPIF	peptidylprolyl isomerase F (cyclophilin F)	0	0	1	0	0	0	0	no
PPP1R21	protein phosphatase 1, regulatory subunit 21	0	0	0	1	0	0	0	no
PPP4C	protein phosphatase 4, catalytic subunit	0	0	0	1	0	0	0	no
PPP4R1	protein phosphatase 4, regulatory subunit 1	0	0	5	0	0	0	0	no
PRDX3	peroxiredoxin 3	0	0	0	1	0	0	0	no
PRKCSH	protein kinase C substrate 80K-H	0	0	0	2	0	0	0	no
PRR15L	proline rich 15-like	0	0	1	0	0	0	0	no
PSAP	prosaposin	0	0	0	1	0	0	0	no
PSEN1	presenilin 1	0	0	1	0	0	0	0	no
PSMA1	proteasome (prosome, macropain) subunit, alpha type 1	0	0	0	1	0	0	0	no
PSMA6	proteasome (prosome, macropain) subunit, alpha type 6	0	0	0	1	0	0	0	no
PSMC1	protease (prosome, macropain) 26S subunit, ATPase 1	0	0	0	1	0	0	0	no
PSMC6	proteasome (prosome, macropain) 26S subunit, ATPase, 6	0	0	1	0	0	0	0	no
PSMD14	proteasome (prosome, macropain) 26S subunit, non-ATPase, 14	0	0	1	0	0	0	0	no
PTGR2	prostaglandin reductase 2	0	0	5	3	0	0	0	no
PVALB	parvalbumin	0	0	0	2	0	0	0	no
PXMP2	peroxisomal membrane protein 2	0	0	0	1	0	0	0	no
RAB11FIP5	RAB11 family interacting protein 5 (class I)	0	0	1	0	0	0	0	no
RAP1A	RAS-related protein-1a	0	0	2	1	0	0	0	no
RCN2	reticulocalbin 2	0	0	0	1	0	0	0	no
RDH14	retinol dehydrogenase 14 (all-trans and 9-cis)	0	0	1	1	0	0	0	no
RHEB	Ras homolog enriched in brain	0	0	1	0	0	0	0	no
RHOG	ras homolog gene family, member G	0	0	1	0	0	0	0	no
ROGDI	rogdi homolog (Drosophila)	0	0	1	3	0	0	0	no
RPL10A	ribosomal protein L10A	0	0	0	1	0	0	0	no
RPL23A	ribosomal protein L23A	0	0	1	0	0	0	0	no
RPL27	ribosomal protein L27	0	0	1	0	0	0	0	no
RPS27L	ribosomal protein S27-like	0	0	0	2	0	0	0	no
RPS4X	ribosomal protein S4, X-linked	0	0	0	2	0	0	0	no
RPS5	ribosomal protein S5	0	0	0	1	0	0	0	no
RPS6KA1	ribosomal protein S6 kinase polypeptide 1	0	0	3	4	0	0	0	no
RPS6KA3	ribosomal protein S6 kinase polypeptide 3	0	0	14	23	0	0	0	no
RTN3	reticulon 3	0	0	0	1	0	0	0	no
RUVBL2	RuvB-like protein 2	0	0	0	1	0	0	0	no
SAR1A	SAR1 gene homolog A (S. cerevisiae)	0	0	3	1	0	0	0	no
SDF2	stromal cell derived factor 2	0	0	1	0	0	0	0	no
SEC11A	SEC11 homolog A (S. cerevisiae)	0	0	2	0	0	0	0	no
SEC23B	SEC23B (S. cerevisiae)	0	0	2	0	0	0	0	no
SEC24A	Sec24 related gene family, member A (S. cerevisiae)	0	0	0	1	0	0	0	no
SEC31A	Sec31 homolog A (S. cerevisiae)	0	0	0	1	0	0	0	no
SEPSECS	Sep (O-phosphoserine) tRNA:Sec (selenocysteine) tRNA synthase	0	0	3	3	0	0	0	no
SFXN2	sideroflexin 2	0	0	0	2	0	0	0	no
SLC10A2	solute carrier family 10, member 2	0	0	13	12	0	0	0	no
SLC12A2	solute carrier family 12, member 2	0	0	0	1	0	0	0	no
SLC25A15	solute carrier family 25 (mitochondrial carrier ornithine transporter), member 15	0	0	0	1	0	0	0	no
SLC47A1	solute carrier family 47, member 1	0	0	1	0	0	0	0	no
SLC5A2	solute carrier family 5 (sodium/glucose cotransporter), member 2	0	0	0	2	0	0	0	no
SLC5A8	solute carrier family 5 (iodide transporter), member 8	0	0	0	1	0	0	0	no
SMARCA5	SWI/SNF related, matrix associated, actin dependent regulator of chromatin, subfamily a, member 5	0	0	1	0	0	0	0	no
SMIM4	small integral membrane protein 4	0	0	1	1	0	0	0	no
SNX2	sorting nexin 2	0	0	0	3	0	0	0	no
SQRDL	sulfide quinone reductase-like (yeast)	0	0	1	0	0	0	0	no
SSR1	signal sequence receptor, alpha	0	0	1	0	0	0	0	no
SURF4	surfeit gene 4	0	0	1	0	0	0	0	no
TBC1D9B	TBC1 domain family, member 9B	0	0	1	0	0	0	0	no
TCN2	transcobalamin 2	0	0	0	1	0	0	0	no
TFG	Trk-fused gene	0	0	2	0	0	0	0	no
TMEM14C	transmembrane protein 14C	0	0	0	1	0	0	0	no
TMEM256	transmembrane protein 256	0	0	1	1	0	0	0	no
TMEM33	transmembrane protein 33	0	0	0	1	0	0	0	no
TNNC2	troponin C2, fast	0	0	0	1	0	0	0	no
TOMM22	translocase of outer mitochondrial membrane 22 homolog (yeast)	0	0	1	0	0	0	0	no
TPP1	tripeptidyl peptidase I	0	0	0	2	0	0	0	no
TRAPPC11	trafficking protein particle complex 11	0	0	0	1	0	0	0	no
UPF1	UPF1 regulator of nonsense transcripts homolog (yeast)	0	0	0	1	0	0	0	no
VAMP3	vesicle-associated membrane protein 3	0	0	0	1	0	0	0	no
VIM	vimentin	0	0	0	1	0	0	0	no
VPS25	vacuolar protein sorting 25 (yeast)	0	0	4	1	0	0	0	no
VPS53	vacuolar protein sorting 53 (yeast)	0	0	0	1	0	0	0	no
WDR11	WD repeat domain 11	0	0	1	0	0	0	0	no
WDR7	WD repeat domain 7	0	0	3	8	0	0	0	no
YWHAB	tyrosine 3-monooxygenase/tryptophan 5-monooxygenase activation protein, beta polypeptide	0	0	0	5	0	0	0	no
SEP15	selenoprotein	0	0	0	2	0	0	0	no
