# Supplementary material for: Mapping the H+ (V)-ATPase interactome: identification of proteins involved in trafficking, folding, assembly and phosphorylation
Source: Sci Rep. 2015 Oct 7;5:14827. doi: 10.1038/srep14827 (PMC4595830; doi:10.1038/srep14827)
Supplement: Supplementary Table S5 [file srep14827-s6.xls]

## Sheet: Supplementary Table 5
IPI® Symbol	MGI Symbol	MGI Name	Detected in this study?	Scores from ATP6V1B1_ΔCterminus interactome analysis		Scores from ATP6V1B1_Cterminus interactome analysis		Notes
				FC-B	SAINT	FC-B	SAINT
ATP6V1A	ATP6V1A	ATPase, H+ transporting, lysosomal V1 subunit A	yes	3.15	1	0.23	0
ATP6V1B1	ATP6V1B1	ATPase, H+ transporting, lysosomal V1 subunit B1	yes	2.89	1	0.33	0
ATP6V1C1	ATP6V1C1	ATPase, H+ transporting, lysosomal V1 subunit C1	yes	3.58	1	0.16	0
ATP6V1C2	ATP6V1C2	ATPase, H+ transporting, lysosomal V1 subunit C2	yes	4.66	1	0.16	0
ATP6V1D	ATP6V1D	ATPase, H+ transporting, lysosomal V1 subunit D	yes	3.14	1	0.33	0
ATP6V1E1	ATP6V1E1	ATPase, H+ transporting, lysosomal V1 subunit E1	yes	3.02	1	0.29	0
ATP6V1G3	ATP6V1G3	ATPase, H+ transporting, lysosomal V1 subunit G3	yes	3.75	1	0.31	0
WDR7	WDR7	WD repeat domain 7	yes	4.52	0.92	0	0
ATP6V1B2	ATP6V1B2	ATPase, H+ transporting, lysosomal V1 subunit B2	yes	2.5	0.8	0.38	0
ATP6V1F	ATP6V1F	ATPase, H+ transporting, lysosomal V1 subunit F	yes	2.18	0.8	0.42	0
DMXL2	DMXL2	Dmx-like 2	yes	3.55	0.78	0.24	0
SLC10A2	SLC10A2	solute carrier family 10, member 2	yes	1.81	0.75	0	0
ATP6V0A4	ATP6V0A4	ATPase, H+ transporting, lysosomal V0 subunit A4	yes	7.58	0.73	0	0
ATP6V0D1	ATP6V0D1	ATPase, H+ transporting, lysosomal V0 subunit D1	yes	2.86	0.73	0	0
ATP6V1H	ATP6V1H	ATPase, H+ transporting, lysosomal V1 subunit H	yes	2.18	0.73	0.16	0
ATP6V1G1	ATP6V1G1	ATPase, H+ transporting, lysosomal V1 subunit G1	yes	2.16	0.71	0.45	0
ATP6V0D2	ATP6V0D2	ATPase, H+ transporting, lysosomal V0 subunit D2	yes	2.08	0.32	0	0
NCKAP1	NCKAP1	NCK-associated protein 1	yes	0.66	0.27	1.4	0.26
DNAJC13	DNAJC13	DnaJ (Hsp40) homolog, subfamily C, member 13	yes	0.52	0.26	0.48	0
HBA1/HBA2	HBA-A1	hemoglobin alpha, adult chain 1	yes	0.41	0.25	1.09	0
ATP4A	ATP4A	ATPase, H+/K+ exchanging, gastric, alpha polypeptide	yes	0.8	0.21	0.83	0
ATP6V0C	ATP6V0C	ATPase, H+ transporting, lysosomal V0 subunit C	yes	1.81	0.21	0	0
ARF6	ARF6	ADP-ribosylation factor 6	yes	0.87	0.19	0.81	0
ITGB1	ITGB1	integrin beta 1 (fibronectin receptor beta)	yes	0.77	0.19	0.76	0
PFKL	PFKL	phosphofructokinase, liver, B-type	yes	0.71	0.19	0	0
MARK3	MARK3	MAP/microtubule affinity-regulating kinase 3	yes	0.65	0.17	1.81	0.2
ANXA7	ANXA7	annexin A7	yes	1.43	0.13	0	0
ATP6AP1	ATP6AP1	ATPase, H+ transporting, lysosomal accessory protein 1	yes	1.28	0.12	N/A	N/A
PFKP	PFKP	phosphofructokinase, platelet	yes	0.83	0.12	0.9	0
PFKM	PFKM	phosphofructokinase, muscle	yes	1.33	0.11	0	0
S100A11	S100A11	S100 calcium binding protein A11 (calgizzarin)	yes	0.84	0.1	N/A	N/A
ETHE1	ETHE1	ethylmalonic encephalopathy 1	yes	0.64	0.07	1.57	0
AP2B1	AP2B1	adaptor-related protein complex 2, beta 1 subunit	yes	0.38	0.04	1.23	0
CANX	CANX	calnexin	yes	0.72	0.04	0.46	0
RAB35	RAB35	RAB35, member RAS oncogene family	yes	0.82	0.04	1.01	0
CLIC1	CLIC1	chloride intracellular channel 1	yes	0.48	0.03	1.29	0.3
MYO1B	MYO1B	myosin IB	yes	0.32	0.01	0.88	0.01
SLC9A3R1	SLC9A3R1	solute carrier family 9 (sodium/hydrogen exchanger), member 3 regulator 1	yes	0.13	0	11.87	1
SLC9A3R2	SLC9A3R2	solute carrier family 9 (sodium/hydrogen exchanger), member 3 regulator 2	yes	0	0	8.91	0.99
MYO1D	MYO1D	myosin ID	yes	0.2	0	2.75	0.45
AP2M1	AP2M1	adaptor-related protein complex 2, mu 1 subunit	yes	0.33	0	1.65	0.32
NDUFB8	NDUFB8	NADH dehydrogenase (ubiquinone) 1 beta subcomplex 8	yes	0.36	0	1.55	0.32
CHMP4B	CHMP4B	charged multivesicular body protein 4B	yes	0.2	0	1.09	0.3
YWHAG	YWHAG	tyrosine 3-monooxygenase/tryptophan 5-monooxygenase activation protein, gamma polypeptide	yes	0	0	1.58	0.24
ACTN1	ACTN1	actinin, alpha 1	yes	0.23	0	0.99	0.21
IST1	IST1	increased sodium tolerance 1 homolog (yeast)	yes	0	0	1.58	0.16
GNB1	GNB1	guanine nucleotide binding protein (G protein), beta 1	yes	0.51	0	1.13	0.15
ACTB	ACTB	actin, beta	yes	0.4	0	1.08	0
ACTN4	ACTN4	actinin alpha 4	yes	0.4	0	1.25	0
ALDOA	ALDOA	aldolase A, fructose-bisphosphate	yes	0.42	0	1.56	0
ALDOB	ALDOB	aldolase B, fructose-bisphosphate	yes	0.65	0	1.27	0
ATP6AP2	ATP6AP2	ATPase, H+ transporting, lysosomal accessory protein 2	yes	1.36	0	0	0
BANF1	BANF1	barrier to autointegration factor 1	yes	0.44	0	1.01	0
IDH3G	IDH3G	isocitrate dehydrogenase 3 (NAD+), gamma	yes	0.26	0	0.94	0
LAMTOR1	LAMTOR1	late endosomal/lysosomal adaptor, MAPK and MTOR activator 1	yes	0	0	1.32	0
PSEN1	PSEN1	presenilin 1	yes	1.2	0	0	0
REN	REN1	renin 1 structural	yes	0.6	0	1.57	0
RPA3	RPA3	replication protein A3	yes	0	0	2.08	0
RPS3	RPS3	ribosomal protein S3	yes	0.42	0	1.3	0
STX8	STX8	syntaxin 8	yes	0	0	1.32	0
TMOD3	TMOD3	tropomodulin 3	yes	0.3	0	1.33	0
ARL8B	ARL8B	ADP-ribosylation factor-like 8B	yes*	0	0	N/A	N/A	*Present in negative controls only
ATP6V0A1	ATP6V0A1	ATPase, H+ transporting, lysosomal V0 subunit A1	yes	1.16	0	N/A	N/A
DYNC1H1	DYNC1H1	dynein cytoplasmic 1 heavy chain 1	yes*	0	0	N/A	N/A	*Present in negative controls only
EPB41	EPB4.1	erythrocyte protein band 4.1	yes	0.64	0	N/A	N/A
FN1	FN1	fibronectin 1	yes	1.16	0	N/A	N/A
GOLGA2	GOLGA2	golgi autoantigen, golgin subfamily a, 2	yes	0.98	0	N/A	N/A
LAMP2	LAMP2	lysosomal-associated membrane protein 2	yes	0.93	0	N/A	N/A
NCSTN	NCSTN	nicastrin	yes*	0	0	N/A	N/A	*Present in negative controls only
RRAGC	RRAGC	Ras-related GTP binding C	yes*	0	0	N/A	N/A	*Present in negative controls only
VAMP8	VAMP8	vesicle-associated membrane protein 8	yes	1.16	0	N/A	N/A
ADRM1	ADRM1	adhesion regulating molecule 1	No	N/A	N/A	N/A	N/A
AGO3	AGO3	argonaute RISC catalytic subunit 3	No	N/A	N/A	N/A	N/A
AGT	AGT	angiotensinogen (serpin peptidase inhibitor, clade A, member 8)	No	N/A	N/A	N/A	N/A
KIAA1377	AK129341	cDNA sequence AK129341	No	N/A	N/A	N/A	N/A
AKT1	AKT1	thymoma viral proto-oncogene 1	No	N/A	N/A	N/A	N/A
ALDOC	ALDOC	aldolase C, fructose-bisphosphate	No	N/A	N/A	N/A	N/A
ANG	ANG	angiogenin, ribonuclease, RNase A family, 5	No	N/A	N/A	N/A	N/A
APP	APP	amyloid beta (A4) precursor protein	No	N/A	N/A	N/A	N/A
ATG5	ATG5	autophagy related 5	No	N/A	N/A	N/A	N/A
ATP6V0A2	ATP6V0A2	ATPase, H+ transporting, lysosomal V0 subunit A2	No	N/A	N/A	N/A	N/A
ATP6V0B	ATP6V0B	ATPase, H+ transporting, lysosomal V0 subunit B	No	N/A	N/A	N/A	N/A
ATP6V0E1	ATP6V0E	ATPase, H+ transporting, lysosomal V0 subunit E	No	N/A	N/A	N/A	N/A
ATP6V0E2	ATP6V0E2	ATPase, H+ transporting, lysosomal V0 subunit E2	No	N/A	N/A	N/A	N/A
ATP6V1E2	ATP6V1E2	ATPase, H+ transporting, lysosomal V1 subunit E2	No	N/A	N/A	N/A	N/A
ATP6V1G2	ATP6V1G2	ATPase, H+ transporting, lysosomal V1 subunit G2	No	N/A	N/A	N/A	N/A
ATXN1	ATXN1	ataxin 1	No	N/A	N/A	N/A	N/A
BCL2	BCL2	B cell leukemia/lymphoma 2	No	N/A	N/A	N/A	N/A
BCL2L11	BCL2L11	BCL2-like 11 (apoptosis facilitator)	No	N/A	N/A	N/A	N/A
CACNA1A	CACNA1A	calcium channel, voltage-dependent, P/Q type, alpha 1A subunit	No	N/A	N/A	N/A	N/A
CACNA1B	CACNA1B	calcium channel, voltage-dependent, N type, alpha 1B subunit	No	N/A	N/A	N/A	N/A
CACNA1E	CACNA1E	calcium channel, voltage-dependent, R type, alpha 1E subunit	No	N/A	N/A	N/A	N/A
CD63	CD63	CD63 antigen	No	N/A	N/A	N/A	N/A
CD9	CD9	CD9 antigen	No	N/A	N/A	N/A	N/A
CDKN1A	CDKN1A	cyclin-dependent kinase inhibitor 1A (P21)	No	N/A	N/A	N/A	N/A
CERS2	CERS2	ceramide synthase 2	No	N/A	N/A	N/A	N/A
CFTR	CFTR	cystic fibrosis transmembrane conductance regulator	No	N/A	N/A	N/A	N/A
CHMP1A	CHMP1A	charged multivesicular body protein 1A	No	N/A	N/A	N/A	N/A
CHMP1B	CHMP1B	charged multivesicular body protein 1B	No	N/A	N/A	N/A	N/A
CHMP2B	CHMP2B	charged multivesicular body protein 2B	No	N/A	N/A	N/A	N/A
CHMP3	CHMP3	charged multivesicular body protein 3	No	N/A	N/A	N/A	N/A
CHMP5	CHMP5	charged multivesicular body protein 5	No	N/A	N/A	N/A	N/A
CTSD	CTSD	cathepsin D	No	N/A	N/A	N/A	N/A
CUL3	CUL3	cullin 3	No	N/A	N/A	N/A	N/A
CYFIP2	CYFIP2	cytoplasmic FMR1 interacting protein 2	No	N/A	N/A	N/A	N/A
CYTH2	CYTH2	cytohesin 2	No	N/A	N/A	N/A	N/A
ZNF267	D3ERTD254E	DNA segment, Chr 3, ERATO Doi 254, expressed	No	N/A	N/A	N/A	N/A
DEDD	DEDD	death effector domain-containing	No	N/A	N/A	N/A	N/A
DLG4	DLG4	discs, large homolog 4 (Drosophila)	No	N/A	N/A	N/A	N/A
DNAJC5	DNAJC5	DnaJ (Hsp40) homolog, subfamily C, member 5	No	N/A	N/A	N/A	N/A
EED	EED	embryonic ectoderm development	No	N/A	N/A	N/A	N/A
EGFR	EGFR	epidermal growth factor receptor	No	N/A	N/A	N/A	N/A
FAS	FAS	Fas (TNF receptor superfamily member 6)	No	N/A	N/A	N/A	N/A
FBXO6	FBXO6	F-box protein 6	No	N/A	N/A	N/A	N/A
FLOT1	FLOT1	flotillin 1	No	N/A	N/A	N/A	N/A
FLOT2	FLOT2	flotillin 2	No	N/A	N/A	N/A	N/A
FTH1	FTH1	ferritin heavy chain 1	No	N/A	N/A	N/A	N/A
GBA	GBA	glucosidase, beta, acid	No	N/A	N/A	N/A	N/A
GGH	GGH	gamma-glutamyl hydrolase	No	N/A	N/A	N/A	N/A
GLP1R	GLP1R	glucagon-like peptide 1 receptor	No	N/A	N/A	N/A	N/A
HIF1A	HIF1A	hypoxia inducible factor 1, alpha subunit	No	N/A	N/A	N/A	N/A
HTT	HTT	huntingtin	No	N/A	N/A	N/A	N/A
IQCB1	IQCB1	IQ calmodulin-binding motif containing 1	No	N/A	N/A	N/A	N/A
IRAK3	IRAK3	interleukin-1 receptor-associated kinase 3	No	N/A	N/A	N/A	N/A
KCNK1	KCNK1	potassium channel, subfamily K, member 1	No	N/A	N/A	N/A	N/A
KDM1A	KDM1A	lysine (K)-specific demethylase 1A	No	N/A	N/A	N/A	N/A
KEAP1	KEAP1	kelch-like ECH-associated protein 1	No	N/A	N/A	N/A	N/A
LAMP1	LAMP1	lysosomal-associated membrane protein 1	No	N/A	N/A	N/A	N/A
LIG4	LIG4	ligase IV, DNA, ATP-dependent	No	N/A	N/A	N/A	N/A
MAPK3	MAPK3	mitogen-activated protein kinase 3	No	N/A	N/A	N/A	N/A
MATR3	MATR3	matrin 3	No	N/A	N/A	N/A	N/A
MCC	MCC	mutated in colorectal cancers	No	N/A	N/A	N/A	N/A
MDFI	MDFI	MyoD family inhibitor	No	N/A	N/A	N/A	N/A
MESDC2	MESDC2	mesoderm development candidate 2	No	N/A	N/A	N/A	N/A
MITD1	MITD1	MIT, microtubule interacting and transport, domain containing 1	No	N/A	N/A	N/A	N/A
MYC	MYC	myelocytomatosis oncogene	No	N/A	N/A	N/A	N/A
MYO3B	MYO3B	myosin IIIB	No	N/A	N/A	N/A	N/A
MYOF	MYOF	myoferlin	No	N/A	N/A	N/A	N/A
HLA-B	NO mouse homolog	N/A	N/A	N/A	N/A	N/A	N/A
NR1I2	NR1I2	nuclear receptor subfamily 1, group I, member 2	No	N/A	N/A	N/A	N/A
NR2F6	NR2F6	nuclear receptor subfamily 2, group F, member 6	No	N/A	N/A	N/A	N/A
PAN2	PAN2	PAN2 polyA specific ribonuclease subunit homolog (S. cerevisiae)	No	N/A	N/A	N/A	N/A
PDGFRB	PDGFRB	platelet derived growth factor receptor, beta polypeptide	No	N/A	N/A	N/A	N/A
PDPK1	PDPK1	3-phosphoinositide dependent protein kinase 1	No	N/A	N/A	N/A	N/A
PHLDA3	PHLDA3	pleckstrin homology-like domain, family A, member 3	No	N/A	N/A	N/A	N/A
PKP4	PKP4	plakophilin 4	No	N/A	N/A	N/A	N/A
PLBD1	PLBD1	phospholipase B domain containing 1	No	N/A	N/A	N/A	N/A
PPARG	PPARG	peroxisome proliferator activated receptor gamma	No	N/A	N/A	N/A	N/A
PRKCG	PRKCG	protein kinase C, gamma	No	N/A	N/A	N/A	N/A
PSEN2	PSEN2	presenilin 2	No	N/A	N/A	N/A	N/A
PTP4A3	PTP4A3	protein tyrosine phosphatase 4a3	No	N/A	N/A	N/A	N/A
RAB22A	RAB22A	RAB22A, member RAS oncogene family	No	N/A	N/A	N/A	N/A
RALB	RALB	v-ral simian leukemia viral oncogene homolog B (ras related)	No	N/A	N/A	N/A	N/A
RBM15B	RBM15B	RNA binding motif protein 15B	No	N/A	N/A	N/A	N/A
RNF182	RNF182	ring finger protein 182	No	N/A	N/A	N/A	N/A
RPA1	RPA1	replication protein A1	No	N/A	N/A	N/A	N/A
RPA2	RPA2	replication protein A2	No	N/A	N/A	N/A	N/A
RRAGA	RRAGA	Ras-related GTP binding A	No	N/A	N/A	N/A	N/A
RRAGB	RRAGB	Ras-related GTP binding B	No	N/A	N/A	N/A	N/A
RRAS	RRAS	Harvey rat sarcoma oncogene, subgroup R	No	N/A	N/A	N/A	N/A
SCARB2	SCARB2	scavenger receptor class B, member 2	No	N/A	N/A	N/A	N/A
SEH1L	SEH1L	SEH1-like (S. cerevisiae	No	N/A	N/A	N/A	N/A
SERPINA3	SERPINA3C	serine (or cysteine) peptidase inhibitor, clade A, member 3C	No	N/A	N/A	N/A	N/A
SLC1A2	SLC1A2	solute carrier family 1 (glial high affinity glutamate transporter), member 2	No	N/A	N/A	N/A	N/A
SLC35F6	SLC35F6	solute carrier family 35, member F6	No	N/A	N/A	N/A	N/A
SMAD2	SMAD2	SMAD family member 2	No	N/A	N/A	N/A	N/A
SMN1/SMN2	SMN1	survival motor neuron 1	No	N/A	N/A	N/A	N/A
SNAP25	SNAP25	synaptosomal-associated protein 25	No	N/A	N/A	N/A	N/A
SNCA	SNCA	synuclein, alpha	No	N/A	N/A	N/A	N/A
SNTA1	SNTA1	syntrophin, acidic 1	No	N/A	N/A	N/A	N/A
SNX4	SNX4	sorting nexin 4	No	N/A	N/A	N/A	N/A
SOS1	SOS1	son of sevenless homolog 1 (Drosophila)	No	N/A	N/A	N/A	N/A
SOX9	SOX9	SRY (sex determining region Y)-box 9	No	N/A	N/A	N/A	N/A
STAU1	STAU1	staufen (RNA binding protein) homolog 1 (Drosophila)	No	N/A	N/A	N/A	N/A
STOM	STOM	stomatin	No	N/A	N/A	N/A	N/A
STX12	STX12	syntaxin 12	No	N/A	N/A	N/A	N/A
STX1A	STX1A	syntaxin 1A (brain)	No	N/A	N/A	N/A	N/A
SUMO2	SUMO2	SMT3 suppressor of mif two 3 homolog 2 (yeast)	No	N/A	N/A	N/A	N/A
SUV39H1	SUV39H1	suppressor of variegation 3-9 homolog 1 (Drosophila)	No	N/A	N/A	N/A	N/A
SYP	SYP	synaptophysin	No	N/A	N/A	N/A	N/A
SYVN1	SYVN1	synovial apoptosis inhibitor 1, synoviolin	No	N/A	N/A	N/A	N/A
TACSTD2	TACSTD2	tumor-associated calcium signal transducer 2	No	N/A	N/A	N/A	N/A
TANK	TANK	TRAF family member-associated Nf-kappa B activator	No	N/A	N/A	N/A	N/A
TCIRG1	TCIRG1	T cell, immune regulator 1, ATPase, H+ transporting, lysosomal V0 protein A3	No	N/A	N/A	N/A	N/A
TERF1	TERF1	telomeric repeat binding factor 1	No	N/A	N/A	N/A	N/A
TFRC	TFRC	transferrin receptor	No	N/A	N/A	N/A	N/A
TK1	TK1	thymidine kinase 1	No	N/A	N/A	N/A	N/A
TM9SF1	TM9SF1	transmembrane 9 superfamily member 1	No	N/A	N/A	N/A	N/A
TMEM192	TMEM192	transmembrane protein 192	No	N/A	N/A	N/A	N/A
TOMM34	TOMM34	translocase of outer mitochondrial membrane 34	No	N/A	N/A	N/A	N/A
TRAF6	TRAF6	TNF receptor-associated factor 6	No	N/A	N/A	N/A	N/A
UBC	UBC	ubiquitin C	No	N/A	N/A	N/A	N/A
USP20	USP20	ubiquitin specific peptidase 20	No	N/A	N/A	N/A	N/A
VAMP2	VAMP2	vesicle-associated membrane protein 2	No	N/A	N/A	N/A	N/A
VAMP4	VAMP4	vesicle-associated membrane protein 4	No	N/A	N/A	N/A	N/A
VAMP7	VAMP7	vesicle-associated membrane protein 7	No	N/A	N/A	N/A	N/A
VKORC1	VKORC1	vitamin K epoxide reductase complex, subunit 1	No	N/A	N/A	N/A	N/A
Vma21	Vma21	VMA21 vacuolar H+-ATPase homolog (S. cerevisiae)	No	N/A	N/A	N/A	N/A
VTI1B	VTI1B	vesicle transport through interaction with t-SNAREs 1B	No	N/A	N/A	N/A	N/A
XRCC6	XRCC6	X-ray repair complementing defective repair in Chinese hamster cells 6	No	N/A	N/A	N/A	N/A
ZBTB16	ZBTB16	zinc finger and BTB domain containing 16	No	N/A	N/A	N/A	N/A
